# Supplementary material for: Correction: An automated protocol to construct flexibility parameters for classical forcefields: applications to metal–organic frameworks
Source: RSC Adv. 2025 Jul 15;15(30):24791–801. doi: 10.1039/d5ra90084k (PMC12261396; doi:10.1039/d5ra90084k)
Supplement: RA-015-D5RA90084K-s001 [file RA-015-D5RA90084K-s001.zip]

Archive with 5,268 entries (4,201 files):
- MOFs_inputs/
- MOFs_inputs/quadrant_1_2/
- MOFs_inputs/quadrant_1_2/AFITEP/
- MOFs_inputs/quadrant_1_2/AFITEP/AFITEP.xyz
- MOFs_inputs/quadrant_1_2/AFITEP/AFITEP_angle_instances_list.txt
- MOFs_inputs/quadrant_1_2/AFITEP/AFITEP_angle_types_list.txt
- MOFs_inputs/quadrant_1_2/AFITEP/AFITEP_atom_types_with_coordinates.txt
- MOFs_inputs/quadrant_1_2/AFITEP/AFITEP_bond_and_UB_instances_list.txt
- MOFs_inputs/quadrant_1_2/AFITEP/AFITEP_bond_and_UB_types_list.txt
- MOFs_inputs/quadrant_1_2/AFITEP/AFITEP_dihedral_instances_list.txt
- MOFs_inputs/quadrant_1_2/AFITEP/AFITEP_dihedral_types_list.txt
- MOFs_inputs/quadrant_1_2/AMOYOR/
- MOFs_inputs/quadrant_1_2/AMOYOR/AMOYOR.xyz
- MOFs_inputs/quadrant_1_2/AMOYOR/AMOYOR_angle_instances_list.txt
- MOFs_inputs/quadrant_1_2/AMOYOR/AMOYOR_angle_types_list.txt
- MOFs_inputs/quadrant_1_2/AMOYOR/AMOYOR_atom_types_with_coordinates.txt
- MOFs_inputs/quadrant_1_2/AMOYOR/AMOYOR_bond_and_UB_instances_list.txt
- MOFs_inputs/quadrant_1_2/AMOYOR/AMOYOR_bond_and_UB_types_list.txt
- MOFs_inputs/quadrant_1_2/AMOYOR/AMOYOR_dihedral_instances_list.txt
- MOFs_inputs/quadrant_1_2/AMOYOR/AMOYOR_dihedral_types_list.txt
- MOFs_inputs/quadrant_1_2/ARAKAH/
- MOFs_inputs/quadrant_1_2/ARAKAH/ARAKAH.xyz
- MOFs_inputs/quadrant_1_2/ARAKAH/ARAKAH_angle_instances_list.txt
- MOFs_inputs/quadrant_1_2/ARAKAH/ARAKAH_angle_types_list.txt
- MOFs_inputs/quadrant_1_2/ARAKAH/ARAKAH_atom_types_with_coordinates.txt
- MOFs_inputs/quadrant_1_2/ARAKAH/ARAKAH_bond_and_UB_instances_list.txt
- MOFs_inputs/quadrant_1_2/ARAKAH/ARAKAH_bond_and_UB_types_list.txt
- MOFs_inputs/quadrant_1_2/ARAKAH/ARAKAH_dihedral_instances_list.txt
- MOFs_inputs/quadrant_1_2/ARAKAH/ARAKAH_dihedral_types_list.txt
- MOFs_inputs/quadrant_1_2/ARIBOS/
- MOFs_inputs/quadrant_1_2/ARIBOS/ARIBOS.xyz
- MOFs_inputs/quadrant_1_2/ARIBOS/ARIBOS_angle_instances_list.txt
- MOFs_inputs/quadrant_1_2/ARIBOS/ARIBOS_angle_types_list.txt
- MOFs_inputs/quadrant_1_2/ARIBOS/ARIBOS_atom_types_with_coordinates.txt
- MOFs_inputs/quadrant_1_2/ARIBOS/ARIBOS_bond_and_UB_instances_list.txt
- MOFs_inputs/quadrant_1_2/ARIBOS/ARIBOS_bond_and_UB_types_list.txt
- MOFs_inputs/quadrant_1_2/ARIBOS/ARIBOS_dihedral_instances_list.txt
- MOFs_inputs/quadrant_1_2/ARIBOS/ARIBOS_dihedral_types_list.txt
- MOFs_inputs/quadrant_1_2/ATOBIW/
- MOFs_inputs/quadrant_1_2/ATOBIW/ATOBIW.xyz
- MOFs_inputs/quadrant_1_2/ATOBIW/ATOBIW_angle_instances_list.txt
- MOFs_inputs/quadrant_1_2/ATOBIW/ATOBIW_angle_types_list.txt
- MOFs_inputs/quadrant_1_2/ATOBIW/ATOBIW_atom_types_with_coordinates.txt
- MOFs_inputs/quadrant_1_2/ATOBIW/ATOBIW_bond_and_UB_instances_list.txt
- MOFs_inputs/quadrant_1_2/ATOBIW/ATOBIW_bond_and_UB_types_list.txt
- MOFs_inputs/quadrant_1_2/ATOBIW/ATOBIW_dihedral_instances_list.txt
- MOFs_inputs/quadrant_1_2/ATOBIW/ATOBIW_dihedral_types_list.txt
- MOFs_inputs/quadrant_1_2/BOMCOX/
- MOFs_inputs/quadrant_1_2/BOMCOX/BOMCOX.xyz
- MOFs_inputs/quadrant_1_2/BOMCOX/BOMCOX_angle_instances_list.txt
- MOFs_inputs/quadrant_1_2/BOMCOX/BOMCOX_angle_types_list.txt
- MOFs_inputs/quadrant_1_2/BOMCOX/BOMCOX_atom_types_with_coordinates.txt
- MOFs_inputs/quadrant_1_2/BOMCOX/BOMCOX_bond_and_UB_instances_list.txt
- MOFs_inputs/quadrant_1_2/BOMCOX/BOMCOX_bond_and_UB_types_list.txt
- MOFs_inputs/quadrant_1_2/BOMCOX/BOMCOX_dihedral_instances_list.txt
- MOFs_inputs/quadrant_1_2/BOMCOX/BOMCOX_dihedral_types_list.txt
- MOFs_inputs/quadrant_1_2/BUSQIQ/
- MOFs_inputs/quadrant_1_2/BUSQIQ/BUSQIQ.xyz
- MOFs_inputs/quadrant_1_2/BUSQIQ/BUSQIQ_angle_instances_list.txt
- MOFs_inputs/quadrant_1_2/BUSQIQ/BUSQIQ_angle_types_list.txt
- MOFs_inputs/quadrant_1_2/BUSQIQ/BUSQIQ_atom_types_with_coordinates.txt
- MOFs_inputs/quadrant_1_2/BUSQIQ/BUSQIQ_bond_and_UB_instances_list.txt
- MOFs_inputs/quadrant_1_2/BUSQIQ/BUSQIQ_bond_and_UB_types_list.txt
- MOFs_inputs/quadrant_1_2/BUSQIQ/BUSQIQ_dihedral_instances_list.txt
- MOFs_inputs/quadrant_1_2/BUSQIQ/BUSQIQ_dihedral_types_list.txt
- MOFs_inputs/quadrant_1_2/BUVWOF03/
- MOFs_inputs/quadrant_1_2/BUVWOF03/BUVWOF03.xyz
- MOFs_inputs/quadrant_1_2/BUVWOF03/BUVWOF03_angle_instances_list.txt
- MOFs_inputs/quadrant_1_2/BUVWOF03/BUVWOF03_angle_types_list.txt
- MOFs_inputs/quadrant_1_2/BUVWOF03/BUVWOF03_atom_types_with_coordinates.txt
- MOFs_inputs/quadrant_1_2/BUVWOF03/BUVWOF03_bond_and_UB_instances_list.txt
- MOFs_inputs/quadrant_1_2/BUVWOF03/BUVWOF03_bond_and_UB_types_list.txt
- MOFs_inputs/quadrant_1_2/BUVWOF03/BUVWOF03_dihedral_instances_list.txt
- MOFs_inputs/quadrant_1_2/BUVWOF03/BUVWOF03_dihedral_types_list.txt
- MOFs_inputs/quadrant_1_2/BUVYIB/
- MOFs_inputs/quadrant_1_2/BUVYIB/BUVYIB.xyz
- MOFs_inputs/quadrant_1_2/BUVYIB/BUVYIB_angle_instances_list.txt
- MOFs_inputs/quadrant_1_2/BUVYIB/BUVYIB_angle_types_list.txt
- MOFs_inputs/quadrant_1_2/BUVYIB/BUVYIB_atom_types_with_coordinates.txt
- MOFs_inputs/quadrant_1_2/BUVYIB/BUVYIB_bond_and_UB_instances_list.txt
- MOFs_inputs/quadrant_1_2/BUVYIB/BUVYIB_bond_and_UB_types_list.txt
- MOFs_inputs/quadrant_1_2/BUVYIB/BUVYIB_dihedral_instances_list.txt
- MOFs_inputs/quadrant_1_2/BUVYIB/BUVYIB_dihedral_types_list.txt
- MOFs_inputs/quadrant_1_2/COMDOY/
- MOFs_inputs/quadrant_1_2/COMDOY/COMDOY.xyz
- MOFs_inputs/quadrant_1_2/COMDOY/COMDOY_angle_instances_list.txt
- MOFs_inputs/quadrant_1_2/COMDOY/COMDOY_angle_types_list.txt
- MOFs_inputs/quadrant_1_2/COMDOY/COMDOY_atom_types_with_coordinates.txt
- MOFs_inputs/quadrant_1_2/COMDOY/COMDOY_bond_and_UB_instances_list.txt
- MOFs_inputs/quadrant_1_2/COMDOY/COMDOY_bond_and_UB_types_list.txt
- MOFs_inputs/quadrant_1_2/COMDOY/COMDOY_dihedral_instances_list.txt
- MOFs_inputs/quadrant_1_2/COMDOY/COMDOY_dihedral_types_list.txt
- MOFs_inputs/quadrant_1_2/DIXJIF/
- MOFs_inputs/quadrant_1_2/DIXJIF/DIXJIF.xyz
- MOFs_inputs/quadrant_1_2/DIXJIF/DIXJIF_angle_instances_list.txt
- MOFs_inputs/quadrant_1_2/DIXJIF/DIXJIF_angle_types_list.txt
- MOFs_inputs/quadrant_1_2/DIXJIF/DIXJIF_atom_types_with_coordinates.txt
- MOFs_inputs/quadrant_1_2/DIXJIF/DIXJIF_bond_and_UB_instances_list.txt
- MOFs_inputs/quadrant_1_2/DIXJIF/DIXJIF_bond_and_UB_types_list.txt
- MOFs_inputs/quadrant_1_2/DIXJIF/DIXJIF_dihedral_instances_list.txt
- MOFs_inputs/quadrant_1_2/DIXJIF/DIXJIF_dihedral_types_list.txt
- MOFs_inputs/quadrant_1_2/DONNEA/
- MOFs_inputs/quadrant_1_2/DONNEA/DONNEA.xyz
- MOFs_inputs/quadrant_1_2/DONNEA/DONNEA_angle_instances_list.txt
- MOFs_inputs/quadrant_1_2/DONNEA/DONNEA_angle_types_list.txt
- MOFs_inputs/quadrant_1_2/DONNEA/DONNEA_atom_types_with_coordinates.txt
- MOFs_inputs/quadrant_1_2/DONNEA/DONNEA_bond_and_UB_instances_list.txt
- MOFs_inputs/quadrant_1_2/DONNEA/DONNEA_bond_and_UB_types_list.txt
- MOFs_inputs/quadrant_1_2/DONNEA/DONNEA_dihedral_instances_list.txt
- MOFs_inputs/quadrant_1_2/DONNEA/DONNEA_dihedral_types_list.txt
- MOFs_inputs/quadrant_1_2/DONNIE/
- MOFs_inputs/quadrant_1_2/DONNIE/DONNIE.xyz
- MOFs_inputs/quadrant_1_2/DONNIE/DONNIE_angle_instances_list.txt
- MOFs_inputs/quadrant_1_2/DONNIE/DONNIE_angle_types_list.txt
- MOFs_inputs/quadrant_1_2/DONNIE/DONNIE_atom_types_with_coordinates.txt
- MOFs_inputs/quadrant_1_2/DONNIE/DONNIE_bond_and_UB_instances_list.txt
- MOFs_inputs/quadrant_1_2/DONNIE/DONNIE_bond_and_UB_types_list.txt
- MOFs_inputs/quadrant_1_2/DONNIE/DONNIE_dihedral_instances_list.txt
- MOFs_inputs/quadrant_1_2/DONNIE/DONNIE_dihedral_types_list.txt
- MOFs_inputs/quadrant_1_2/EBEMII/
- MOFs_inputs/quadrant_1_2/EBEMII/EBEMII.xyz
- MOFs_inputs/quadrant_1_2/EBEMII/EBEMII_angle_instances_list.txt
- MOFs_inputs/quadrant_1_2/EBEMII/EBEMII_angle_types_list.txt
- MOFs_inputs/quadrant_1_2/EBEMII/EBEMII_atom_types_with_coordinates.txt
- MOFs_inputs/quadrant_1_2/EBEMII/EBEMII_bond_and_UB_instances_list.txt
- MOFs_inputs/quadrant_1_2/EBEMII/EBEMII_bond_and_UB_types_list.txt
- MOFs_inputs/quadrant_1_2/EBEMII/EBEMII_dihedral_instances_list.txt
- MOFs_inputs/quadrant_1_2/EBEMII/EBEMII_dihedral_types_list.txt
- MOFs_inputs/quadrant_1_2/EBOBIJ/
- MOFs_inputs/quadrant_1_2/EBOBIJ/EBOBIJ.xyz
- MOFs_inputs/quadrant_1_2/EBOBIJ/EBOBIJ_angle_instances_list.txt
- MOFs_inputs/quadrant_1_2/EBOBIJ/EBOBIJ_angle_types_list.txt
- MOFs_inputs/quadrant_1_2/EBOBIJ/EBOBIJ_atom_types_with_coordinates.txt
- MOFs_inputs/quadrant_1_2/EBOBIJ/EBOBIJ_bond_and_UB_instances_list.txt
- MOFs_inputs/quadrant_1_2/EBOBIJ/EBOBIJ_bond_and_UB_types_list.txt
- MOFs_inputs/quadrant_1_2/EBOBIJ/EBOBIJ_dihedral_instances_list.txt
- MOFs_inputs/quadrant_1_2/EBOBIJ/EBOBIJ_dihedral_types_list.txt
- MOFs_inputs/quadrant_1_2/EBOBUV/
- MOFs_inputs/quadrant_1_2/EBOBUV/EBOBUV.xyz
- MOFs_inputs/quadrant_1_2/EBOBUV/EBOBUV_angle_instances_list.txt
- MOFs_inputs/quadrant_1_2/EBOBUV/EBOBUV_angle_types_list.txt
- MOFs_inputs/quadrant_1_2/EBOBUV/EBOBUV_atom_types_with_coordinates.txt
- MOFs_inputs/quadrant_1_2/EBOBUV/EBOBUV_bond_and_UB_instances_list.txt
- MOFs_inputs/quadrant_1_2/EBOBUV/EBOBUV_bond_and_UB_types_list.txt
- MOFs_inputs/quadrant_1_2/EBOBUV/EBOBUV_dihedral_instances_list.txt
- MOFs_inputs/quadrant_1_2/EBOBUV/EBOBUV_dihedral_types_list.txt
- MOFs_inputs/quadrant_1_2/EKEHUZ/
- MOFs_inputs/quadrant_1_2/EKEHUZ/EKEHUZ.xyz
- MOFs_inputs/quadrant_1_2/EKEHUZ/EKEHUZ_angle_instances_list.txt
- MOFs_inputs/quadrant_1_2/EKEHUZ/EKEHUZ_angle_types_list.txt
- MOFs_inputs/quadrant_1_2/EKEHUZ/EKEHUZ_atom_types_with_coordinates.txt
- MOFs_inputs/quadrant_1_2/EKEHUZ/EKEHUZ_bond_and_UB_instances_list.txt
- MOFs_inputs/quadrant_1_2/EKEHUZ/EKEHUZ_bond_and_UB_types_list.txt
- MOFs_inputs/quadrant_1_2/EKEHUZ/EKEHUZ_dihedral_instances_list.txt
- MOFs_inputs/quadrant_1_2/EKEHUZ/EKEHUZ_dihedral_types_list.txt
- MOFs_inputs/quadrant_1_2/EMIVAY/
- MOFs_inputs/quadrant_1_2/EMIVAY/EMIVAY.xyz
- MOFs_inputs/quadrant_1_2/EMIVAY/EMIVAY_angle_instances_list.txt
- MOFs_inputs/quadrant_1_2/EMIVAY/EMIVAY_angle_types_list.txt
- MOFs_inputs/quadrant_1_2/EMIVAY/EMIVAY_atom_types_with_coordinates.txt
- MOFs_inputs/quadrant_1_2/EMIVAY/EMIVAY_bond_and_UB_instances_list.txt
- MOFs_inputs/quadrant_1_2/EMIVAY/EMIVAY_bond_and_UB_types_list.txt
- MOFs_inputs/quadrant_1_2/EMIVAY/EMIVAY_dihedral_instances_list.txt
- MOFs_inputs/quadrant_1_2/EMIVAY/EMIVAY_dihedral_types_list.txt
- MOFs_inputs/quadrant_1_2/EMOFIX/
- MOFs_inputs/quadrant_1_2/EMOFIX/EMOFIX.xyz
- MOFs_inputs/quadrant_1_2/EMOFIX/EMOFIX_angle_instances_list.txt
- MOFs_inputs/quadrant_1_2/EMOFIX/EMOFIX_angle_types_list.txt
- MOFs_inputs/quadrant_1_2/EMOFIX/EMOFIX_atom_types_with_coordinates.txt
- MOFs_inputs/quadrant_1_2/EMOFIX/EMOFIX_bond_and_UB_instances_list.txt
- MOFs_inputs/quadrant_1_2/EMOFIX/EMOFIX_bond_and_UB_types_list.txt
- MOFs_inputs/quadrant_1_2/EMOFIX/EMOFIX_dihedral_instances_list.txt
- MOFs_inputs/quadrant_1_2/EMOFIX/EMOFIX_dihedral_types_list.txt
- MOFs_inputs/quadrant_1_2/ESEDAJ/
- MOFs_inputs/quadrant_1_2/ESEDAJ/ESEDAJ.xyz
- MOFs_inputs/quadrant_1_2/ESEDAJ/ESEDAJ_angle_instances_list.txt
- MOFs_inputs/quadrant_1_2/ESEDAJ/ESEDAJ_angle_types_list.txt
- MOFs_inputs/quadrant_1_2/ESEDAJ/ESEDAJ_atom_types_with_coordinates.txt
- MOFs_inputs/quadrant_1_2/ESEDAJ/ESEDAJ_bond_and_UB_instances_list.txt
- MOFs_inputs/quadrant_1_2/ESEDAJ/ESEDAJ_bond_and_UB_types_list.txt
- MOFs_inputs/quadrant_1_2/ESEDAJ/ESEDAJ_dihedral_instances_list.txt
- MOFs_inputs/quadrant_1_2/ESEDAJ/ESEDAJ_dihedral_types_list.txt
- MOFs_inputs/quadrant_1_2/FIPWOS/
- MOFs_inputs/quadrant_1_2/FIPWOS/FIPWOS.xyz
- MOFs_inputs/quadrant_1_2/FIPWOS/FIPWOS_angle_instances_list.txt
- MOFs_inputs/quadrant_1_2/FIPWOS/FIPWOS_angle_types_list.txt
- MOFs_inputs/quadrant_1_2/FIPWOS/FIPWOS_atom_types_with_coordinates.txt
- MOFs_inputs/quadrant_1_2/FIPWOS/FIPWOS_bond_and_UB_instances_list.txt
- MOFs_inputs/quadrant_1_2/FIPWOS/FIPWOS_bond_and_UB_types_list.txt
- MOFs_inputs/quadrant_1_2/FIPWOS/FIPWOS_dihedral_instances_list.txt
- MOFs_inputs/quadrant_1_2/FIPWOS/FIPWOS_dihedral_types_list.txt
- MOFs_inputs/quadrant_1_2/FIPXEJ/
- MOFs_inputs/quadrant_1_2/FIPXEJ/FIPXEJ.xyz
- MOFs_inputs/quadrant_1_2/FIPXEJ/FIPXEJ_angle_instances_list.txt
- MOFs_inputs/quadrant_1_2/FIPXEJ/FIPXEJ_angle_types_list.txt
- MOFs_inputs/quadrant_1_2/FIPXEJ/FIPXEJ_atom_types_with_coordinates.txt
- MOFs_inputs/quadrant_1_2/FIPXEJ/FIPXEJ_bond_and_UB_instances_list.txt
- MOFs_inputs/quadrant_1_2/FIPXEJ/FIPXEJ_bond_and_UB_types_list.txt
- MOFs_inputs/quadrant_1_2/FIPXEJ/FIPXEJ_dihedral_instances_list.txt
- MOFs_inputs/quadrant_1_2/FIPXEJ/FIPXEJ_dihedral_types_list.txt
- MOFs_inputs/quadrant_1_2/FUBNOH/
- MOFs_inputs/quadrant_1_2/FUBNOH/FUBNOH.xyz
- MOFs_inputs/quadrant_1_2/FUBNOH/FUBNOH_angle_instances_list.txt
- MOFs_inputs/quadrant_1_2/FUBNOH/FUBNOH_angle_types_list.txt
- MOFs_inputs/quadrant_1_2/FUBNOH/FUBNOH_atom_types_with_coordinates.txt
- MOFs_inputs/quadrant_1_2/FUBNOH/FUBNOH_bond_and_UB_instances_list.txt
- MOFs_inputs/quadrant_1_2/FUBNOH/FUBNOH_bond_and_UB_types_list.txt
- MOFs_inputs/quadrant_1_2/FUBNOH/FUBNOH_dihedral_instances_list.txt
- MOFs_inputs/quadrant_1_2/FUBNOH/FUBNOH_dihedral_types_list.txt
- MOFs_inputs/quadrant_1_2/FURFOP/
- MOFs_inputs/quadrant_1_2/FURFOP/FURFOP.xyz
- MOFs_inputs/quadrant_1_2/FURFOP/FURFOP_angle_instances_list.txt
- MOFs_inputs/quadrant_1_2/FURFOP/FURFOP_angle_types_list.txt
- MOFs_inputs/quadrant_1_2/FURFOP/FURFOP_atom_types_with_coordinates.txt
- MOFs_inputs/quadrant_1_2/FURFOP/FURFOP_bond_and_UB_instances_list.txt
- MOFs_inputs/quadrant_1_2/FURFOP/FURFOP_bond_and_UB_types_list.txt
- MOFs_inputs/quadrant_1_2/FURFOP/FURFOP_dihedral_instances_list.txt
- MOFs_inputs/quadrant_1_2/FURFOP/FURFOP_dihedral_types_list.txt
- MOFs_inputs/quadrant_1_2/GUYLOC/
- MOFs_inputs/quadrant_1_2/GUYLOC/GUYLOC.xyz
- MOFs_inputs/quadrant_1_2/GUYLOC/GUYLOC_angle_instances_list.txt
- MOFs_inputs/quadrant_1_2/GUYLOC/GUYLOC_angle_types_list.txt
- MOFs_inputs/quadrant_1_2/GUYLOC/GUYLOC_atom_types_with_coordinates.txt
- MOFs_inputs/quadrant_1_2/GUYLOC/GUYLOC_bond_and_UB_instances_list.txt
- MOFs_inputs/quadrant_1_2/GUYLOC/GUYLOC_bond_and_UB_types_list.txt
- MOFs_inputs/quadrant_1_2/GUYLOC/GUYLOC_dihedral_instances_list.txt
- MOFs_inputs/quadrant_1_2/GUYLOC/GUYLOC_dihedral_types_list.txt
- MOFs_inputs/quadrant_1_2/GUYLUI/
- MOFs_inputs/quadrant_1_2/GUYLUI/GUYLUI.xyz
- MOFs_inputs/quadrant_1_2/GUYLUI/GUYLUI_angle_instances_list.txt
- MOFs_inputs/quadrant_1_2/GUYLUI/GUYLUI_angle_types_list.txt
- MOFs_inputs/quadrant_1_2/GUYLUI/GUYLUI_atom_types_with_coordinates.txt
- MOFs_inputs/quadrant_1_2/GUYLUI/GUYLUI_bond_and_UB_instances_list.txt
- MOFs_inputs/quadrant_1_2/GUYLUI/GUYLUI_bond_and_UB_types_list.txt
- MOFs_inputs/quadrant_1_2/GUYLUI/GUYLUI_dihedral_instances_list.txt
- MOFs_inputs/quadrant_1_2/GUYLUI/GUYLUI_dihedral_types_list.txt
- MOFs_inputs/quadrant_1_2/HECQUB/
- MOFs_inputs/quadrant_1_2/HECQUB/HECQUB.xyz
- MOFs_inputs/quadrant_1_2/HECQUB/HECQUB_angle_instances_list.txt
- MOFs_inputs/quadrant_1_2/HECQUB/HECQUB_angle_types_list.txt
- MOFs_inputs/quadrant_1_2/HECQUB/HECQUB_atom_types_with_coordinates.txt
- MOFs_inputs/quadrant_1_2/HECQUB/HECQUB_bond_and_UB_instances_list.txt
- MOFs_inputs/quadrant_1_2/HECQUB/HECQUB_bond_and_UB_types_list.txt
- MOFs_inputs/quadrant_1_2/HECQUB/HECQUB_dihedral_instances_list.txt
- MOFs_inputs/quadrant_1_2/HECQUB/HECQUB_dihedral_types_list.txt
- MOFs_inputs/quadrant_1_2/HIFTOG02/
- MOFs_inputs/quadrant_1_2/HIFTOG02/HIFTOG02.xyz
- MOFs_inputs/quadrant_1_2/HIFTOG02/HIFTOG02_angle_instances_list.txt
- MOFs_inputs/quadrant_1_2/HIFTOG02/HIFTOG02_angle_types_list.txt
- MOFs_inputs/quadrant_1_2/HIFTOG02/HIFTOG02_atom_types_with_coordinates.txt
- MOFs_inputs/quadrant_1_2/HIFTOG02/HIFTOG02_bond_and_UB_instances_list.txt
- MOFs_inputs/quadrant_1_2/HIFTOG02/HIFTOG02_bond_and_UB_types_list.txt
- MOFs_inputs/quadrant_1_2/HIFTOG02/HIFTOG02_dihedral_instances_list.txt
- MOFs_inputs/quadrant_1_2/HIFTOG02/HIFTOG02_dihedral_types_list.txt
- MOFs_inputs/quadrant_1_2/HIFVUO/
- MOFs_inputs/quadrant_1_2/HIFVUO/HIFVUO.xyz
- MOFs_inputs/quadrant_1_2/HIFVUO/HIFVUO_angle_instances_list.txt
- MOFs_inputs/quadrant_1_2/HIFVUO/HIFVUO_angle_types_list.txt
- MOFs_inputs/quadrant_1_2/HIFVUO/HIFVUO_atom_types_with_coordinates.txt
- MOFs_inputs/quadrant_1_2/HIFVUO/HIFVUO_bond_and_UB_instances_list.txt
- MOFs_inputs/quadrant_1_2/HIFVUO/HIFVUO_bond_and_UB_types_list.txt
- MOFs_inputs/quadrant_1_2/HIFVUO/HIFVUO_dihedral_instances_list.txt
- MOFs_inputs/quadrant_1_2/HIFVUO/HIFVUO_dihedral_types_list.txt
- MOFs_inputs/quadrant_1_2/HOZDOR/
- MOFs_inputs/quadrant_1_2/HOZDOR/HOZDOR.xyz
- MOFs_inputs/quadrant_1_2/HOZDOR/HOZDOR_angle_instances_list.txt
- MOFs_inputs/quadrant_1_2/HOZDOR/HOZDOR_angle_types_list.txt
- MOFs_inputs/quadrant_1_2/HOZDOR/HOZDOR_atom_types_with_coordinates.txt
- MOFs_inputs/quadrant_1_2/HOZDOR/HOZDOR_bond_and_UB_instances_list.txt
- MOFs_inputs/quadrant_1_2/HOZDOR/HOZDOR_bond_and_UB_types_list.txt
- MOFs_inputs/quadrant_1_2/HOZDOR/HOZDOR_dihedral_instances_list.txt
- MOFs_inputs/quadrant_1_2/HOZDOR/HOZDOR_dihedral_types_list.txt
- MOFs_inputs/quadrant_1_2/IBOCIO/
- MOFs_inputs/quadrant_1_2/IBOCIO/IBOCIO.xyz
- MOFs_inputs/quadrant_1_2/IBOCIO/IBOCIO_angle_instances_list.txt
- MOFs_inputs/quadrant_1_2/IBOCIO/IBOCIO_angle_types_list.txt
- MOFs_inputs/quadrant_1_2/IBOCIO/IBOCIO_atom_types_with_coordinates.txt
- MOFs_inputs/quadrant_1_2/IBOCIO/IBOCIO_bond_and_UB_instances_list.txt
- MOFs_inputs/quadrant_1_2/IBOCIO/IBOCIO_bond_and_UB_types_list.txt
- MOFs_inputs/quadrant_1_2/IBOCIO/IBOCIO_dihedral_instances_list.txt
- MOFs_inputs/quadrant_1_2/IBOCIO/IBOCIO_dihedral_types_list.txt
- MOFs_inputs/quadrant_1_2/KEWZOD/
- MOFs_inputs/quadrant_1_2/KEWZOD/KEWZOD.xyz
- MOFs_inputs/quadrant_1_2/KEWZOD/KEWZOD_angle_instances_list.txt
- MOFs_inputs/quadrant_1_2/KEWZOD/KEWZOD_angle_types_list.txt
- MOFs_inputs/quadrant_1_2/KEWZOD/KEWZOD_atom_types_with_coordinates.txt
- MOFs_inputs/quadrant_1_2/KEWZOD/KEWZOD_bond_and_UB_instances_list.txt
- MOFs_inputs/quadrant_1_2/KEWZOD/KEWZOD_bond_and_UB_types_list.txt
- MOFs_inputs/quadrant_1_2/KEWZOD/KEWZOD_dihedral_instances_list.txt
- MOFs_inputs/quadrant_1_2/KEWZOD/KEWZOD_dihedral_types_list.txt
- MOFs_inputs/quadrant_1_2/KINDIW/
- MOFs_inputs/quadrant_1_2/KINDIW/KINDIW.xyz
- MOFs_inputs/quadrant_1_2/KINDIW/KINDIW_angle_instances_list.txt
- MOFs_inputs/quadrant_1_2/KINDIW/KINDIW_angle_types_list.txt
- MOFs_inputs/quadrant_1_2/KINDIW/KINDIW_atom_types_with_coordinates.txt
- MOFs_inputs/quadrant_1_2/KINDIW/KINDIW_bond_and_UB_instances_list.txt
- MOFs_inputs/quadrant_1_2/KINDIW/KINDIW_bond_and_UB_types_list.txt
- MOFs_inputs/quadrant_1_2/KINDIW/KINDIW_dihedral_instances_list.txt
- MOFs_inputs/quadrant_1_2/KINDIW/KINDIW_dihedral_types_list.txt
- MOFs_inputs/quadrant_1_2/KURSOH/
[truncated: 4,968 more entries]
