# Supplementary material for: Correction: An automated protocol to construct flexibility parameters for classical forcefields: applications to metal–organic frameworks
Source: RSC Adv. 2025 Jul 15;15(30):24791–801. doi: 10.1039/d5ra90084k (PMC12261396; doi:10.1039/d5ra90084k)
Supplement: RA-015-D5RA90084K-s001 [file RA-015-D5RA90084K-s001.zip › MOFs_inputs/quadrant_1_2/AFITEP/AFITEP_dihedral_instances_list.txt]

[ 88	[0	0	0]	1	[0	0	0]	87	[0	-1	0]	43	[0	-1	0]	0	1	True	2	[1.8207	2.1035]	0.7842 ]
[ 87	[0	-1	0]	1	[0	0	0]	88	[0	0	0]	56	[0	0	0]	0	1	True	1	[1.8207	2.1034]	0.7837 ]
[ 90	[0	-1	0]	2	[0	0	0]	89	[0	0	0]	69	[0	0	0]	0	-1	True	1	[1.8207	2.1035]	-0.7842 ]
[ 89	[0	0	0]	2	[0	0	0]	90	[0	-1	0]	82	[0	-1	0]	0	-1	True	2	[1.8207	2.1034]	-0.7837 ]
[ 88	[0	1	0]	1	[0	1	0]	87	[0	0	0]	43	[0	0	0]	0	1	True	2	[1.8207	2.1035]	0.7842 ]
[ 89	[0	1	0]	2	[0	1	0]	90	[0	0	0]	82	[0	0	0]	0	-1	True	2	[1.8207	2.1034]	-0.7837 ]
[ 93	[0	0	0]	1	[0	0	0]	91	[0	-1	0]	35	[0	-1	0]	1	1	True	2	[1.7563	1.9541]	2.9592 ]
[ 91	[0	-1	0]	1	[0	0	0]	93	[0	0	0]	48	[0	0	0]	1	1	True	1	[1.7563	1.9545]	2.9578 ]
[ 97	[0	-1	0]	2	[0	0	0]	95	[0	0	0]	61	[0	0	0]	1	-1	True	1	[1.7562	1.9541]	-2.9592 ]
[ 95	[0	0	0]	2	[0	0	0]	97	[0	-1	0]	74	[0	-1	0]	1	-1	False	2	[1.7562	1.9545]	-2.9578 ]
[ 93	[0	1	0]	1	[0	1	0]	91	[0	0	0]	35	[0	0	0]	1	1	True	2	[1.7563	1.9541]	2.9592 ]
[ 95	[0	1	0]	2	[0	1	0]	97	[0	0	0]	74	[0	0	0]	1	-1	True	2	[1.7562	1.9545]	-2.9578 ]
[ 92	[0	0	0]	35	[0	0	0]	36	[0	0	0]	37	[0	0	0]	2	-1	True	1	[2.121	2.1051]	-0.0626 ]
[ 96	[0	0	0]	61	[0	0	0]	62	[0	0	0]	63	[0	0	0]	2	1	True	1	[2.121	2.1051]	0.0626 ]
[ 92	[0	0	0]	35	[0	0	0]	36	[0	0	0]	38	[0	0	0]	3	1	True	1	[2.121	2.0904]	3.0416 ]
[ 94	[0	0	0]	48	[0	0	0]	49	[0	0	0]	51	[1	0	0]	3	1	True	1	[2.121	2.0905]	3.0436 ]
[ 96	[0	0	0]	61	[0	0	0]	62	[0	0	0]	64	[0	0	0]	3	-1	True	1	[2.121	2.0904]	-3.0416 ]
[ 98	[0	0	0]	74	[0	0	0]	75	[0	0	0]	77	[-1	0	0]	3	-1	True	1	[2.121	2.0905]	-3.0436 ]
[ 94	[0	0	0]	48	[0	0	0]	49	[0	0	0]	50	[0	0	0]	4	-1	True	1	[2.121	2.105]	-0.0606 ]
[ 98	[0	0	0]	74	[0	0	0]	75	[0	0	0]	76	[0	0	0]	4	1	True	1	[2.121	2.105]	0.0606 ]
[ 92	[0	0	0]	35	[0	0	0]	91	[0	0	0]	1	[0	1	0]	5	-1	True	1	[2.1594	1.9541]	-0.1938 ]
[ 94	[0	0	0]	48	[0	0	0]	93	[0	0	0]	1	[0	0	0]	5	-1	True	1	[2.1595	1.9545]	-0.1941 ]
[ 96	[0	0	0]	61	[0	0	0]	95	[0	0	0]	2	[0	0	0]	5	1	True	1	[2.1594	1.9541]	0.1939 ]
[ 98	[0	0	0]	74	[0	0	0]	97	[0	0	0]	2	[0	1	0]	5	1	True	1	[2.1595	1.9545]	0.194 ]
[ 35	[0	0	0]	36	[0	0	0]	37	[0	0	0]	3	[0	0	0]	6	-1	True	1	[2.1051	2.0734]	-0.0437 ]
[ 61	[0	0	0]	62	[0	0	0]	63	[0	0	0]	19	[0	0	0]	6	1	True	1	[2.1051	2.0734]	0.0437 ]
[ 35	[0	0	0]	36	[0	0	0]	38	[0	0	0]	4	[1	0	0]	7	1	True	1	[2.0904	2.0758]	0.0578 ]
[ 48	[0	0	0]	49	[0	0	0]	51	[1	0	0]	12	[1	0	0]	7	1	True	2	[2.0905	2.0758]	0.0575 ]
[ 48	[-1	0	0]	49	[-1	0	0]	51	[0	0	0]	12	[0	0	0]	7	1	True	2	[2.0905	2.0758]	0.0575 ]
[ 61	[0	0	0]	62	[0	0	0]	64	[0	0	0]	20	[-1	0	0]	7	-1	True	1	[2.0904	2.0758]	-0.0578 ]
[ 74	[0	0	0]	75	[0	0	0]	77	[-1	0	0]	28	[-1	0	0]	7	-1	True	2	[2.0905	2.0758]	-0.0575 ]
[ 74	[1	0	0]	75	[1	0	0]	77	[0	0	0]	28	[0	0	0]	7	-1	True	2	[2.0905	2.0758]	-0.0575 ]
[ 48	[0	0	0]	49	[0	0	0]	50	[0	0	0]	11	[0	0	0]	8	-1	True	1	[2.105	2.0732]	-0.0436 ]
[ 74	[0	0	0]	75	[0	0	0]	76	[0	0	0]	27	[0	0	0]	8	1	True	1	[2.105	2.0732]	0.0436 ]
[ 38	[0	0	0]	36	[0	0	0]	37	[0	0	0]	3	[0	0	0]	9	1	True	1	[2.0871	2.0734]	3.1353 ]
[ 51	[1	0	0]	49	[0	0	0]	50	[0	0	0]	11	[0	0	0]	9	1	True	1	[2.0871	2.0732]	3.1353 ]
[ 64	[0	0	0]	62	[0	0	0]	63	[0	0	0]	19	[0	0	0]	9	-1	True	1	[2.0871	2.0734]	-3.1353 ]
[ 77	[-1	0	0]	75	[0	0	0]	76	[0	0	0]	27	[0	0	0]	9	-1	True	1	[2.0871	2.0732]	-3.1353 ]
[ 3	[0	0	0]	37	[0	0	0]	40	[0	0	0]	6	[0	0	0]	10	-1	True	1	[2.1109	2.1038]	-0.0021 ]
[ 11	[0	0	0]	50	[0	0	0]	53	[1	0	0]	14	[1	0	0]	10	-1	True	2	[2.111	2.1037]	-0.0021 ]
[ 14	[0	0	0]	53	[0	0	0]	50	[-1	0	0]	11	[-1	0	0]	10	-1	True	2	[2.1037	2.111]	-0.0021 ]
[ 19	[0	0	0]	63	[0	0	0]	66	[0	0	0]	22	[0	0	0]	10	1	True	1	[2.1109	2.1038]	0.0021 ]
[ 27	[0	0	0]	76	[0	0	0]	79	[-1	0	0]	30	[-1	0	0]	10	1	True	2	[2.111	2.1037]	0.0022 ]
[ 30	[0	0	0]	79	[0	0	0]	76	[1	0	0]	27	[1	0	0]	10	1	True	2	[2.1037	2.111]	0.0022 ]
[ 4	[1	0	0]	38	[0	0	0]	39	[1	0	0]	5	[1	0	0]	11	1	True	2	[2.1016	2.1062]	0.0098 ]
[ 5	[0	0	0]	39	[0	0	0]	38	[-1	0	0]	4	[0	0	0]	11	1	True	2	[2.1062	2.1016]	0.0098 ]
[ 12	[0	0	0]	51	[0	0	0]	52	[0	0	0]	13	[0	0	0]	11	1	True	1	[2.1015	2.1062]	0.0099 ]
[ 20	[-1	0	0]	64	[0	0	0]	65	[0	0	0]	21	[-1	0	0]	11	-1	True	1	[2.1016	2.1062]	-0.0098 ]
[ 28	[0	0	0]	77	[0	0	0]	78	[0	0	0]	29	[0	0	0]	11	-1	True	1	[2.1015	2.1062]	-0.0099 ]
[ 5	[0	0	0]	39	[0	0	0]	41	[-1	0	0]	40	[-1	0	0]	12	1	True	2	[2.0808	2.0811]	3.1121 ]
[ 5	[1	0	0]	39	[1	0	0]	41	[0	0	0]	40	[0	0	0]	12	1	True	2	[2.0808	2.0811]	3.1121 ]
[ 13	[0	0	0]	52	[0	0	0]	54	[0	0	0]	53	[0	0	0]	12	1	True	1	[2.0808	2.081]	3.1122 ]
[ 21	[-1	0	0]	65	[0	0	0]	67	[0	0	0]	66	[0	0	0]	12	-1	True	1	[2.0808	2.0811]	-3.112 ]
[ 29	[0	0	0]	78	[0	0	0]	80	[0	0	0]	79	[0	0	0]	12	-1	True	1	[2.0808	2.081]	-3.1122 ]
[ 6	[0	0	0]	40	[0	0	0]	41	[0	0	0]	39	[1	0	0]	13	-1	True	1	[2.082	2.0811]	-3.1339 ]
[ 14	[0	0	0]	53	[0	0	0]	54	[0	0	0]	52	[0	0	0]	13	-1	True	1	[2.082	2.081]	-3.1339 ]
[ 22	[0	0	0]	66	[0	0	0]	67	[0	0	0]	65	[0	0	0]	13	1	True	1	[2.0819	2.0811]	3.1339 ]
[ 30	[0	0	0]	79	[0	0	0]	80	[0	0	0]	78	[0	0	0]	13	1	True	1	[2.082	2.081]	3.1339 ]
[ 38	[-1	0	0]	39	[0	0	0]	41	[-1	0	0]	40	[-1	0	0]	14	-1	True	2	[2.0959	2.0811]	-0.0082 ]
[ 37	[0	0	0]	40	[0	0	0]	41	[0	0	0]	39	[1	0	0]	14	1	True	1	[2.0974	2.0811]	0.0117 ]
[ 38	[0	0	0]	39	[1	0	0]	41	[0	0	0]	40	[0	0	0]	14	-1	True	2	[2.0959	2.0811]	-0.0082 ]
[ 51	[0	0	0]	52	[0	0	0]	54	[0	0	0]	53	[0	0	0]	14	-1	True	1	[2.096	2.081]	-0.0082 ]
[ 50	[-1	0	0]	53	[0	0	0]	54	[0	0	0]	52	[0	0	0]	14	1	True	1	[2.0974	2.081]	0.0117 ]
[ 64	[0	0	0]	65	[0	0	0]	67	[0	0	0]	66	[0	0	0]	14	1	True	1	[2.0959	2.0811]	0.0082 ]
[ 63	[0	0	0]	66	[0	0	0]	67	[0	0	0]	65	[0	0	0]	14	-1	True	1	[2.0975	2.0811]	-0.0117 ]
[ 77	[0	0	0]	78	[0	0	0]	80	[0	0	0]	79	[0	0	0]	14	1	True	1	[2.096	2.081]	0.0082 ]
[ 76	[1	0	0]	79	[0	0	0]	80	[0	0	0]	78	[0	0	0]	14	-1	True	1	[2.0975	2.081]	-0.0117 ]
[ 39	[1	0	0]	41	[0	0	0]	42	[0	0	0]	68	[1	0	0]	15	-1	True	1	[2.0802	3.0882]	-0.0375 ]
[ 52	[0	0	0]	54	[0	0	0]	55	[0	0	0]	81	[0	0	1]	15	-1	True	1	[2.0802	3.0881]	-0.0401 ]
[ 65	[0	0	0]	67	[0	0	0]	68	[0	0	0]	42	[-1	0	0]	15	1	True	1	[2.0802	3.0882]	0.0375 ]
[ 78	[0	0	0]	80	[0	0	0]	81	[0	0	0]	55	[0	0	-1]	15	1	True	1	[2.0802	3.0881]	0.0401 ]
[ 41	[0	0	0]	42	[0	0	0]	68	[1	0	0]	67	[1	0	0]	16	0.0	True	2	[3.0882	3.0882]	-3.1416 ]
[ 54	[0	0	0]	55	[0	0	0]	81	[0	0	1]	80	[0	0	1]	16	0.0	True	2	[3.0881	3.0881]	3.1416 ]
[ 67	[0	0	0]	68	[0	0	0]	42	[-1	0	0]	41	[-1	0	0]	16	0.0	True	2	[3.0882	3.0882]	-3.1416 ]
[ 80	[0	0	0]	81	[0	0	0]	55	[0	0	-1]	54	[0	0	-1]	16	0.0	True	2	[3.0881	3.0881]	3.1416 ]
[ 7	[0	0	0]	43	[0	0	0]	46	[0	0	0]	10	[-1	0	0]	17	-1	True	1	[2.1215	2.0506]	-0.0351 ]
[ 23	[0	0	0]	69	[0	0	0]	72	[0	0	0]	26	[1	0	0]	17	1	True	1	[2.1215	2.0506]	0.0351 ]
[ 15	[0	0	0]	56	[0	0	0]	59	[0	0	0]	18	[-1	0	0]	18	-1	True	1	[2.1214	2.0506]	-0.035 ]
[ 31	[0	0	0]	82	[0	0	0]	85	[0	0	0]	34	[1	0	0]	18	1	True	1	[2.1214	2.0506]	0.035 ]
[ 7	[0	0	0]	43	[0	0	0]	87	[0	0	0]	44	[0	1	0]	19	-1	True	1	[2.031	2.0693]	-3.1252 ]
[ 8	[0	0	0]	44	[0	0	0]	87	[0	-1	0]	43	[0	-1	0]	19	-1	True	2	[2.0295	2.0693]	-3.1319 ]
[ 15	[0	0	0]	56	[0	0	0]	88	[0	0	0]	57	[0	-1	0]	19	-1	True	1	[2.031	2.0692]	-3.1252 ]
[ 16	[0	0	0]	57	[0	0	0]	88	[0	1	0]	56	[0	1	0]	19	-1	True	2	[2.0296	2.0692]	-3.1317 ]
[ 23	[0	0	0]	69	[0	0	0]	89	[0	0	0]	70	[0	-1	0]	19	1	True	1	[2.031	2.0693]	3.1252 ]
[ 24	[0	0	0]	70	[0	0	0]	89	[0	1	0]	69	[0	1	0]	19	1	True	2	[2.0295	2.0693]	3.1319 ]
[ 31	[0	0	0]	82	[0	0	0]	90	[0	0	0]	83	[0	1	0]	19	1	True	1	[2.031	2.0692]	3.1252 ]
[ 32	[0	0	0]	83	[0	0	0]	90	[0	-1	0]	82	[0	-1	0]	19	1	True	2	[2.0295	2.0692]	3.1317 ]
[ 8	[0	1	0]	44	[0	1	0]	87	[0	0	0]	43	[0	0	0]	19	-1	True	2	[2.0295	2.0693]	-3.1319 ]
[ 16	[0	-1	0]	57	[0	-1	0]	88	[0	0	0]	56	[0	0	0]	19	-1	True	2	[2.0296	2.0692]	-3.1317 ]
[ 24	[0	-1	0]	70	[0	-1	0]	89	[0	0	0]	69	[0	0	0]	19	1	True	2	[2.0295	2.0693]	3.1319 ]
[ 32	[0	1	0]	83	[0	1	0]	90	[0	0	0]	82	[0	0	0]	19	1	True	2	[2.0295	2.0692]	3.1317 ]
[ 87	[0	0	0]	43	[0	0	0]	46	[0	0	0]	47	[0	0	0]	20	-1	True	1	[2.1306	2.0985]	-0.014 ]
[ 88	[0	0	0]	56	[0	0	0]	59	[0	0	0]	60	[0	0	0]	20	-1	True	1	[2.1307	2.0984]	-0.0139 ]
[ 89	[0	0	0]	69	[0	0	0]	72	[0	0	0]	73	[0	0	0]	20	1	True	1	[2.1306	2.0985]	0.014 ]
[ 90	[0	0	0]	82	[0	0	0]	85	[0	0	0]	86	[0	0	0]	20	1	True	1	[2.1307	2.0984]	0.0139 ]
[ 87	[0	-1	0]	44	[0	0	0]	45	[0	0	0]	47	[0	-1	0]	21	-1	True	1	[2.1373	2.0932]	-0.0105 ]
[ 88	[0	1	0]	57	[0	0	0]	58	[0	0	0]	60	[0	1	0]	21	-1	True	1	[2.1374	2.0932]	-0.0106 ]
[ 89	[0	1	0]	70	[0	0	0]	71	[0	0	0]	73	[0	1	0]	21	1	True	1	[2.1373	2.0932]	0.0105 ]
[ 90	[0	-1	0]	83	[0	0	0]	84	[0	0	0]	86	[0	-1	0]	21	1	True	1	[2.1374	2.0932]	0.0106 ]
[ 46	[0	0	0]	43	[0	0	0]	87	[0	0	0]	44	[0	1	0]	22	1	True	1	[2.1306	2.0693]	0.0034 ]
[ 59	[0	0	0]	56	[0	0	0]	88	[0	0	0]	57	[0	-1	0]	22	1	True	1	[2.1307	2.0692]	0.0035 ]
[ 72	[0	0	0]	69	[0	0	0]	89	[0	0	0]	70	[0	-1	0]	22	-1	True	1	[2.1306	2.0693]	-0.0034 ]
[ 85	[0	0	0]	82	[0	0	0]	90	[0	0	0]	83	[0	1	0]	22	-1	True	1	[2.1307	2.0692]	-0.0036 ]
[ 45	[0	0	0]	44	[0	0	0]	87	[0	-1	0]	43	[0	-1	0]	23	1	True	2	[2.1373	2.0693]	0.0089 ]
[ 58	[0	0	0]	57	[0	0	0]	88	[0	1	0]	56	[0	1	0]	23	1	True	2	[2.1374	2.0692]	0.0088 ]
[ 71	[0	0	0]	70	[0	0	0]	89	[0	1	0]	69	[0	1	0]	23	-1	True	2	[2.1373	2.0693]	-0.0089 ]
[ 84	[0	0	0]	83	[0	0	0]	90	[0	-1	0]	82	[0	-1	0]	23	-1	True	2	[2.1374	2.0692]	-0.0088 ]
[ 45	[0	1	0]	44	[0	1	0]	87	[0	0	0]	43	[0	0	0]	23	1	True	2	[2.1373	2.0693]	0.0089 ]
[ 58	[0	-1	0]	57	[0	-1	0]	88	[0	0	0]	56	[0	0	0]	23	1	True	2	[2.1374	2.0692]	0.0088 ]
[ 71	[0	-1	0]	70	[0	-1	0]	89	[0	0	0]	69	[0	0	0]	23	-1	True	2	[2.1373	2.0693]	-0.0089 ]
[ 84	[0	1	0]	83	[0	1	0]	90	[0	0	0]	82	[0	0	0]	23	-1	True	2	[2.1374	2.0692]	-0.0088 ]
[ 43	[0	0	0]	46	[0	0	0]	47	[0	0	0]	45	[0	1	0]	24	1	True	1	[2.0985	2.0373]	0.0118 ]
[ 56	[0	0	0]	59	[0	0	0]	60	[0	0	0]	58	[0	-1	0]	24	1	True	1	[2.0984	2.0373]	0.0115 ]
[ 69	[0	0	0]	72	[0	0	0]	73	[0	0	0]	71	[0	-1	0]	24	-1	True	1	[2.0985	2.0373]	-0.0118 ]
[ 82	[0	0	0]	85	[0	0	0]	86	[0	0	0]	84	[0	1	0]	24	-1	True	1	[2.0984	2.0372]	-0.0115 ]
[ 44	[0	0	0]	45	[0	0	0]	47	[0	-1	0]	73	[-1	0	1]	25	-1	True	2	[2.0932	2.1202]	-3.1395 ]
[ 44	[0	1	0]	45	[0	1	0]	47	[0	0	0]	73	[-1	1	1]	25	-1	True	2	[2.0932	2.1202]	-3.1395 ]
[ 57	[0	0	0]	58	[0	0	0]	60	[0	1	0]	86	[-1	0	0]	25	-1	True	2	[2.0932	2.1201]	-3.1391 ]
[ 57	[0	-1	0]	58	[0	-1	0]	60	[0	0	0]	86	[-1	-1	0]	25	-1	True	2	[2.0932	2.1201]	-3.1391 ]
[ 70	[0	0	0]	71	[0	0	0]	73	[0	1	0]	47	[1	0	-1]	25	1	True	2	[2.0932	2.1202]	3.1395 ]
[ 70	[0	-1	0]	71	[0	-1	0]	73	[0	0	0]	47	[1	-1	-1]	25	1	True	2	[2.0932	2.1202]	3.1395 ]
[ 83	[0	0	0]	84	[0	0	0]	86	[0	-1	0]	60	[1	0	0]	25	1	True	2	[2.0932	2.1201]	3.1391 ]
[ 83	[0	1	0]	84	[0	1	0]	86	[0	0	0]	60	[1	1	0]	25	1	True	2	[2.0932	2.1201]	3.1391 ]
[ 45	[0	1	0]	47	[0	0	0]	73	[-1	1	1]	71	[-1	0	1]	26	-1	True	2	[2.1202	2.1202]	-3.1416 ]
[ 58	[0	-1	0]	60	[0	0	0]	86	[-1	-1	0]	84	[-1	0	0]	26	-1	True	2	[2.1201	2.1201]	-3.1416 ]
[ 71	[0	-1	0]	73	[0	0	0]	47	[1	-1	-1]	45	[1	0	-1]	26	-1	True	2	[2.1202	2.1202]	-3.1416 ]
[ 84	[0	1	0]	86	[0	0	0]	60	[1	1	0]	58	[1	0	0]	26	-1	True	2	[2.1201	2.1201]	-3.1416 ]
