# Supplementary material for: Correction: An automated protocol to construct flexibility parameters for classical forcefields: applications to metal–organic frameworks
Source: RSC Adv. 2025 Jul 15;15(30):24791–801. doi: 10.1039/d5ra90084k (PMC12261396; doi:10.1039/d5ra90084k)
Supplement: RA-015-D5RA90084K-s001 [file RA-015-D5RA90084K-s001.zip › MOFs_inputs/quadrant_1_2/AFITEP/AFITEP_dihedral_types_list.txt]

[7[6-(1,6),6-(1,6),30-(7,8,8)]    30[7-(6,6),7-(6,6),8-(6),8-(6)]    7[6-(1,6),6-(1,6),30-(7,8,8)]    6[1-(0),6-(1,6),7-(6,30)]]      0      Nonrotatable      [1.8207, 2.1035]      0.784
[8[6-(6,8),30-(7,7,8)]    30[7-(6,6),7-(6,6),8-(6),8-(6)]    8[6-(6,8),30-(7,7,8)]    6[6-(6,6),8-(0),8-(30)]]      0      Nonrotatable      [1.7562, 1.9543]      2.9585
[8[6-(6,8)]    6[6-(6,6),8-(0),8-(30)]    6[6-(1,6),6-(1,6),6-(8,8)]    6[1-(0),6-(1,6),6-(6,6)]]      0      Nonrotatable      [2.121, 2.1051]      0.0626
[8[6-(6,8)]    6[6-(6,6),8-(0),8-(30)]    6[6-(1,6),6-(1,6),6-(8,8)]    6[1-(0),6-(1,6),6-(6,6)]]      1      Nonrotatable      [2.121, 2.0905]      3.0426
[8[6-(6,8)]    6[6-(6,6),8-(0),8-(30)]    6[6-(1,6),6-(1,6),6-(8,8)]    6[1-(0),6-(1,6),6-(6,6)]]      2      Nonrotatable      [2.121, 2.105]      0.0606
[8[6-(6,8)]    6[6-(6,6),8-(0),8-(30)]    8[6-(6,8),30-(7,7,8)]    30[7-(6,6),7-(6,6),8-(6),8-(6)]]      0      Nonrotatable      [2.1595, 1.9543]      0.194
[6[6-(6,6),8-(0),8-(30)]    6[6-(1,6),6-(1,6),6-(8,8)]    6[1-(0),6-(1,6),6-(6,6)]    1[6-(6,6)]]      0      Nonrotatable      [2.1051, 2.0734]      0.0437
[6[6-(6,6),8-(0),8-(30)]    6[6-(1,6),6-(1,6),6-(8,8)]    6[1-(0),6-(1,6),6-(6,6)]    1[6-(6,6)]]      1      Nonrotatable      [2.0905, 2.0758]      0.0576
[6[6-(6,6),8-(0),8-(30)]    6[6-(1,6),6-(1,6),6-(8,8)]    6[1-(0),6-(1,6),6-(6,6)]    1[6-(6,6)]]      2      Nonrotatable      [2.105, 2.0732]      0.0436
[6[1-(0),6-(1,6),6-(6,6)]    6[6-(1,6),6-(1,6),6-(8,8)]    6[1-(0),6-(1,6),6-(6,6)]    1[6-(6,6)]]      0      Nonrotatable      [2.0871, 2.0733]      3.1353
[1[6-(6,6)]    6[1-(0),6-(1,6),6-(6,6)]    6[1-(0),6-(1,6),6-(6,6)]    1[6-(6,6)]]      0      Nonrotatable      [2.1085, 2.1062]      0.0022
[1[6-(6,6)]    6[1-(0),6-(1,6),6-(6,6)]    6[1-(0),6-(1,6),6-(6,6)]    1[6-(6,6)]]      1      Nonrotatable      [2.1025, 2.1053]      0.0098
[1[6-(6,6)]    6[1-(0),6-(1,6),6-(6,6)]    6[6-(1,6),6-(1,6),6-(6)]    6[1-(0),6-(1,6),6-(6,6)]]      0      Nonrotatable      [2.0808, 2.081]      3.1121
[1[6-(6,6)]    6[1-(0),6-(1,6),6-(6,6)]    6[6-(1,6),6-(1,6),6-(6)]    6[1-(0),6-(1,6),6-(6,6)]]      1      Nonrotatable      [2.082, 2.081]      3.1339
[6[1-(0),6-(1,6),6-(6,6)]    6[1-(0),6-(1,6),6-(6,6)]    6[6-(1,6),6-(1,6),6-(6)]    6[1-(0),6-(1,6),6-(6,6)]]      0      Nonrotatable      [2.0966, 2.081]      0.0098
[6[1-(0),6-(1,6),6-(6,6)]    6[6-(1,6),6-(1,6),6-(6)]    6[6-(6),6-(6,6)]    6[6-(6),6-(6,6)]]      0      Nonrotatable      [2.0802, 3.0881]      0.0388
[6[6-(1,6),6-(1,6),6-(6)]    6[6-(6),6-(6,6)]    6[6-(6),6-(6,6)]    6[6-(1,6),6-(1,6),6-(6)]]      0      Nonrotatable      [3.0881, 3.0881]      3.1416
[1[6-(6,7)]    6[1-(0),6-(1,6),7-(6,30)]    6[1-(0),6-(1,7),6-(6,6)]    1[6-(6,6)]]      0      Nonrotatable      [2.1215, 2.0506]      0.0351
[1[6-(6,7)]    6[1-(0),6-(1,6),7-(6,30)]    6[1-(0),6-(1,7),6-(6,6)]    1[6-(6,6)]]      1      Nonrotatable      [2.1214, 2.0506]      0.035
[1[6-(6,7)]    6[1-(0),6-(1,6),7-(6,30)]    7[6-(1,6),6-(1,6),30-(7,8,8)]    6[1-(0),6-(1,6),7-(6,30)]]      0      Nonrotatable      [2.03, 2.0693]      3.1296
[7[6-(1,6),6-(1,6),30-(7,8,8)]    6[1-(0),6-(1,6),7-(6,30)]    6[1-(0),6-(1,7),6-(6,6)]    6[6-(1,6),6-(1,6),6-(6,6)]]      0      Nonrotatable      [2.1307, 2.0985]      0.0139
[7[6-(1,6),6-(1,6),30-(7,8,8)]    6[1-(0),6-(1,6),7-(6,30)]    6[1-(0),6-(1,7),6-(6,6)]    6[6-(1,6),6-(1,6),6-(6,6)]]      1      Nonrotatable      [2.1374, 2.0932]      0.0106
[6[1-(0),6-(1,7),6-(6,6)]    6[1-(0),6-(1,6),7-(6,30)]    7[6-(1,6),6-(1,6),30-(7,8,8)]    6[1-(0),6-(1,6),7-(6,30)]]      0      Nonrotatable      [2.1307, 2.0693]      0.0035
[6[1-(0),6-(1,7),6-(6,6)]    6[1-(0),6-(1,6),7-(6,30)]    7[6-(1,6),6-(1,6),30-(7,8,8)]    6[1-(0),6-(1,6),7-(6,30)]]      1      Nonrotatable      [2.1374, 2.0693]      0.0088
[6[1-(0),6-(1,6),7-(6,30)]    6[1-(0),6-(1,7),6-(6,6)]    6[6-(1,6),6-(1,6),6-(6,6)]    6[1-(0),6-(1,7),6-(6,6)]]      0      Nonrotatable      [2.0985, 2.0373]      0.0117
[6[1-(0),6-(1,6),7-(6,30)]    6[1-(0),6-(1,7),6-(6,6)]    6[6-(1,6),6-(1,6),6-(6,6)]    6[6-(1,6),6-(1,6),6-(6,6)]]      0      Nonrotatable      [2.0932, 2.1202]      3.1393
[6[1-(0),6-(1,7),6-(6,6)]    6[6-(1,6),6-(1,6),6-(6,6)]    6[6-(1,6),6-(1,6),6-(6,6)]    6[1-(0),6-(1,7),6-(6,6)]]      0      Nonrotatable      [2.1202, 2.1202]      3.1416
