# Supplementary material for: Correction: An automated protocol to construct flexibility parameters for classical forcefields: applications to metal–organic frameworks
Source: RSC Adv. 2025 Jul 15;15(30):24791–801. doi: 10.1039/d5ra90084k (PMC12261396; doi:10.1039/d5ra90084k)
Supplement: RA-015-D5RA90084K-s001 [file RA-015-D5RA90084K-s001.zip › MOFs_inputs/quadrant_1_2/AMOYOR/AMOYOR_dihedral_instances_list.txt]

[ 112	[0	0	0]	1	[0	0	0]	111	[0	-1	0]	51	[0	-1	0]	0	-1	True	2	[1.976	2.1056]	-2.5329 ]
[ 111	[0	-1	0]	1	[0	0	0]	112	[0	0	0]	66	[0	0	0]	0	-1	False	1	[1.976	2.1056]	-2.5328 ]
[ 114	[0	-1	0]	2	[0	0	0]	113	[0	0	0]	81	[0	0	0]	0	1	True	1	[1.976	2.1056]	2.533 ]
[ 113	[0	0	0]	2	[0	0	0]	114	[0	-1	0]	96	[0	-1	0]	0	1	False	2	[1.976	2.1056]	2.5328 ]
[ 112	[0	1	0]	1	[0	1	0]	111	[0	0	0]	51	[0	0	0]	0	-1	True	2	[1.976	2.1056]	-2.5329 ]
[ 113	[0	1	0]	2	[0	1	0]	114	[0	0	0]	96	[0	0	0]	0	1	False	2	[1.976	2.1056]	2.5328 ]
[ 117	[0	-1	0]	1	[0	0	0]	115	[0	0	0]	61	[0	0	0]	1	1	True	1	[1.8186	1.9809]	3.0296 ]
[ 115	[0	0	0]	1	[0	0	0]	117	[0	-1	0]	76	[0	-1	0]	1	1	True	2	[1.8186	1.9807]	3.0293 ]
[ 121	[0	0	0]	2	[0	0	0]	119	[0	-1	0]	91	[0	-1	0]	1	-1	True	2	[1.8186	1.9809]	-3.0296 ]
[ 119	[0	-1	0]	2	[0	0	0]	121	[0	0	0]	106	[0	0	0]	1	-1	True	1	[1.8186	1.9807]	-3.0293 ]
[ 115	[0	1	0]	1	[0	1	0]	117	[0	0	0]	76	[0	0	0]	1	1	True	2	[1.8186	1.9807]	3.0293 ]
[ 121	[0	1	0]	2	[0	1	0]	119	[0	0	0]	91	[0	0	0]	1	-1	True	2	[1.8186	1.9809]	-3.0296 ]
[ 3	[0	0	0]	51	[0	0	0]	52	[0	0	0]	4	[0	0	0]	2	-1	True	1	[2.1167	2.0782]	-0.0092 ]
[ 15	[0	0	0]	66	[0	0	0]	67	[1	0	0]	16	[1	0	0]	2	-1	True	2	[2.1168	2.0782]	-0.0091 ]
[ 15	[-1	0	0]	66	[-1	0	0]	67	[0	0	0]	16	[0	0	0]	2	-1	True	2	[2.1168	2.0782]	-0.0091 ]
[ 27	[0	0	0]	81	[0	0	0]	82	[0	0	0]	28	[0	0	0]	2	1	True	1	[2.1167	2.0782]	0.0092 ]
[ 39	[0	0	0]	96	[0	0	0]	97	[-1	0	0]	40	[0	0	0]	2	1	True	2	[2.1168	2.0782]	0.0091 ]
[ 39	[1	0	0]	96	[1	0	0]	97	[0	0	0]	40	[1	0	0]	2	1	True	2	[2.1168	2.0782]	0.0091 ]
[ 6	[0	0	0]	55	[0	0	0]	54	[0	0	0]	5	[0	0	0]	3	-1	True	1	[2.1071	2.0607]	-0.0218 ]
[ 18	[0	0	0]	70	[0	0	0]	69	[0	0	0]	17	[0	0	0]	3	-1	True	1	[2.1071	2.0607]	-0.0217 ]
[ 30	[0	0	0]	85	[0	0	0]	84	[0	0	0]	29	[0	0	0]	3	1	True	1	[2.1071	2.0608]	0.0218 ]
[ 42	[0	0	0]	100	[0	0	0]	99	[0	0	0]	41	[0	0	0]	3	1	True	1	[2.1071	2.0607]	0.0217 ]
[ 3	[0	0	0]	51	[0	0	0]	111	[0	0	0]	1	[0	1	0]	4	1	True	1	[2.034	2.1056]	0.0367 ]
[ 15	[0	0	0]	66	[0	0	0]	112	[0	0	0]	1	[0	0	0]	4	1	True	1	[2.0339	2.1056]	0.0362 ]
[ 27	[0	0	0]	81	[0	0	0]	113	[0	0	0]	2	[0	0	0]	4	-1	True	1	[2.034	2.1056]	-0.0367 ]
[ 39	[0	0	0]	96	[0	0	0]	114	[0	0	0]	2	[0	1	0]	4	-1	True	1	[2.0339	2.1056]	-0.0362 ]
[ 6	[0	0	0]	55	[0	0	0]	111	[-1	0	0]	51	[-1	0	0]	5	1	True	2	[2.0411	2.0694]	3.1353 ]
[ 18	[0	0	0]	70	[0	0	0]	112	[-1	0	0]	66	[-1	0	0]	5	1	True	2	[2.0411	2.0695]	3.1352 ]
[ 30	[0	0	0]	85	[0	0	0]	113	[1	0	0]	81	[1	0	0]	5	-1	True	2	[2.0411	2.0694]	-3.1353 ]
[ 42	[0	0	0]	100	[0	0	0]	114	[1	0	0]	96	[1	0	0]	5	-1	True	2	[2.0411	2.0695]	-3.1352 ]
[ 6	[1	0	0]	55	[1	0	0]	111	[0	0	0]	51	[0	0	0]	5	1	True	2	[2.0411	2.0694]	3.1353 ]
[ 18	[1	0	0]	70	[1	0	0]	112	[0	0	0]	66	[0	0	0]	5	1	True	2	[2.0411	2.0695]	3.1352 ]
[ 30	[-1	0	0]	85	[-1	0	0]	113	[0	0	0]	81	[0	0	0]	5	-1	True	2	[2.0411	2.0694]	-3.1353 ]
[ 42	[-1	0	0]	100	[-1	0	0]	114	[0	0	0]	96	[0	0	0]	5	-1	True	2	[2.0411	2.0695]	-3.1352 ]
[ 111	[0	0	0]	51	[0	0	0]	52	[0	0	0]	53	[1	0	0]	6	-1	True	1	[2.1325	2.0989]	-0.0169 ]
[ 111	[-1	0	0]	55	[0	0	0]	54	[0	0	0]	53	[0	0	0]	6	-1	True	1	[2.135	2.097]	-0.0152 ]
[ 112	[0	0	0]	66	[0	0	0]	67	[1	0	0]	68	[1	0	0]	6	-1	True	2	[2.1325	2.0988]	-0.0169 ]
[ 112	[-1	0	0]	66	[-1	0	0]	67	[0	0	0]	68	[0	0	0]	6	-1	True	2	[2.1325	2.0988]	-0.0169 ]
[ 113	[0	0	0]	81	[0	0	0]	82	[0	0	0]	83	[-1	0	0]	6	1	True	1	[2.1325	2.0989]	0.0169 ]
[ 113	[1	0	0]	85	[0	0	0]	84	[0	0	0]	83	[0	0	0]	6	1	True	1	[2.135	2.097]	0.0152 ]
[ 114	[0	0	0]	96	[0	0	0]	97	[-1	0	0]	98	[-1	0	0]	6	1	True	2	[2.1325	2.0989]	0.0169 ]
[ 114	[1	0	0]	96	[1	0	0]	97	[0	0	0]	98	[0	0	0]	6	1	True	2	[2.1325	2.0989]	0.0169 ]
[ 112	[-1	0	0]	70	[0	0	0]	69	[0	0	0]	68	[0	0	0]	7	-1	True	1	[2.1349	2.097]	-0.015 ]
[ 114	[1	0	0]	100	[0	0	0]	99	[0	0	0]	98	[0	0	0]	7	1	True	1	[2.1349	2.097]	0.015 ]
[ 54	[0	0	0]	55	[0	0	0]	111	[-1	0	0]	1	[-1	1	0]	8	1	True	2	[2.135	2.1081]	3.1249 ]
[ 84	[0	0	0]	85	[0	0	0]	113	[1	0	0]	2	[1	0	0]	8	-1	True	2	[2.135	2.1081]	-3.1249 ]
[ 54	[1	0	0]	55	[1	0	0]	111	[0	0	0]	1	[0	1	0]	8	1	True	2	[2.135	2.1081]	3.1249 ]
[ 84	[-1	0	0]	85	[-1	0	0]	113	[0	0	0]	2	[0	0	0]	8	-1	True	2	[2.135	2.1081]	-3.1249 ]
[ 69	[0	0	0]	70	[0	0	0]	112	[-1	0	0]	1	[-1	0	0]	9	1	True	2	[2.1349	2.108]	3.1252 ]
[ 99	[0	0	0]	100	[0	0	0]	114	[1	0	0]	2	[1	1	0]	9	-1	True	2	[2.1349	2.108]	-3.1252 ]
[ 69	[1	0	0]	70	[1	0	0]	112	[0	0	0]	1	[0	0	0]	9	1	True	2	[2.1349	2.108]	3.1252 ]
[ 99	[-1	0	0]	100	[-1	0	0]	114	[0	0	0]	2	[0	1	0]	9	-1	True	2	[2.1349	2.108]	-3.1252 ]
[ 55	[0	0	0]	54	[0	0	0]	53	[0	0	0]	52	[-1	0	0]	10	1	True	1	[2.097	2.0334]	0.0138 ]
[ 70	[0	0	0]	69	[0	0	0]	68	[0	0	0]	67	[0	0	0]	10	1	True	1	[2.097	2.0334]	0.0136 ]
[ 85	[0	0	0]	84	[0	0	0]	83	[0	0	0]	82	[1	0	0]	10	-1	True	1	[2.097	2.0333]	-0.0138 ]
[ 100	[0	0	0]	99	[0	0	0]	98	[0	0	0]	97	[0	0	0]	10	-1	True	1	[2.097	2.0334]	-0.0136 ]
[ 51	[0	0	0]	52	[0	0	0]	53	[1	0	0]	56	[1	0	0]	11	-1	True	2	[2.0989	2.0827]	-3.1223 ]
[ 51	[-1	0	0]	52	[-1	0	0]	53	[0	0	0]	56	[0	0	0]	11	-1	True	2	[2.0989	2.0827]	-3.1223 ]
[ 66	[-1	0	0]	67	[0	0	0]	68	[0	0	0]	71	[0	0	0]	11	-1	True	1	[2.0988	2.0828]	-3.1224 ]
[ 81	[0	0	0]	82	[0	0	0]	83	[-1	0	0]	86	[-1	0	0]	11	1	True	2	[2.0989	2.0827]	3.1223 ]
[ 81	[1	0	0]	82	[1	0	0]	83	[0	0	0]	86	[0	0	0]	11	1	True	2	[2.0989	2.0827]	3.1223 ]
[ 96	[1	0	0]	97	[0	0	0]	98	[0	0	0]	101	[0	0	0]	11	1	True	1	[2.0989	2.0828]	3.1224 ]
[ 54	[0	0	0]	53	[0	0	0]	56	[0	0	0]	7	[0	0	0]	12	-1	True	1	[2.167	2.0021]	-3.0516 ]
[ 69	[0	0	0]	68	[0	0	0]	71	[0	0	0]	19	[0	0	0]	12	-1	True	1	[2.1669	2.0021]	-3.0514 ]
[ 84	[0	0	0]	83	[0	0	0]	86	[0	0	0]	31	[0	0	0]	12	1	True	1	[2.167	2.0021]	3.0516 ]
[ 99	[0	0	0]	98	[0	0	0]	101	[0	0	0]	43	[0	0	0]	12	1	True	1	[2.1669	2.0021]	3.0514 ]
[ 7	[0	0	0]	56	[0	0	0]	57	[0	0	0]	8	[0	0	0]	13	-1	True	1	[2.082	2.0727]	-3.1305 ]
[ 19	[0	0	0]	71	[0	0	0]	72	[0	0	0]	20	[0	0	0]	13	-1	True	1	[2.082	2.0726]	-3.1304 ]
[ 31	[0	0	0]	86	[0	0	0]	87	[0	0	0]	32	[0	0	0]	13	1	True	1	[2.082	2.0727]	3.1305 ]
[ 43	[0	0	0]	101	[0	0	0]	102	[0	0	0]	44	[0	0	0]	13	1	True	1	[2.082	2.0726]	3.1304 ]
[ 9	[0	0	0]	59	[0	0	0]	90	[0	0	0]	34	[0	0	0]	14	1	True	1	[2.0762	2.0846]	0.0036 ]
[ 10	[0	0	0]	60	[0	0	0]	89	[0	0	0]	33	[0	0	0]	14	-1	True	1	[2.0846	2.0762]	-0.0036 ]
[ 21	[0	0	0]	74	[0	0	0]	105	[0	0	0]	46	[0	0	0]	14	1	True	1	[2.0762	2.0846]	0.0037 ]
[ 22	[0	0	0]	75	[0	0	0]	104	[0	0	0]	45	[0	0	0]	14	-1	True	1	[2.0846	2.0762]	-0.0037 ]
[ 8	[0	0	0]	57	[0	0	0]	58	[0	0	0]	60	[0	0	0]	15	-1	True	1	[2.0002	2.0758]	-0.0217 ]
[ 20	[0	0	0]	72	[0	0	0]	73	[0	0	0]	75	[1	0	0]	15	-1	True	1	[2.0002	2.0758]	-0.0219 ]
[ 32	[0	0	0]	87	[0	0	0]	88	[0	0	0]	90	[0	0	0]	15	1	True	1	[2.0002	2.0758]	0.0217 ]
[ 44	[0	0	0]	102	[0	0	0]	103	[0	0	0]	105	[-1	0	0]	15	1	True	1	[2.0002	2.0758]	0.0219 ]
[ 9	[0	0	0]	59	[0	0	0]	58	[0	0	0]	60	[0	0	0]	16	1	True	1	[2.098	2.0493]	3.1273 ]
[ 21	[0	0	1]	74	[0	0	1]	73	[0	0	0]	75	[1	0	0]	16	1	True	2	[2.0979	2.0492]	3.1271 ]
[ 21	[0	0	0]	74	[0	0	0]	73	[0	0	-1]	75	[1	0	-1]	16	1	True	2	[2.0979	2.0492]	3.1271 ]
[ 33	[0	0	0]	89	[0	0	0]	88	[0	0	0]	90	[0	0	0]	16	-1	True	1	[2.098	2.0493]	-3.1273 ]
[ 45	[0	0	-1]	104	[0	0	-1]	103	[0	0	0]	105	[-1	0	0]	16	-1	True	2	[2.0979	2.0492]	-3.1271 ]
[ 45	[0	0	0]	104	[0	0	0]	103	[0	0	1]	105	[-1	0	1]	16	-1	True	2	[2.0979	2.0492]	-3.1271 ]
[ 10	[0	0	0]	60	[0	0	0]	58	[0	0	0]	59	[0	0	0]	17	1	True	1	[2.0736	2.0493]	3.137 ]
[ 22	[1	0	0]	75	[1	0	0]	73	[0	0	0]	74	[0	0	1]	17	1	True	2	[2.0737	2.0492]	3.1369 ]
[ 22	[0	0	0]	75	[0	0	0]	73	[-1	0	0]	74	[-1	0	1]	17	1	True	2	[2.0737	2.0492]	3.1369 ]
[ 34	[0	0	0]	90	[0	0	0]	88	[0	0	0]	89	[0	0	0]	17	-1	True	1	[2.0736	2.0493]	-3.137 ]
[ 46	[-1	0	0]	105	[-1	0	0]	103	[0	0	0]	104	[0	0	-1]	17	-1	True	2	[2.0737	2.0492]	-3.1369 ]
[ 46	[0	0	0]	105	[0	0	0]	103	[1	0	0]	104	[1	0	-1]	17	-1	True	2	[2.0737	2.0492]	-3.1369 ]
[ 116	[0	0	0]	61	[0	0	0]	62	[0	0	0]	64	[0	0	0]	18	1	True	1	[2.1099	1.8684]	1.5761 ]
[ 118	[0	0	0]	76	[0	0	0]	77	[0	0	0]	79	[0	0	0]	18	1	True	1	[2.1098	1.8684]	1.5765 ]
[ 120	[0	0	0]	91	[0	0	0]	92	[0	0	0]	94	[0	0	0]	18	-1	True	1	[2.1099	1.8684]	-1.5761 ]
[ 122	[0	0	0]	106	[0	0	0]	107	[0	0	0]	109	[0	0	0]	18	-1	True	1	[2.1098	1.8684]	-1.5765 ]
[ 116	[0	0	0]	61	[0	0	0]	115	[0	0	0]	1	[0	0	0]	19	-1	True	1	[2.1833	1.9809]	-0.1776 ]
[ 118	[0	0	0]	76	[0	0	0]	117	[0	0	0]	1	[0	1	0]	19	-1	True	1	[2.1832	1.9807]	-0.177 ]
[ 120	[0	0	0]	91	[0	0	0]	119	[0	0	0]	2	[0	1	0]	19	1	True	1	[2.1833	1.9809]	0.1776 ]
[ 122	[0	0	0]	106	[0	0	0]	121	[0	0	0]	2	[0	0	0]	19	1	True	1	[2.1832	1.9807]	0.177 ]
[ 11	[0	0	0]	62	[0	0	0]	64	[0	0	0]	63	[0	0	0]	20	-1	True	1	[1.9323	2.1138]	-2.4267 ]
[ 23	[0	0	0]	77	[0	0	0]	79	[0	0	0]	78	[0	0	0]	20	-1	True	1	[1.9323	2.1137]	-2.4268 ]
[ 35	[0	0	0]	92	[0	0	0]	94	[0	0	0]	93	[0	0	0]	20	1	True	1	[1.9324	2.1138]	2.4267 ]
[ 47	[0	0	0]	107	[0	0	0]	109	[0	0	0]	108	[0	0	0]	20	1	True	1	[1.9323	2.1137]	2.4268 ]
[ 13	[0	0	0]	63	[0	0	0]	64	[0	0	0]	62	[0	0	0]	21	1	True	1	[2.0817	2.1138]	0.068 ]
[ 25	[0	0	0]	78	[0	0	0]	79	[0	0	0]	77	[0	0	0]	21	1	True	1	[2.0817	2.1137]	0.068 ]
[ 37	[0	0	0]	93	[0	0	0]	94	[0	0	0]	92	[0	0	0]	21	-1	True	1	[2.0817	2.1138]	-0.068 ]
[ 49	[0	0	0]	108	[0	0	0]	109	[0	0	0]	107	[0	0	0]	21	-1	True	1	[2.0816	2.1137]	-0.068 ]
[ 14	[0	0	0]	65	[0	0	0]	64	[0	0	0]	63	[0	0	0]	22	-1	True	1	[2.0754	2.0644]	-3.1028 ]
[ 26	[0	0	0]	80	[0	0	0]	79	[0	0	0]	78	[0	0	0]	22	-1	True	1	[2.0755	2.0644]	-3.1029 ]
[ 38	[0	0	0]	95	[0	0	0]	94	[0	0	0]	93	[0	0	0]	22	1	True	1	[2.0754	2.0644]	3.1028 ]
[ 50	[0	0	0]	110	[0	0	0]	109	[0	0	0]	108	[0	0	0]	22	1	True	1	[2.0755	2.0644]	3.1029 ]
[ 13	[0	0	0]	63	[0	0	0]	95	[0	-1	0]	94	[0	-1	0]	23	-1	True	2	[2.0975	2.1148]	-3.1263 ]
[ 37	[0	-1	0]	93	[0	-1	0]	65	[0	0	0]	64	[0	0	0]	23	1	True	2	[2.0975	2.1148]	3.1263 ]
[ 25	[0	0	0]	78	[0	0	0]	110	[0	1	1]	109	[0	1	1]	23	-1	True	2	[2.0976	2.1148]	-3.1264 ]
[ 49	[0	1	1]	108	[0	1	1]	80	[0	0	0]	79	[0	0	0]	23	1	True	2	[2.0976	2.1148]	3.1264 ]
[ 37	[0	0	0]	93	[0	0	0]	65	[0	1	0]	64	[0	1	0]	23	1	True	2	[2.0975	2.1148]	3.1263 ]
[ 13	[0	1	0]	63	[0	1	0]	95	[0	0	0]	94	[0	0	0]	23	-1	True	2	[2.0975	2.1148]	-3.1263 ]
[ 49	[0	0	0]	108	[0	0	0]	80	[0	-1	-1]	79	[0	-1	-1]	23	1	True	2	[2.0976	2.1148]	3.1264 ]
[ 25	[0	-1	-1]	78	[0	-1	-1]	110	[0	0	0]	109	[0	0	0]	23	-1	True	2	[2.0976	2.1148]	-3.1264 ]
