# Supplementary material for: Correction: An automated protocol to construct flexibility parameters for classical forcefields: applications to metal–organic frameworks
Source: RSC Adv. 2025 Jul 15;15(30):24791–801. doi: 10.1039/d5ra90084k (PMC12261396; doi:10.1039/d5ra90084k)
Supplement: RA-015-D5RA90084K-s001 [file RA-015-D5RA90084K-s001.zip › MOFs_inputs/quadrant_1_2/ARAKAH/ARAKAH_dihedral_instances_list.txt]

[ 289	[0	0	0]	2	[0	0	0]	33	[0	0	0]	1	[0	0	0]	0	1	True	1	[1.6928	2.116]	0.0002 ]
[ 290	[0	0	0]	6	[0	0	0]	99	[0	0	0]	4	[0	0	1]	0	1	True	1	[1.6928	2.116]	0.0002 ]
[ 291	[0	0	0]	9	[0	0	0]	53	[0	0	0]	7	[0	0	0]	0	1	True	1	[1.6928	2.116]	0.0002 ]
[ 292	[0	0	0]	14	[0	0	0]	90	[0	0	0]	13	[0	0	0]	0	1	True	1	[1.6928	2.116]	0.0002 ]
[ 294	[0	0	0]	19	[0	0	0]	113	[0	0	0]	17	[0	0	0]	0	1	True	1	[1.6928	2.116]	0.0002 ]
[ 293	[0	0	0]	22	[0	0	0]	152	[0	0	0]	21	[0	0	0]	0	1	True	1	[1.6928	2.116]	0.0002 ]
[ 295	[0	0	0]	24	[0	0	0]	138	[0	0	0]	28	[0	0	-1]	0	1	True	1	[1.6928	2.116]	0.0002 ]
[ 296	[0	0	0]	27	[0	0	0]	189	[0	0	0]	26	[0	0	0]	0	1	True	1	[1.6928	2.116]	0.0002 ]
[ 290	[0	0	-1]	3	[0	0	0]	40	[0	0	0]	37	[0	0	0]	1	-1	True	1	[1.8188	2.0167]	-2.9425 ]
[ 289	[0	0	0]	10	[0	0	0]	56	[0	0	0]	54	[0	0	0]	1	-1	True	1	[1.8188	2.0167]	-2.9425 ]
[ 291	[0	0	0]	12	[0	0	0]	77	[0	0	0]	74	[0	0	0]	1	-1	True	1	[1.8188	2.0167]	-2.9425 ]
[ 292	[0	0	0]	16	[0	0	0]	102	[0	0	0]	100	[0	0	0]	1	-1	True	1	[1.8188	2.0167]	-2.9425 ]
[ 293	[0	0	0]	20	[0	0	0]	116	[0	0	0]	114	[0	0	0]	1	-1	True	1	[1.8188	2.0167]	-2.9425 ]
[ 296	[0	0	0]	25	[0	0	0]	141	[0	0	0]	139	[0	0	0]	1	-1	True	1	[1.8188	2.0167]	-2.9425 ]
[ 295	[0	0	1]	30	[0	0	0]	161	[0	0	0]	158	[0	0	0]	1	-1	True	1	[1.8188	2.0167]	-2.9425 ]
[ 294	[0	0	0]	32	[0	0	0]	176	[0	0	0]	173	[0	0	0]	1	-1	True	1	[1.8188	2.0167]	-2.9425 ]
[ 33	[0	0	0]	2	[0	0	0]	289	[0	0	0]	300	[0	0	0]	2	-1	True	1	[1.6928	1.7637]	-1.5388 ]
[ 99	[0	0	0]	6	[0	0	0]	290	[0	0	0]	297	[0	0	1]	2	-1	True	1	[1.6928	1.7637]	-1.5388 ]
[ 53	[0	0	0]	9	[0	0	0]	291	[0	0	0]	302	[0	0	0]	2	-1	True	1	[1.6928	1.7637]	-1.5388 ]
[ 90	[0	0	0]	14	[0	0	0]	292	[0	0	0]	304	[0	0	0]	2	-1	True	1	[1.6928	1.7637]	-1.5388 ]
[ 113	[0	0	0]	19	[0	0	0]	294	[0	0	0]	312	[0	0	0]	2	-1	True	1	[1.6928	1.7637]	-1.5388 ]
[ 152	[0	0	0]	22	[0	0	0]	293	[0	0	0]	305	[0	0	0]	2	-1	True	1	[1.6928	1.7637]	-1.5388 ]
[ 138	[0	0	0]	24	[0	0	0]	295	[0	0	0]	311	[0	0	-1]	2	-1	True	1	[1.6928	1.7637]	-1.5388 ]
[ 189	[0	0	0]	27	[0	0	0]	296	[0	0	0]	309	[0	0	0]	2	-1	True	1	[1.6928	1.7637]	-1.5388 ]
[ 40	[0	0	0]	3	[0	0	0]	290	[0	0	-1]	299	[0	0	-1]	3	-1	True	2	[1.8188	1.8022]	-1.351 ]
[ 56	[0	0	0]	10	[0	0	0]	289	[0	0	0]	298	[0	0	0]	3	-1	True	1	[1.8188	1.8022]	-1.351 ]
[ 77	[0	0	0]	12	[0	0	0]	291	[0	0	0]	301	[0	0	0]	3	-1	True	1	[1.8188	1.8022]	-1.351 ]
[ 102	[0	0	0]	16	[0	0	0]	292	[0	0	0]	303	[0	0	0]	3	-1	True	1	[1.8188	1.8022]	-1.351 ]
[ 116	[0	0	0]	20	[0	0	0]	293	[0	0	0]	306	[0	0	0]	3	-1	True	1	[1.8188	1.8022]	-1.351 ]
[ 141	[0	0	0]	25	[0	0	0]	296	[0	0	0]	310	[0	0	0]	3	-1	True	1	[1.8188	1.8022]	-1.351 ]
[ 161	[0	0	0]	30	[0	0	0]	295	[0	0	1]	308	[0	0	1]	3	-1	True	2	[1.8188	1.8022]	-1.351 ]
[ 176	[0	0	0]	32	[0	0	0]	294	[0	0	0]	307	[0	0	0]	3	-1	True	1	[1.8188	1.8022]	-1.351 ]
[ 40	[0	0	1]	3	[0	0	1]	290	[0	0	0]	299	[0	0	0]	3	-1	True	2	[1.8188	1.8022]	-1.351 ]
[ 161	[0	0	-1]	30	[0	0	-1]	295	[0	0	0]	308	[0	0	0]	3	-1	True	2	[1.8188	1.8022]	-1.351 ]
[ 1	[0	0	0]	33	[0	0	0]	35	[0	0	0]	42	[-1	0	0]	4	-1	True	1	[2.0711	2.1749]	-2.8 ]
[ 7	[0	0	0]	53	[0	0	0]	66	[0	0	0]	58	[0	0	0]	4	-1	True	1	[2.0711	2.1749]	-2.8 ]
[ 13	[0	0	0]	90	[0	0	0]	92	[0	0	0]	80	[1	0	0]	4	-1	True	1	[2.0711	2.1749]	-2.8 ]
[ 4	[0	0	1]	99	[0	0	0]	111	[0	0	0]	104	[0	0	0]	4	-1	True	1	[2.0711	2.1749]	-2.8 ]
[ 17	[0	0	0]	113	[0	0	0]	126	[0	0	0]	118	[0	0	0]	4	-1	True	1	[2.0711	2.1749]	-2.8 ]
[ 28	[0	0	-1]	138	[0	0	0]	150	[0	0	0]	143	[0	0	0]	4	-1	True	1	[2.0711	2.1749]	-2.8 ]
[ 21	[0	0	0]	152	[0	0	0]	154	[0	0	0]	163	[0	-1	0]	4	-1	True	1	[2.0711	2.1749]	-2.8 ]
[ 26	[0	0	0]	189	[0	0	0]	191	[0	0	0]	179	[0	1	0]	4	-1	True	1	[2.0711	2.1749]	-2.8 ]
[ 5	[0	0	-1]	40	[0	0	0]	37	[0	0	0]	48	[0	0	0]	5	1	True	1	[2.1068	2.1236]	0.6154 ]
[ 8	[0	0	0]	56	[0	0	0]	54	[0	0	0]	71	[0	-1	0]	5	1	True	1	[2.1068	2.1236]	0.6154 ]
[ 11	[0	0	0]	77	[0	0	0]	74	[0	0	0]	86	[0	0	0]	5	1	True	1	[2.1068	2.1236]	0.6154 ]
[ 15	[0	0	0]	102	[0	0	0]	100	[0	0	0]	96	[0	1	0]	5	1	True	1	[2.1068	2.1236]	0.6154 ]
[ 18	[0	0	0]	116	[0	0	0]	114	[0	0	0]	131	[-1	0	0]	5	1	True	1	[2.1068	2.1236]	0.6154 ]
[ 23	[0	0	0]	141	[0	0	0]	139	[0	0	0]	136	[1	0	0]	5	1	True	1	[2.1068	2.1236]	0.6154 ]
[ 29	[0	0	1]	161	[0	0	0]	158	[0	0	0]	169	[0	0	0]	5	1	True	1	[2.1068	2.1236]	0.6154 ]
[ 31	[0	0	0]	176	[0	0	0]	173	[0	0	0]	185	[0	0	0]	5	1	True	1	[2.1068	2.1236]	0.6154 ]
[ 51	[-1	0	-1]	34	[0	0	0]	42	[-1	0	0]	35	[0	0	0]	6	-1	True	2	[2.1011	2.1729]	-3.1275 ]
[ 51	[0	0	-1]	34	[1	0	0]	42	[0	0	0]	35	[1	0	0]	6	-1	True	2	[2.1011	2.1729]	-3.1275 ]
[ 57	[0	0	0]	59	[0	0	0]	58	[0	0	0]	66	[0	0	0]	6	-1	True	1	[2.1011	2.1729]	-3.1275 ]
[ 79	[0	0	0]	91	[-1	0	0]	80	[0	0	0]	92	[-1	0	0]	6	-1	True	2	[2.1011	2.1729]	-3.1275 ]
[ 79	[1	0	0]	91	[0	0	0]	80	[1	0	0]	92	[0	0	0]	6	-1	True	2	[2.1011	2.1729]	-3.1275 ]
[ 103	[0	0	0]	105	[0	0	0]	104	[0	0	0]	111	[0	0	0]	6	-1	True	1	[2.1011	2.1729]	-3.1275 ]
[ 117	[0	0	0]	119	[0	0	0]	118	[0	0	0]	126	[0	0	0]	6	-1	True	1	[2.1011	2.1729]	-3.1275 ]
[ 142	[0	0	0]	144	[0	0	0]	143	[0	0	0]	150	[0	0	0]	6	-1	True	1	[2.1011	2.1729]	-3.1275 ]
[ 155	[0	-1	1]	153	[0	0	0]	163	[0	-1	0]	154	[0	0	0]	6	-1	True	2	[2.1011	2.1729]	-3.1275 ]
[ 155	[0	0	1]	153	[0	1	0]	163	[0	0	0]	154	[0	1	0]	6	-1	True	2	[2.1011	2.1729]	-3.1275 ]
[ 178	[0	0	0]	190	[0	-1	0]	179	[0	0	0]	191	[0	-1	0]	6	-1	True	2	[2.1011	2.1729]	-3.1275 ]
[ 178	[0	1	0]	190	[0	0	0]	179	[0	1	0]	191	[0	0	0]	6	-1	True	2	[2.1011	2.1729]	-3.1275 ]
[ 39	[0	0	0]	46	[0	0	0]	48	[0	0	0]	36	[0	0	0]	7	1	True	1	[2.0944	2.0561]	0.0117 ]
[ 68	[0	0	0]	70	[0	0	0]	71	[0	0	0]	67	[0	0	0]	7	1	True	1	[2.0944	2.0561]	0.0117 ]
[ 76	[0	0	0]	84	[0	0	0]	86	[0	0	0]	73	[0	0	0]	7	1	True	1	[2.0944	2.0561]	0.0117 ]
[ 94	[0	0	0]	95	[0	0	0]	96	[0	0	0]	93	[0	0	0]	7	1	True	1	[2.0944	2.0561]	0.0117 ]
[ 128	[0	0	0]	130	[0	0	0]	131	[0	0	0]	127	[0	0	0]	7	1	True	1	[2.0944	2.0561]	0.0117 ]
[ 134	[0	0	0]	135	[0	0	0]	136	[0	0	0]	133	[0	0	0]	7	1	True	1	[2.0944	2.0561]	0.0117 ]
[ 160	[0	0	0]	167	[0	0	0]	169	[0	0	0]	157	[0	0	0]	7	1	True	1	[2.0944	2.0561]	0.0117 ]
[ 175	[0	0	0]	183	[0	0	0]	185	[0	0	0]	172	[0	0	0]	7	1	True	1	[2.0944	2.0561]	0.0117 ]
[ 42	[-1	0	0]	34	[0	0	0]	51	[-1	0	-1]	52	[-1	0	-1]	8	-1	True	2	[2.1011	2.071]	-0.0198 ]
[ 42	[0	0	1]	34	[1	0	1]	51	[0	0	0]	52	[0	0	0]	8	-1	True	2	[2.1011	2.071]	-0.0198 ]
[ 58	[0	0	0]	59	[0	0	0]	57	[0	0	0]	64	[0	0	0]	8	-1	True	1	[2.1011	2.071]	-0.0198 ]
[ 80	[0	0	0]	91	[-1	0	0]	79	[0	0	0]	88	[0	0	0]	8	-1	True	2	[2.1011	2.071]	-0.0198 ]
[ 80	[1	0	0]	91	[0	0	0]	79	[1	0	0]	88	[1	0	0]	8	-1	True	2	[2.1011	2.071]	-0.0198 ]
[ 104	[0	0	0]	105	[0	0	0]	103	[0	0	0]	109	[0	0	0]	8	-1	True	1	[2.1011	2.0709]	-0.0198 ]
[ 118	[0	0	0]	119	[0	0	0]	117	[0	0	0]	124	[0	0	0]	8	-1	True	1	[2.1011	2.0709]	-0.0198 ]
[ 143	[0	0	0]	144	[0	0	0]	142	[0	0	0]	148	[0	0	0]	8	-1	True	1	[2.1011	2.071]	-0.0198 ]
[ 163	[0	-1	0]	153	[0	0	0]	155	[0	-1	1]	156	[0	-1	1]	8	-1	True	2	[2.1011	2.071]	-0.0198 ]
[ 163	[0	0	-1]	153	[0	1	-1]	155	[0	0	0]	156	[0	0	0]	8	-1	True	2	[2.1011	2.071]	-0.0198 ]
[ 179	[0	0	0]	190	[0	-1	0]	178	[0	0	0]	187	[0	0	0]	8	-1	True	2	[2.1011	2.071]	-0.0198 ]
[ 179	[0	1	0]	190	[0	0	0]	178	[0	1	0]	187	[0	1	0]	8	-1	True	2	[2.1011	2.071]	-0.0198 ]
[ 48	[0	0	0]	46	[0	0	0]	39	[0	0	0]	49	[0	0	0]	9	1	True	1	[2.0944	2.072]	0.0315 ]
[ 71	[0	0	0]	70	[0	0	0]	68	[0	0	0]	72	[0	0	0]	9	1	True	1	[2.0944	2.0721]	0.0314 ]
[ 86	[0	0	0]	84	[0	0	0]	76	[0	0	0]	87	[0	0	0]	9	1	True	1	[2.0944	2.072]	0.0315 ]
[ 96	[0	0	0]	95	[0	0	0]	94	[0	0	0]	97	[0	0	0]	9	1	True	1	[2.0944	2.072]	0.0315 ]
[ 131	[0	0	0]	130	[0	0	0]	128	[0	0	0]	132	[0	0	0]	9	1	True	1	[2.0944	2.072]	0.0315 ]
[ 136	[0	0	0]	135	[0	0	0]	134	[0	0	0]	137	[0	0	0]	9	1	True	1	[2.0944	2.0721]	0.0314 ]
[ 169	[0	0	0]	167	[0	0	0]	160	[0	0	0]	170	[0	0	0]	9	1	True	1	[2.0944	2.072]	0.0315 ]
[ 185	[0	0	0]	183	[0	0	0]	175	[0	0	0]	186	[0	0	0]	9	1	True	1	[2.0944	2.072]	0.0315 ]
[ 33	[0	0	0]	35	[0	0	0]	42	[-1	0	0]	34	[0	0	0]	10	1	True	2	[2.1749	2.1729]	0.0021 ]
[ 33	[1	0	0]	35	[1	0	0]	42	[0	0	0]	34	[1	0	0]	10	1	True	2	[2.1749	2.1729]	0.0021 ]
[ 53	[0	0	0]	66	[0	0	0]	58	[0	0	0]	59	[0	0	0]	10	1	True	1	[2.1749	2.1729]	0.0021 ]
[ 90	[-1	0	0]	92	[-1	0	0]	80	[0	0	0]	91	[-1	0	0]	10	1	True	2	[2.1749	2.1729]	0.0021 ]
[ 90	[0	0	0]	92	[0	0	0]	80	[1	0	0]	91	[0	0	0]	10	1	True	2	[2.1749	2.1729]	0.0021 ]
[ 99	[0	0	0]	111	[0	0	0]	104	[0	0	0]	105	[0	0	0]	10	1	True	1	[2.1749	2.1729]	0.0021 ]
[ 113	[0	0	0]	126	[0	0	0]	118	[0	0	0]	119	[0	0	0]	10	1	True	1	[2.1749	2.1729]	0.0021 ]
[ 138	[0	0	0]	150	[0	0	0]	143	[0	0	0]	144	[0	0	0]	10	1	True	1	[2.1749	2.1729]	0.0021 ]
[ 152	[0	0	0]	154	[0	0	0]	163	[0	-1	0]	153	[0	0	0]	10	1	True	2	[2.1749	2.1729]	0.0021 ]
[ 152	[0	1	0]	154	[0	1	0]	163	[0	0	0]	153	[0	1	0]	10	1	True	2	[2.1749	2.1729]	0.0021 ]
[ 189	[0	-1	0]	191	[0	-1	0]	179	[0	0	0]	190	[0	-1	0]	10	1	True	2	[2.1749	2.1729]	0.0021 ]
[ 189	[0	0	0]	191	[0	0	0]	179	[0	1	0]	190	[0	0	0]	10	1	True	2	[2.1749	2.1729]	0.0021 ]
[ 40	[0	0	0]	37	[0	0	0]	48	[0	0	0]	36	[0	0	0]	11	-1	True	1	[2.1236	2.0709]	-3.0369 ]
[ 56	[0	0	0]	54	[0	0	0]	71	[0	-1	0]	67	[0	-1	0]	11	-1	True	2	[2.1236	2.0709]	-3.037 ]
[ 56	[0	1	0]	54	[0	1	0]	71	[0	0	0]	67	[0	0	0]	11	-1	True	2	[2.1236	2.0709]	-3.037 ]
[ 77	[0	0	0]	74	[0	0	0]	86	[0	0	0]	73	[0	0	0]	11	-1	True	1	[2.1236	2.0709]	-3.0369 ]
[ 102	[0	-1	0]	100	[0	-1	0]	96	[0	0	0]	93	[0	0	0]	11	-1	True	2	[2.1236	2.0709]	-3.0369 ]
[ 102	[0	0	0]	100	[0	0	0]	96	[0	1	0]	93	[0	1	0]	11	-1	True	2	[2.1236	2.0709]	-3.0369 ]
[ 116	[0	0	0]	114	[0	0	0]	131	[-1	0	0]	127	[-1	0	0]	11	-1	True	2	[2.1236	2.0709]	-3.0369 ]
[ 116	[1	0	0]	114	[1	0	0]	131	[0	0	0]	127	[0	0	0]	11	-1	True	2	[2.1236	2.0709]	-3.0369 ]
[ 141	[-1	0	0]	139	[-1	0	0]	136	[0	0	0]	133	[0	0	0]	11	-1	True	2	[2.1236	2.0709]	-3.037 ]
[ 141	[0	0	0]	139	[0	0	0]	136	[1	0	0]	133	[1	0	0]	11	-1	True	2	[2.1236	2.0709]	-3.037 ]
[ 161	[0	0	0]	158	[0	0	0]	169	[0	0	0]	157	[0	0	0]	11	-1	True	1	[2.1236	2.0709]	-3.0369 ]
[ 176	[0	0	0]	173	[0	0	0]	185	[0	0	0]	172	[0	0	0]	11	-1	True	1	[2.1236	2.0709]	-3.037 ]
[ 33	[0	0	0]	35	[0	0	0]	50	[-1	0	0]	200	[0	0	0]	12	1	True	2	[2.0284	2.0552]	0.0177 ]
[ 33	[1	0	0]	35	[1	0	0]	50	[0	0	0]	200	[1	0	0]	12	1	True	2	[2.0284	2.0552]	0.0177 ]
[ 53	[0	0	0]	66	[0	0	0]	65	[0	0	0]	211	[0	0	0]	12	1	True	1	[2.0284	2.0551]	0.0177 ]
[ 90	[-1	0	0]	92	[-1	0	0]	89	[0	0	0]	225	[0	0	0]	12	1	True	2	[2.0284	2.0552]	0.0177 ]
[ 90	[0	0	0]	92	[0	0	0]	89	[1	0	0]	225	[1	0	0]	12	1	True	2	[2.0284	2.0552]	0.0177 ]
[ 99	[0	0	-1]	111	[0	0	-1]	110	[0	0	0]	233	[0	0	0]	12	1	True	2	[2.0284	2.0552]	0.0177 ]
[ 99	[0	0	0]	111	[0	0	0]	110	[0	0	1]	233	[0	0	1]	12	1	True	2	[2.0284	2.0552]	0.0177 ]
[ 113	[0	0	0]	126	[0	0	0]	125	[0	0	0]	248	[0	0	0]	12	1	True	1	[2.0284	2.0552]	0.0177 ]
[ 138	[0	0	0]	150	[0	0	0]	149	[0	0	0]	263	[0	0	-1]	12	1	True	1	[2.0284	2.0551]	0.0177 ]
[ 152	[0	0	0]	154	[0	0	0]	171	[0	-1	0]	274	[0	0	0]	12	1	True	2	[2.0284	2.0552]	0.0177 ]
[ 152	[0	1	0]	154	[0	1	0]	171	[0	0	0]	274	[0	1	0]	12	1	True	2	[2.0284	2.0552]	0.0177 ]
[ 189	[0	-1	0]	191	[0	-1	0]	188	[0	0	0]	284	[0	0	0]	12	1	True	2	[2.0284	2.0552]	0.0177 ]
[ 189	[0	0	0]	191	[0	0	0]	188	[0	1	0]	284	[0	1	0]	12	1	True	2	[2.0284	2.0552]	0.0177 ]
[ 40	[0	0	0]	37	[0	0	0]	47	[0	0	0]	198	[0	0	0]	13	-1	True	1	[2.0739	2.0695]	-0.0809 ]
[ 56	[0	0	0]	54	[0	0	0]	63	[0	0	0]	209	[0	0	0]	13	-1	True	1	[2.0739	2.0695]	-0.0809 ]
[ 77	[0	0	0]	74	[0	0	0]	85	[0	0	0]	222	[0	0	0]	13	-1	True	1	[2.0739	2.0695]	-0.0809 ]
[ 102	[0	0	0]	100	[0	0	0]	108	[0	0	0]	237	[0	0	0]	13	-1	True	1	[2.0739	2.0695]	-0.0809 ]
[ 116	[0	0	0]	114	[0	0	0]	123	[0	0	0]	246	[0	0	0]	13	-1	True	1	[2.0739	2.0695]	-0.0809 ]
[ 141	[0	0	0]	139	[0	0	0]	147	[0	0	0]	259	[0	0	0]	13	-1	True	1	[2.0739	2.0695]	-0.0809 ]
[ 161	[0	0	0]	158	[0	0	0]	168	[0	0	0]	272	[0	0	0]	13	-1	True	1	[2.0739	2.0695]	-0.0809 ]
[ 176	[0	0	0]	173	[0	0	0]	184	[0	0	0]	281	[0	0	0]	13	-1	True	1	[2.0739	2.0695]	-0.0809 ]
[ 298	[0	0	0]	36	[0	0	0]	41	[0	0	0]	194	[0	0	0]	14	1	True	1	[2.0831	2.0789]	0.0182 ]
[ 301	[0	0	0]	67	[0	0	0]	69	[0	0	0]	213	[0	0	0]	14	1	True	1	[2.0831	2.0789]	0.0182 ]
[ 303	[0	0	0]	73	[0	0	0]	78	[0	0	0]	217	[0	0	0]	14	1	True	1	[2.0831	2.0789]	0.0182 ]
[ 299	[0	0	0]	93	[0	0	0]	112	[0	0	1]	240	[0	0	1]	14	1	True	2	[2.0831	2.0789]	0.0182 ]
[ 299	[0	0	-1]	93	[0	0	-1]	112	[0	0	0]	240	[0	0	0]	14	1	True	2	[2.0831	2.0789]	0.0182 ]
[ 307	[0	0	0]	127	[0	0	0]	129	[0	0	0]	250	[0	0	0]	14	1	True	1	[2.0831	2.0789]	0.0182 ]
[ 308	[0	0	0]	133	[0	0	0]	192	[0	0	0]	287	[0	0	-1]	14	1	True	1	[2.0831	2.0789]	0.0182 ]
[ 306	[0	0	0]	157	[0	0	0]	162	[0	0	0]	268	[0	0	0]	14	1	True	1	[2.0831	2.0789]	0.0182 ]
[ 310	[0	0	0]	172	[0	0	0]	177	[0	0	0]	276	[0	0	0]	14	1	True	1	[2.0831	2.0789]	0.0182 ]
[ 297	[0	0	0]	38	[0	0	0]	43	[0	0	0]	195	[0	0	0]	15	-1	True	1	[2.0683	2.0749]	-0.0028 ]
[ 300	[0	0	0]	55	[0	0	0]	60	[0	0	0]	206	[0	0	0]	15	-1	True	1	[2.0683	2.0749]	-0.0028 ]
[ 302	[0	0	0]	75	[0	0	0]	81	[0	0	0]	218	[0	0	0]	15	-1	True	1	[2.0683	2.0749]	-0.0028 ]
[ 304	[0	0	0]	101	[0	0	0]	106	[0	0	0]	236	[0	0	0]	15	-1	True	1	[2.0683	2.0749]	-0.0028 ]
[ 305	[0	0	0]	115	[0	0	0]	120	[0	0	0]	243	[0	0	0]	15	-1	True	1	[2.0683	2.0749]	-0.0028 ]
[ 309	[0	0	0]	140	[0	0	0]	145	[0	0	0]	258	[0	0	0]	15	-1	True	1	[2.0683	2.0749]	-0.0028 ]
[ 311	[0	0	0]	159	[0	0	0]	164	[0	0	0]	269	[0	0	0]	15	-1	True	1	[2.0683	2.0749]	-0.0028 ]
[ 312	[0	0	0]	174	[0	0	0]	180	[0	0	0]	277	[0	0	0]	15	-1	True	1	[2.0683	2.0749]	-0.0028 ]
[ 41	[0	0	0]	36	[0	0	0]	298	[0	0	0]	49	[0	0	0]	16	-1	True	1	[2.0831	2.0873]	-3.0616 ]
[ 69	[0	0	0]	67	[0	0	0]	301	[0	0	0]	72	[0	0	0]	16	-1	True	1	[2.0831	2.0873]	-3.0616 ]
[ 78	[0	0	0]	73	[0	0	0]	303	[0	0	0]	87	[0	0	0]	16	-1	True	1	[2.0831	2.0873]	-3.0616 ]
[ 112	[0	0	1]	93	[0	0	0]	299	[0	0	0]	97	[0	0	0]	16	-1	True	1	[2.0831	2.0873]	-3.0616 ]
[ 129	[0	0	0]	127	[0	0	0]	307	[0	0	0]	132	[0	0	0]	16	-1	True	1	[2.0831	2.0873]	-3.0616 ]
[ 192	[0	0	0]	133	[0	0	0]	308	[0	0	0]	137	[0	0	0]	16	-1	True	1	[2.0831	2.0873]	-3.0616 ]
[ 162	[0	0	0]	157	[0	0	0]	306	[0	0	0]	170	[0	0	0]	16	-1	True	1	[2.0831	2.0873]	-3.0616 ]
[ 177	[0	0	0]	172	[0	0	0]	310	[0	0	0]	186	[0	0	0]	16	-1	True	1	[2.0831	2.0873]	-3.0616 ]
[ 43	[0	0	0]	38	[0	0	0]	297	[0	0	0]	52	[0	0	-1]	17	-1	True	1	[2.0683	2.0863]	-3.1387 ]
[ 60	[0	0	0]	55	[0	0	0]	300	[0	0	0]	64	[0	0	0]	17	-1	True	1	[2.0683	2.0862]	-3.1387 ]
[ 81	[0	0	0]	75	[0	0	0]	302	[0	0	0]	88	[0	0	0]	17	-1	True	1	[2.0683	2.0863]	-3.1387 ]
[ 106	[0	0	0]	101	[0	0	0]	304	[0	0	0]	109	[0	0	0]	17	-1	True	1	[2.0683	2.0863]	-3.1387 ]
[ 120	[0	0	0]	115	[0	0	0]	305	[0	0	0]	124	[0	0	0]	17	-1	True	1	[2.0683	2.0863]	-3.1387 ]
[ 145	[0	0	0]	140	[0	0	0]	309	[0	0	0]	148	[0	0	0]	17	-1	True	1	[2.0683	2.0862]	-3.1387 ]
[ 164	[0	0	0]	159	[0	0	0]	311	[0	0	0]	156	[0	0	1]	17	-1	True	1	[2.0683	2.0863]	-3.1387 ]
[ 180	[0	0	0]	174	[0	0	0]	312	[0	0	0]	187	[0	0	0]	17	-1	True	1	[2.0683	2.0863]	-3.1387 ]
[ 298	[0	0	0]	36	[0	0	0]	48	[0	0	0]	46	[0	0	0]	18	-1	True	1	[2.105	2.0561]	-0.0617 ]
[ 301	[0	0	0]	67	[0	0	0]	71	[0	0	0]	70	[0	0	0]	18	-1	True	1	[2.105	2.0561]	-0.0617 ]
[ 303	[0	0	0]	73	[0	0	0]	86	[0	0	0]	84	[0	0	0]	18	-1	True	1	[2.105	2.0561]	-0.0617 ]
[ 299	[0	0	0]	93	[0	0	0]	96	[0	0	0]	95	[0	0	0]	18	-1	True	1	[2.105	2.0561]	-0.0617 ]
[ 307	[0	0	0]	127	[0	0	0]	131	[0	0	0]	130	[0	0	0]	18	-1	True	1	[2.105	2.0561]	-0.0617 ]
[ 308	[0	0	0]	133	[0	0	0]	136	[0	0	0]	135	[0	0	0]	18	-1	True	1	[2.105	2.0561]	-0.0617 ]
[ 306	[0	0	0]	157	[0	0	0]	169	[0	0	0]	167	[0	0	0]	18	-1	True	1	[2.105	2.0561]	-0.0617 ]
[ 310	[0	0	0]	172	[0	0	0]	185	[0	0	0]	183	[0	0	0]	18	-1	True	1	[2.105	2.0561]	-0.0617 ]
[ 297	[0	0	0]	38	[0	0	0]	42	[0	0	0]	34	[1	0	0]	19	-1	True	1	[2.1104	2.0477]	-0.0158 ]
[ 300	[0	0	0]	55	[0	0	0]	58	[0	0	0]	59	[0	0	0]	19	-1	True	1	[2.1104	2.0477]	-0.0158 ]
[ 302	[0	0	0]	75	[0	0	0]	80	[0	0	0]	91	[-1	0	0]	19	-1	True	1	[2.1104	2.0477]	-0.0158 ]
[ 304	[0	0	0]	101	[0	0	0]	104	[0	0	0]	105	[0	0	0]	19	-1	True	1	[2.1104	2.0477]	-0.0158 ]
[ 305	[0	0	0]	115	[0	0	0]	118	[0	0	0]	119	[0	0	0]	19	-1	True	1	[2.1104	2.0477]	-0.0158 ]
[ 309	[0	0	0]	140	[0	0	0]	143	[0	0	0]	144	[0	0	0]	19	-1	True	1	[2.1104	2.0477]	-0.0158 ]
[ 311	[0	0	0]	159	[0	0	0]	163	[0	0	0]	153	[0	1	0]	19	-1	True	1	[2.1104	2.0477]	-0.0158 ]
[ 312	[0	0	0]	174	[0	0	0]	179	[0	0	0]	190	[0	-1	0]	19	-1	True	1	[2.1104	2.0477]	-0.0158 ]
[ 46	[0	0	0]	39	[0	0	0]	49	[0	0	0]	199	[0	0	0]	20	1	True	1	[2.072	2.1195]	3.1205 ]
[ 70	[0	0	0]	68	[0	0	0]	72	[0	0	0]	215	[0	0	0]	20	1	True	1	[2.0721	2.1195]	3.1205 ]
[ 84	[0	0	0]	76	[0	0	0]	87	[0	0	0]	223	[0	0	0]	20	1	True	1	[2.072	2.1195]	3.1205 ]
[ 95	[0	0	0]	94	[0	0	0]	97	[0	0	0]	230	[0	0	0]	20	1	True	1	[2.072	2.1195]	3.1205 ]
[ 130	[0	0	0]	128	[0	0	0]	132	[0	0	0]	252	[0	0	0]	20	1	True	1	[2.072	2.1195]	3.1205 ]
[ 135	[0	0	0]	134	[0	0	0]	137	[0	0	0]	255	[0	0	0]	20	1	True	1	[2.0721	2.1195]	3.1205 ]
[ 167	[0	0	0]	160	[0	0	0]	170	[0	0	0]	273	[0	0	0]	20	1	True	1	[2.072	2.1195]	3.1205 ]
[ 183	[0	0	0]	175	[0	0	0]	186	[0	0	0]	282	[0	0	0]	20	1	True	1	[2.072	2.1195]	3.1205 ]
[ 34	[1	0	1]	51	[0	0	0]	52	[0	0	0]	203	[0	0	0]	21	-1	True	1	[2.071	2.105]	-3.1368 ]
[ 59	[0	0	0]	57	[0	0	0]	64	[0	0	0]	210	[0	0	0]	21	-1	True	1	[2.071	2.105]	-3.1368 ]
[ 91	[-1	0	0]	79	[0	0	0]	88	[0	0	0]	224	[0	0	0]	21	-1	True	1	[2.071	2.105]	-3.1368 ]
[ 105	[0	0	0]	103	[0	0	0]	109	[0	0	0]	238	[0	0	0]	21	-1	True	1	[2.0709	2.105]	-3.1368 ]
[ 119	[0	0	0]	117	[0	0	0]	124	[0	0	0]	247	[0	0	0]	21	-1	True	1	[2.0709	2.105]	-3.1368 ]
[ 144	[0	0	0]	142	[0	0	0]	148	[0	0	0]	260	[0	0	0]	21	-1	True	1	[2.071	2.105]	-3.1368 ]
[ 153	[0	1	-1]	155	[0	0	0]	156	[0	0	0]	267	[0	0	0]	21	-1	True	1	[2.071	2.105]	-3.1368 ]
[ 190	[0	-1	0]	178	[0	0	0]	187	[0	0	0]	283	[0	0	0]	21	-1	True	1	[2.071	2.105]	-3.1368 ]
[ 36	[0	0	0]	41	[0	0	0]	45	[0	0	0]	47	[0	0	0]	22	1	True	1	[2.0952	2.0974]	0.0178 ]
[ 67	[0	-1	0]	69	[0	-1	0]	62	[0	0	0]	63	[0	0	0]	22	1	True	2	[2.0952	2.0974]	0.0178 ]
[ 67	[0	0	0]	69	[0	0	0]	62	[0	1	0]	63	[0	1	0]	22	1	True	2	[2.0952	2.0974]	0.0178 ]
[ 73	[0	0	0]	78	[0	0	0]	83	[0	0	0]	85	[0	0	0]	22	1	True	1	[2.0952	2.0974]	0.0178 ]
[ 93	[0	1	-1]	112	[0	1	0]	98	[0	0	0]	108	[0	0	-1]	22	1	True	2	[2.0952	2.0974]	0.0178 ]
[ 93	[0	0	-1]	112	[0	0	0]	98	[0	-1	0]	108	[0	-1	-1]	22	1	True	2	[2.0952	2.0974]	0.0178 ]
[ 127	[-1	0	0]	129	[-1	0	0]	122	[0	0	0]	123	[0	0	0]	22	1	True	2	[2.0952	2.0974]	0.0178 ]
[ 127	[0	0	0]	129	[0	0	0]	122	[1	0	0]	123	[1	0	0]	22	1	True	2	[2.0952	2.0974]	0.0178 ]
[ 133	[1	0	0]	192	[1	0	0]	151	[0	0	0]	147	[0	0	0]	22	1	True	2	[2.0952	2.0974]	0.0178 ]
[ 157	[0	0	0]	162	[0	0	0]	166	[0	0	0]	168	[0	0	0]	22	1	True	1	[2.0952	2.0974]	0.0178 ]
[ 172	[0	0	0]	177	[0	0	0]	182	[0	0	0]	184	[0	0	0]	22	1	True	1	[2.0952	2.0974]	0.0178 ]
[ 133	[0	0	0]	192	[0	0	0]	151	[-1	0	0]	147	[-1	0	0]	22	1	True	2	[2.0952	2.0974]	0.0178 ]
[ 38	[0	0	0]	43	[0	0	0]	44	[0	0	0]	50	[0	0	0]	23	-1	True	1	[2.0933	2.0951]	-0.007 ]
[ 55	[0	0	0]	60	[0	0	0]	61	[0	0	0]	65	[0	0	0]	23	-1	True	1	[2.0933	2.0952]	-0.007 ]
[ 75	[0	0	0]	81	[0	0	0]	82	[0	0	0]	89	[0	0	0]	23	-1	True	1	[2.0933	2.0952]	-0.007 ]
[ 101	[0	0	0]	106	[0	0	0]	107	[0	0	0]	110	[0	0	1]	23	-1	True	1	[2.0933	2.0951]	-0.007 ]
[ 115	[0	0	0]	120	[0	0	0]	121	[0	0	0]	125	[0	0	0]	23	-1	True	1	[2.0933	2.0951]	-0.007 ]
[ 140	[0	0	0]	145	[0	0	0]	146	[0	0	0]	149	[0	0	0]	23	-1	True	1	[2.0933	2.0952]	-0.007 ]
[ 159	[0	0	0]	164	[0	0	0]	165	[0	0	0]	171	[0	0	0]	23	-1	True	1	[2.0933	2.0952]	-0.007 ]
[ 174	[0	0	0]	180	[0	0	0]	181	[0	0	0]	188	[0	0	0]	23	-1	True	1	[2.0933	2.0951]	-0.007 ]
[ 43	[0	0	0]	44	[0	0	0]	50	[0	0	0]	35	[1	0	0]	24	-1	True	1	[2.0951	2.131]	-0.0067 ]
[ 60	[0	0	0]	61	[0	0	0]	65	[0	0	0]	66	[0	0	0]	24	-1	True	1	[2.0952	2.131]	-0.0067 ]
[ 81	[0	0	0]	82	[0	0	0]	89	[0	0	0]	92	[-1	0	0]	24	-1	True	1	[2.0952	2.131]	-0.0067 ]
[ 106	[0	0	0]	107	[0	0	0]	110	[0	0	1]	111	[0	0	0]	24	-1	True	2	[2.0951	2.131]	-0.0067 ]
[ 106	[0	0	-1]	107	[0	0	-1]	110	[0	0	0]	111	[0	0	-1]	24	-1	True	2	[2.0951	2.131]	-0.0067 ]
[ 120	[0	0	0]	121	[0	0	0]	125	[0	0	0]	126	[0	0	0]	24	-1	True	1	[2.0951	2.131]	-0.0067 ]
[ 145	[0	0	0]	146	[0	0	0]	149	[0	0	0]	150	[0	0	0]	24	-1	True	1	[2.0952	2.131]	-0.0067 ]
[ 164	[0	0	0]	165	[0	0	0]	171	[0	0	0]	154	[0	1	0]	24	-1	True	1	[2.0952	2.131]	-0.0067 ]
[ 180	[0	0	0]	181	[0	0	0]	188	[0	0	0]	191	[0	-1	0]	24	-1	True	1	[2.0951	2.131]	-0.0067 ]
[ 41	[0	0	0]	45	[0	0	0]	47	[0	0	0]	198	[0	0	0]	25	1	True	1	[2.0974	2.0912]	3.1352 ]
[ 69	[0	-1	0]	62	[0	0	0]	63	[0	0	0]	209	[0	0	0]	25	1	True	1	[2.0974	2.0912]	3.1352 ]
[ 78	[0	0	0]	83	[0	0	0]	85	[0	0	0]	222	[0	0	0]	25	1	True	1	[2.0974	2.0912]	3.1352 ]
[ 112	[0	1	0]	98	[0	0	0]	108	[0	0	-1]	237	[0	0	-1]	25	1	True	2	[2.0974	2.0913]	3.1352 ]
[ 112	[0	1	1]	98	[0	0	1]	108	[0	0	0]	237	[0	0	0]	25	1	True	2	[2.0974	2.0913]	3.1352 ]
[ 129	[-1	0	0]	122	[0	0	0]	123	[0	0	0]	246	[0	0	0]	25	1	True	1	[2.0974	2.0913]	3.1352 ]
[ 192	[1	0	0]	151	[0	0	0]	147	[0	0	0]	259	[0	0	0]	25	1	True	1	[2.0974	2.0912]	3.1352 ]
[ 162	[0	0	0]	166	[0	0	0]	168	[0	0	0]	272	[0	0	0]	25	1	True	1	[2.0974	2.0912]	3.1352 ]
[ 177	[0	0	0]	182	[0	0	0]	184	[0	0	0]	281	[0	0	0]	25	1	True	1	[2.0974	2.0912]	3.1352 ]
[ 199	[0	0	0]	49	[0	0	0]	298	[0	0	0]	289	[0	0	0]	26	-1	True	1	[2.0143	2.0395]	-0.0266 ]
[ 215	[0	0	0]	72	[0	0	0]	301	[0	0	0]	291	[0	0	0]	26	-1	True	1	[2.0143	2.0395]	-0.0266 ]
[ 223	[0	0	0]	87	[0	0	0]	303	[0	0	0]	292	[0	0	0]	26	-1	True	1	[2.0143	2.0395]	-0.0266 ]
[ 230	[0	0	0]	97	[0	0	0]	299	[0	0	0]	290	[0	0	0]	26	-1	True	1	[2.0143	2.0395]	-0.0266 ]
[ 252	[0	0	0]	132	[0	0	0]	307	[0	0	0]	294	[0	0	0]	26	-1	True	1	[2.0143	2.0395]	-0.0266 ]
[ 255	[0	0	0]	137	[0	0	0]	308	[0	0	0]	295	[0	0	0]	26	-1	True	1	[2.0143	2.0395]	-0.0266 ]
[ 273	[0	0	0]	170	[0	0	0]	306	[0	0	0]	293	[0	0	0]	26	-1	True	1	[2.0143	2.0395]	-0.0266 ]
[ 282	[0	0	0]	186	[0	0	0]	310	[0	0	0]	296	[0	0	0]	26	-1	True	1	[2.0143	2.0395]	-0.0266 ]
[ 203	[0	0	0]	52	[0	0	0]	297	[0	0	1]	290	[0	0	0]	27	-1	True	2	[2.0285	2.0434]	-0.0893 ]
[ 210	[0	0	0]	64	[0	0	0]	300	[0	0	0]	289	[0	0	0]	27	-1	True	1	[2.0285	2.0434]	-0.0893 ]
[ 224	[0	0	0]	88	[0	0	0]	302	[0	0	0]	291	[0	0	0]	27	-1	True	1	[2.0285	2.0434]	-0.0893 ]
[ 238	[0	0	0]	109	[0	0	0]	304	[0	0	0]	292	[0	0	0]	27	-1	True	1	[2.0285	2.0434]	-0.0893 ]
[ 247	[0	0	0]	124	[0	0	0]	305	[0	0	0]	293	[0	0	0]	27	-1	True	1	[2.0285	2.0434]	-0.0893 ]
[ 260	[0	0	0]	148	[0	0	0]	309	[0	0	0]	296	[0	0	0]	27	-1	True	1	[2.0285	2.0434]	-0.0893 ]
[ 267	[0	0	0]	156	[0	0	0]	311	[0	0	-1]	295	[0	0	0]	27	-1	True	2	[2.0285	2.0434]	-0.0893 ]
[ 283	[0	0	0]	187	[0	0	0]	312	[0	0	0]	294	[0	0	0]	27	-1	True	1	[2.0285	2.0434]	-0.0893 ]
[ 203	[0	0	-1]	52	[0	0	-1]	297	[0	0	0]	290	[0	0	-1]	27	-1	True	2	[2.0285	2.0434]	-0.0893 ]
[ 267	[0	0	1]	156	[0	0	1]	311	[0	0	0]	295	[0	0	1]	27	-1	True	2	[2.0285	2.0434]	-0.0893 ]
[ 2	[0	0	0]	289	[0	0	0]	298	[0	0	0]	36	[0	0	0]	28	1	True	1	[1.7721	2.1565]	2.7877 ]
[ 6	[0	0	0]	290	[0	0	0]	299	[0	0	0]	93	[0	0	0]	28	1	True	1	[1.7721	2.1565]	2.7877 ]
[ 9	[0	0	0]	291	[0	0	0]	301	[0	0	0]	67	[0	0	0]	28	1	True	1	[1.772	2.1565]	2.7877 ]
[ 14	[0	0	0]	292	[0	0	0]	303	[0	0	0]	73	[0	0	0]	28	1	True	1	[1.7721	2.1565]	2.7877 ]
[ 22	[0	0	0]	293	[0	0	0]	306	[0	0	0]	157	[0	0	0]	28	1	True	1	[1.7721	2.1565]	2.7877 ]
[ 19	[0	0	0]	294	[0	0	0]	307	[0	0	0]	127	[0	0	0]	28	1	True	1	[1.7721	2.1565]	2.7877 ]
[ 24	[0	0	0]	295	[0	0	0]	308	[0	0	0]	133	[0	0	0]	28	1	True	1	[1.772	2.1565]	2.7877 ]
[ 27	[0	0	0]	296	[0	0	0]	310	[0	0	0]	172	[0	0	0]	28	1	True	1	[1.7721	2.1565]	2.7877 ]
[ 10	[0	0	0]	289	[0	0	0]	300	[0	0	0]	64	[0	0	0]	29	1	True	1	[2.0004	2.0434]	2.5881 ]
[ 3	[0	0	1]	290	[0	0	0]	297	[0	0	1]	52	[0	0	0]	29	1	True	2	[2.0004	2.0434]	2.5881 ]
[ 12	[0	0	0]	291	[0	0	0]	302	[0	0	0]	88	[0	0	0]	29	1	True	1	[2.0004	2.0434]	2.5881 ]
[ 16	[0	0	0]	292	[0	0	0]	304	[0	0	0]	109	[0	0	0]	29	1	True	1	[2.0004	2.0434]	2.5881 ]
[ 20	[0	0	0]	293	[0	0	0]	305	[0	0	0]	124	[0	0	0]	29	1	True	1	[2.0004	2.0434]	2.5881 ]
[ 32	[0	0	0]	294	[0	0	0]	312	[0	0	0]	187	[0	0	0]	29	1	True	1	[2.0004	2.0434]	2.5881 ]
[ 30	[0	0	-1]	295	[0	0	0]	311	[0	0	-1]	156	[0	0	0]	29	1	True	2	[2.0004	2.0434]	2.5881 ]
[ 25	[0	0	0]	296	[0	0	0]	309	[0	0	0]	148	[0	0	0]	29	1	True	1	[2.0004	2.0434]	2.5881 ]
[ 3	[0	0	0]	290	[0	0	-1]	297	[0	0	0]	52	[0	0	-1]	29	1	True	2	[2.0004	2.0434]	2.5881 ]
[ 30	[0	0	0]	295	[0	0	1]	311	[0	0	0]	156	[0	0	1]	29	1	True	2	[2.0004	2.0434]	2.5881 ]
