# Supplementary material for: Correction: An automated protocol to construct flexibility parameters for classical forcefields: applications to metal–organic frameworks
Source: RSC Adv. 2025 Jul 15;15(30):24791–801. doi: 10.1039/d5ra90084k (PMC12261396; doi:10.1039/d5ra90084k)
Supplement: RA-015-D5RA90084K-s001 [file RA-015-D5RA90084K-s001.zip › MOFs_inputs/quadrant_1_2/ARAKAH/ARAKAH_dihedral_types_list.txt]

[30[7-(6,6),7-(6,6),8-(6),8-(6)]    8[6-(6,8),30-(7,7,8)]    6[6-(6,6),8-(0),8-(30)]    8[6-(6,8)]]      0      Nonrotatable      [1.6928, 2.116]      0.0002
[30[7-(6,6),7-(6,6),8-(6),8-(6)]    8[6-(6,8),30-(7,7,8)]    6[6-(6,6),8-(0),8-(30)]    6[6-(1,6),6-(6,6),6-(8,8)]]      0      Nonrotatable      [1.8188, 2.0167]      2.9425
[6[6-(6,6),8-(0),8-(30)]    8[6-(6,8),30-(7,7,8)]    30[7-(6,6),7-(6,6),8-(6),8-(6)]    7[6-(1,6),6-(6,6),30-(7,8,8)]]      0      Nonrotatable      [1.6928, 1.7637]      1.5388
[6[6-(6,6),8-(0),8-(30)]    8[6-(6,8),30-(7,7,8)]    30[7-(6,6),7-(6,6),8-(6),8-(6)]    7[6-(1,6),6-(6,6),30-(7,8,8)]]      1      Nonrotatable      [1.8188, 1.8022]      1.351
[8[6-(6,8)]    6[6-(6,6),8-(0),8-(30)]    6[6-(1,6),6-(6,6),6-(8,8)]    6[6-(1,6),6-(6,6),6-(6,7)]]      0      Nonrotatable      [2.0711, 2.1749]      2.8
[8[6-(6,8)]    6[6-(6,6),8-(0),8-(30)]    6[6-(1,6),6-(6,6),6-(8,8)]    6[6-(1,6),6-(6,6),6-(6,7)]]      1      Nonrotatable      [2.1068, 2.1236]      0.6154
[6[1-(0),6-(1,6),6-(1,7)]    6[1-(0),6-(1,6),6-(6,6)]    6[6-(1,6),6-(6,6),6-(6,7)]    6[6-(1,6),6-(6,6),6-(8,8)]]      0      Nonrotatable      [2.1011, 2.1729]      3.1275
[6[1-(0),6-(1,6),6-(1,7)]    6[1-(0),6-(1,6),6-(6,6)]    6[6-(1,6),6-(6,6),6-(6,7)]    6[6-(1,6),6-(6,6),7-(6,30)]]      0      Nonrotatable      [2.0944, 2.0561]      0.0117
[6[6-(1,6),6-(6,6),6-(6,7)]    6[1-(0),6-(1,6),6-(6,6)]    6[1-(0),6-(1,6),6-(1,7)]    6[1-(0),6-(1,6),7-(6,30)]]      0      Nonrotatable      [2.1011, 2.071]      0.0198
[6[6-(1,6),6-(6,6),6-(6,7)]    6[1-(0),6-(1,6),6-(6,6)]    6[1-(0),6-(1,6),6-(1,7)]    6[1-(0),6-(1,6),7-(6,30)]]      1      Nonrotatable      [2.0944, 2.072]      0.0315
[6[6-(6,6),8-(0),8-(30)]    6[6-(1,6),6-(6,6),6-(8,8)]    6[6-(1,6),6-(6,6),6-(6,7)]    6[1-(0),6-(1,6),6-(6,6)]]      0      Nonrotatable      [2.1749, 2.1729]      0.0021
[6[6-(6,6),8-(0),8-(30)]    6[6-(1,6),6-(6,6),6-(8,8)]    6[6-(1,6),6-(6,6),6-(6,7)]    6[6-(1,6),6-(6,6),7-(6,30)]]      0      Nonrotatable      [2.1236, 2.0709]      3.0369
[6[6-(6,6),8-(0),8-(30)]    6[6-(1,6),6-(6,6),6-(8,8)]    6[1-(0),6-(1,6),6-(6,6)]    1[6-(6,6)]]      0      Nonrotatable      [2.0284, 2.0552]      0.0177
[6[6-(6,6),8-(0),8-(30)]    6[6-(1,6),6-(6,6),6-(8,8)]    6[1-(0),6-(1,6),6-(6,6)]    1[6-(6,6)]]      1      Nonrotatable      [2.0739, 2.0695]      0.0809
[7[6-(1,6),6-(6,6),30-(7,8,8)]    6[6-(1,6),6-(6,6),7-(6,30)]    6[1-(0),6-(1,6),6-(6,7)]    1[6-(6,6)]]      0      Nonrotatable      [2.0831, 2.0789]      0.0182
[7[6-(1,6),6-(6,6),30-(7,8,8)]    6[6-(1,6),6-(6,6),7-(6,30)]    6[1-(0),6-(1,6),6-(6,7)]    1[6-(6,6)]]      1      Nonrotatable      [2.0683, 2.0749]      0.0028
[6[1-(0),6-(1,6),6-(6,7)]    6[6-(1,6),6-(6,6),7-(6,30)]    7[6-(1,6),6-(6,6),30-(7,8,8)]    6[1-(0),6-(1,6),7-(6,30)]]      0      Nonrotatable      [2.0831, 2.0873]      3.0616
[6[1-(0),6-(1,6),6-(6,7)]    6[6-(1,6),6-(6,6),7-(6,30)]    7[6-(1,6),6-(6,6),30-(7,8,8)]    6[1-(0),6-(1,6),7-(6,30)]]      1      Nonrotatable      [2.0683, 2.0863]      3.1387
[7[6-(1,6),6-(6,6),30-(7,8,8)]    6[6-(1,6),6-(6,6),7-(6,30)]    6[6-(1,6),6-(6,6),6-(6,7)]    6[1-(0),6-(1,6),6-(6,6)]]      0      Nonrotatable      [2.105, 2.0561]      0.0617
[7[6-(1,6),6-(6,6),30-(7,8,8)]    6[6-(1,6),6-(6,6),7-(6,30)]    6[6-(1,6),6-(6,6),6-(6,7)]    6[1-(0),6-(1,6),6-(6,6)]]      1      Nonrotatable      [2.1104, 2.0477]      0.0158
[6[1-(0),6-(1,6),6-(6,6)]    6[1-(0),6-(1,6),6-(1,7)]    6[1-(0),6-(1,6),7-(6,30)]    1[6-(6,7)]]      0      Nonrotatable      [2.072, 2.1195]      3.1205
[6[1-(0),6-(1,6),6-(6,6)]    6[1-(0),6-(1,6),6-(1,7)]    6[1-(0),6-(1,6),7-(6,30)]    1[6-(6,7)]]      1      Nonrotatable      [2.071, 2.105]      3.1368
[6[6-(1,6),6-(6,6),7-(6,30)]    6[1-(0),6-(1,6),6-(6,7)]    6[1-(0),6-(1,6),6-(1,6)]    6[1-(0),6-(1,6),6-(6,6)]]      0      Nonrotatable      [2.0952, 2.0974]      0.0178
[6[6-(1,6),6-(6,6),7-(6,30)]    6[1-(0),6-(1,6),6-(6,7)]    6[1-(0),6-(1,6),6-(1,6)]    6[1-(0),6-(1,6),6-(6,6)]]      1      Nonrotatable      [2.0933, 2.0952]      0.007
[6[1-(0),6-(1,6),6-(6,7)]    6[1-(0),6-(1,6),6-(1,6)]    6[1-(0),6-(1,6),6-(6,6)]    6[6-(1,6),6-(6,6),6-(8,8)]]      0      Nonrotatable      [2.0952, 2.131]      0.0067
[6[1-(0),6-(1,6),6-(6,7)]    6[1-(0),6-(1,6),6-(1,6)]    6[1-(0),6-(1,6),6-(6,6)]    1[6-(6,6)]]      0      Nonrotatable      [2.0974, 2.0912]      3.1352
[1[6-(6,7)]    6[1-(0),6-(1,6),7-(6,30)]    7[6-(1,6),6-(6,6),30-(7,8,8)]    30[7-(6,6),7-(6,6),8-(6),8-(6)]]      0      Nonrotatable      [2.0143, 2.0395]      0.0266
[1[6-(6,7)]    6[1-(0),6-(1,6),7-(6,30)]    7[6-(1,6),6-(6,6),30-(7,8,8)]    30[7-(6,6),7-(6,6),8-(6),8-(6)]]      1      Nonrotatable      [2.0285, 2.0434]      0.0893
[8[6-(6,8),30-(7,7,8)]    30[7-(6,6),7-(6,6),8-(6),8-(6)]    7[6-(1,6),6-(6,6),30-(7,8,8)]    6[6-(1,6),6-(6,6),7-(6,30)]]      0      Nonrotatable      [1.7721, 2.1565]      2.7877
[8[6-(6,8),30-(7,7,8)]    30[7-(6,6),7-(6,6),8-(6),8-(6)]    7[6-(1,6),6-(6,6),30-(7,8,8)]    6[1-(0),6-(1,6),7-(6,30)]]      0      Nonrotatable      [2.0004, 2.0434]      2.5881
