# Supplementary material for: Correction: An automated protocol to construct flexibility parameters for classical forcefields: applications to metal–organic frameworks
Source: RSC Adv. 2025 Jul 15;15(30):24791–801. doi: 10.1039/d5ra90084k (PMC12261396; doi:10.1039/d5ra90084k)
Supplement: RA-015-D5RA90084K-s001 [file RA-015-D5RA90084K-s001.zip › MOFs_inputs/quadrant_1_2/ARIBOS/ARIBOS_dihedral_instances_list.txt]

[ 12	[0	0	0]	1	[0	0	0]	2	[-1	0	0]	20	[-1	0	0]	0	1	True	2	[1.3361	1.3361]	3.1416 ]
[ 20	[0	0	0]	2	[0	0	0]	1	[1	0	0]	12	[1	0	0]	0	1	True	2	[1.3361	1.3361]	3.1416 ]
[ 15	[0	0	1]	3	[0	0	0]	4	[-1	1	1]	6	[-1	1	0]	0	0.0	True	2	[1.3361	1.3361]	-3.1416 ]
[ 6	[0	0	-1]	4	[0	0	0]	3	[1	-1	-1]	15	[1	-1	0]	0	0.0	True	2	[1.3361	1.3361]	-3.1416 ]
[ 2	[-1	0	0]	1	[0	0	0]	7	[0	0	0]	28	[0	0	0]	1	1	True	1	[1.367	2.2287]	0.1589 ]
[ 1	[1	0	0]	2	[0	0	0]	16	[0	0	0]	61	[0	0	0]	1	-1	True	1	[1.367	2.2287]	-0.1589 ]
[ 4	[-1	1	1]	3	[0	0	0]	18	[0	1	1]	80	[0	1	1]	1	-1	True	2	[1.367	2.2287]	-0.1589 ]
[ 3	[1	-1	-1]	4	[0	0	0]	9	[0	-1	-1]	41	[0	-1	-1]	1	1	True	2	[1.367	2.2287]	0.1589 ]
[ 3	[1	0	0]	4	[0	1	1]	9	[0	0	0]	41	[0	0	0]	1	1	True	2	[1.367	2.2287]	0.1589 ]
[ 4	[-1	0	0]	3	[0	-1	-1]	18	[0	0	0]	80	[0	0	0]	1	-1	True	2	[1.367	2.2287]	-0.1589 ]
[ 2	[-1	0	0]	1	[0	0	0]	12	[0	0	0]	35	[0	0	0]	2	-1	True	1	[1.3361	2.3003]	-0.0834 ]
[ 1	[1	0	0]	2	[0	0	0]	20	[0	0	0]	74	[0	0	0]	2	1	True	1	[1.3361	2.3003]	0.0834 ]
[ 4	[-1	1	1]	3	[0	0	0]	15	[0	0	1]	54	[0	0	1]	2	1	True	2	[1.3361	2.3003]	0.0834 ]
[ 3	[1	-1	-1]	4	[0	0	0]	6	[0	0	-1]	21	[0	0	-1]	2	-1	True	2	[1.3361	2.3003]	-0.0834 ]
[ 3	[1	-1	0]	4	[0	0	1]	6	[0	0	0]	21	[0	0	0]	2	-1	True	2	[1.3361	2.3003]	-0.0834 ]
[ 4	[-1	1	0]	3	[0	0	-1]	15	[0	0	0]	54	[0	0	0]	2	1	True	2	[1.3361	2.3003]	0.0834 ]
[ 2	[-1	0	0]	1	[0	0	0]	17	[-1	0	0]	61	[-1	0	0]	3	1	True	2	[1.4632	2.1324]	0.1194 ]
[ 1	[1	0	0]	2	[0	0	0]	8	[1	0	0]	28	[1	0	0]	3	-1	True	2	[1.4632	2.1324]	-0.1194 ]
[ 4	[-1	1	1]	3	[0	0	0]	10	[-1	0	0]	41	[-1	0	0]	3	-1	True	2	[1.4632	2.1324]	-0.1194 ]
[ 3	[1	-1	-1]	4	[0	0	0]	13	[1	0	0]	80	[1	0	0]	3	1	True	2	[1.4632	2.1324]	0.1194 ]
[ 1	[0	0	0]	2	[-1	0	0]	8	[0	0	0]	28	[0	0	0]	3	-1	True	2	[1.4632	2.1324]	-0.1194 ]
[ 4	[0	1	1]	3	[1	0	0]	10	[0	0	0]	41	[0	0	0]	3	-1	True	2	[1.4632	2.1324]	-0.1194 ]
[ 3	[0	-1	-1]	4	[-1	0	0]	13	[0	0	0]	80	[0	0	0]	3	1	True	2	[1.4632	2.1324]	0.1194 ]
[ 2	[0	0	0]	1	[1	0	0]	17	[0	0	0]	61	[0	0	0]	3	1	True	2	[1.4632	2.1324]	0.1194 ]
[ 2	[-1	0	0]	1	[0	0	0]	19	[-1	0	0]	74	[-1	0	0]	4	-1	True	2	[1.4896	2.0948]	-0.0011 ]
[ 1	[1	0	0]	2	[0	0	0]	11	[1	0	0]	35	[1	0	0]	4	1	True	2	[1.4897	2.0948]	0.0011 ]
[ 4	[-1	1	1]	3	[0	0	0]	5	[-1	1	0]	21	[-1	1	0]	4	1	True	2	[1.4897	2.0948]	0.0011 ]
[ 3	[1	-1	-1]	4	[0	0	0]	14	[1	-1	0]	54	[1	-1	0]	4	-1	True	2	[1.4897	2.0948]	-0.0011 ]
[ 4	[0	0	1]	3	[1	-1	0]	5	[0	0	0]	21	[0	0	0]	4	1	True	2	[1.4897	2.0948]	0.0011 ]
[ 1	[0	0	0]	2	[-1	0	0]	11	[0	0	0]	35	[0	0	0]	4	1	True	2	[1.4897	2.0948]	0.0011 ]
[ 3	[0	0	-1]	4	[-1	1	0]	14	[0	0	0]	54	[0	0	0]	4	-1	True	2	[1.4897	2.0948]	-0.0011 ]
[ 2	[0	0	0]	1	[1	0	0]	19	[0	0	0]	74	[0	0	0]	4	-1	True	2	[1.4896	2.0948]	-0.0011 ]
[ 2	[-1	0	0]	1	[0	0	0]	153	[0	0	0]	51	[0	0	0]	5	1	True	1	[3.0758	2.0839]	2.7846 ]
[ 1	[1	0	0]	2	[0	0	0]	154	[0	0	0]	71	[0	0	0]	5	-1	True	1	[3.0758	2.084]	-2.7846 ]
[ 4	[-1	1	1]	3	[0	0	0]	155	[0	0	0]	98	[0	1	0]	5	-1	True	1	[3.0758	2.084]	-2.7845 ]
[ 3	[1	-1	-1]	4	[0	0	0]	156	[0	0	0]	88	[0	-1	0]	5	1	True	1	[3.0758	2.084]	2.7845 ]
[ 3	[1	-1	0]	5	[0	0	0]	21	[0	0	0]	6	[0	0	0]	6	-1	True	1	[2.0948	2.1999]	-0.0617 ]
[ 2	[-1	0	0]	11	[0	0	0]	35	[0	0	0]	12	[0	0	0]	6	-1	True	1	[2.0948	2.1999]	-0.0618 ]
[ 4	[-1	1	0]	14	[0	0	0]	54	[0	0	0]	15	[0	0	0]	6	1	True	1	[2.0948	2.1999]	0.0618 ]
[ 1	[1	0	0]	19	[0	0	0]	74	[0	0	0]	20	[0	0	0]	6	1	True	1	[2.0948	2.1999]	0.0617 ]
[ 4	[0	0	1]	6	[0	0	0]	21	[0	0	0]	5	[0	0	0]	7	1	True	1	[2.3003	2.1999]	0.1169 ]
[ 1	[0	0	0]	12	[0	0	0]	35	[0	0	0]	11	[0	0	0]	7	1	True	1	[2.3003	2.1999]	0.1169 ]
[ 3	[0	0	-1]	15	[0	0	0]	54	[0	0	0]	14	[0	0	0]	7	-1	True	1	[2.3003	2.1999]	-0.1169 ]
[ 2	[0	0	0]	20	[0	0	0]	74	[0	0	0]	19	[0	0	0]	7	-1	True	1	[2.3003	2.1999]	-0.1169 ]
[ 1	[0	0	0]	7	[0	0	0]	28	[0	0	0]	29	[0	0	0]	8	1	True	1	[2.2287	2.0387]	2.8143 ]
[ 4	[0	1	1]	9	[0	0	0]	41	[0	0	0]	42	[0	0	0]	8	1	True	1	[2.2287	2.0387]	2.8143 ]
[ 2	[0	0	0]	16	[0	0	0]	61	[0	0	0]	62	[0	0	0]	8	-1	True	1	[2.2287	2.0387]	-2.8143 ]
[ 3	[0	-1	-1]	18	[0	0	0]	80	[0	0	0]	81	[0	0	0]	8	-1	True	1	[2.2287	2.0387]	-2.8143 ]
[ 2	[-1	0	0]	8	[0	0	0]	28	[0	0	0]	29	[0	0	0]	9	-1	True	1	[2.1324	2.0459]	-2.8487 ]
[ 3	[1	0	0]	10	[0	0	0]	41	[0	0	0]	42	[0	0	0]	9	-1	True	1	[2.1324	2.0459]	-2.8487 ]
[ 4	[-1	0	0]	13	[0	0	0]	80	[0	0	0]	81	[0	0	0]	9	1	True	1	[2.1324	2.0459]	2.8487 ]
[ 1	[1	0	0]	17	[0	0	0]	61	[0	0	0]	62	[0	0	0]	9	1	True	1	[2.1324	2.0459]	2.8487 ]
[ 8	[0	0	0]	28	[0	0	0]	29	[0	0	0]	30	[0	0	0]	10	-1	True	1	[2.0459	2.0851]	-2.9442 ]
[ 10	[0	0	0]	41	[0	0	0]	42	[0	0	0]	43	[0	0	0]	10	-1	True	1	[2.0459	2.0851]	-2.9442 ]
[ 17	[0	0	0]	61	[0	0	0]	62	[0	0	0]	63	[0	0	0]	10	1	True	1	[2.0459	2.0851]	2.9442 ]
[ 13	[0	0	0]	80	[0	0	0]	81	[0	0	0]	82	[0	0	0]	10	1	True	1	[2.0459	2.0851]	2.9442 ]
[ 5	[0	0	0]	21	[0	0	0]	22	[0	0	0]	27	[0	0	0]	11	-1	True	1	[2.0489	2.1138]	-0.0744 ]
[ 11	[0	0	0]	35	[0	0	0]	36	[0	0	0]	40	[0	0	0]	11	-1	True	1	[2.0489	2.1138]	-0.0745 ]
[ 14	[0	0	0]	54	[0	0	0]	55	[0	0	0]	60	[0	0	0]	11	1	True	1	[2.0489	2.1138]	0.0744 ]
[ 19	[0	0	0]	74	[0	0	0]	75	[0	0	0]	79	[0	0	0]	11	1	True	1	[2.0489	2.1138]	0.0744 ]
[ 21	[0	0	0]	22	[0	0	0]	27	[0	0	0]	104	[0	0	0]	12	-1	True	1	[2.1138	2.0813]	-0.024 ]
[ 28	[0	0	0]	29	[0	0	0]	34	[0	0	0]	108	[0	0	0]	12	-1	True	1	[2.106	2.0792]	-0.0156 ]
[ 35	[0	0	0]	36	[0	0	0]	40	[0	0	0]	110	[0	0	0]	12	-1	True	1	[2.1138	2.0813]	-0.0239 ]
[ 41	[0	0	0]	42	[0	0	0]	47	[0	0	0]	114	[0	0	0]	12	-1	True	1	[2.106	2.0792]	-0.0156 ]
[ 54	[0	0	0]	55	[0	0	0]	60	[0	0	0]	123	[0	0	0]	12	1	True	1	[2.1138	2.0813]	0.024 ]
[ 61	[0	0	0]	62	[0	0	0]	67	[0	0	0]	127	[0	0	0]	12	1	True	1	[2.106	2.0792]	0.0156 ]
[ 74	[0	0	0]	75	[0	0	0]	79	[0	0	0]	134	[0	0	0]	12	1	True	1	[2.1138	2.0813]	0.0239 ]
[ 80	[0	0	0]	81	[0	0	0]	86	[0	0	0]	138	[0	0	0]	12	1	True	1	[2.106	2.0792]	0.0156 ]
[ 27	[0	0	0]	22	[0	0	0]	23	[0	0	0]	24	[0	0	0]	13	1	True	1	[2.0931	2.1149]	0.017 ]
[ 34	[0	0	0]	29	[0	0	0]	30	[0	0	0]	31	[0	0	0]	13	-1	True	1	[2.092	2.1148]	-0.0229 ]
[ 40	[0	0	0]	36	[0	0	0]	37	[0	0	0]	38	[0	0	0]	13	1	True	1	[2.0931	2.1149]	0.017 ]
[ 47	[0	0	0]	42	[0	0	0]	43	[0	0	0]	44	[0	0	0]	13	-1	True	1	[2.092	2.1148]	-0.0229 ]
[ 60	[0	0	0]	55	[0	0	0]	56	[0	0	0]	57	[0	0	0]	13	-1	True	1	[2.0931	2.1149]	-0.017 ]
[ 67	[0	0	0]	62	[0	0	0]	63	[0	0	0]	64	[0	0	0]	13	1	True	1	[2.092	2.1148]	0.0229 ]
[ 79	[0	0	0]	75	[0	0	0]	76	[0	0	0]	77	[0	0	0]	13	-1	True	1	[2.0931	2.1149]	-0.017 ]
[ 86	[0	0	0]	81	[0	0	0]	82	[0	0	0]	83	[0	0	0]	13	1	True	1	[2.092	2.1149]	0.0229 ]
[ 27	[0	0	0]	22	[0	0	0]	23	[0	0	0]	101	[0	0	0]	14	-1	True	1	[2.0931	2.0621]	-3.1011 ]
[ 40	[0	0	0]	36	[0	0	0]	37	[0	0	0]	109	[0	0	0]	14	-1	True	1	[2.0931	2.0621]	-3.1011 ]
[ 60	[0	0	0]	55	[0	0	0]	56	[0	0	0]	120	[0	0	0]	14	1	True	1	[2.0931	2.0621]	3.1011 ]
[ 79	[0	0	0]	75	[0	0	0]	76	[0	0	0]	133	[0	0	0]	14	1	True	1	[2.0931	2.0621]	3.1011 ]
[ 34	[0	0	0]	29	[0	0	0]	30	[0	0	0]	105	[0	0	0]	15	-1	True	1	[2.092	2.0682]	-3.1338 ]
[ 47	[0	0	0]	42	[0	0	0]	43	[0	0	0]	111	[0	0	0]	15	-1	True	1	[2.092	2.0682]	-3.1338 ]
[ 67	[0	0	0]	62	[0	0	0]	63	[0	0	0]	124	[0	0	0]	15	1	True	1	[2.092	2.0682]	3.1338 ]
[ 86	[0	0	0]	81	[0	0	0]	82	[0	0	0]	135	[0	0	0]	15	1	True	1	[2.092	2.0682]	3.1338 ]
[ 23	[0	0	0]	22	[0	0	0]	27	[0	0	0]	104	[0	0	0]	16	1	True	1	[2.0931	2.0813]	3.1235 ]
[ 37	[0	0	0]	36	[0	0	0]	40	[0	0	0]	110	[0	0	0]	16	1	True	1	[2.0931	2.0813]	3.1235 ]
[ 56	[0	0	0]	55	[0	0	0]	60	[0	0	0]	123	[0	0	0]	16	-1	True	1	[2.0931	2.0813]	-3.1235 ]
[ 76	[0	0	0]	75	[0	0	0]	79	[0	0	0]	134	[0	0	0]	16	-1	True	1	[2.0931	2.0813]	-3.1235 ]
[ 30	[0	0	0]	29	[0	0	0]	34	[0	0	0]	108	[0	0	0]	17	-1	True	1	[2.092	2.0792]	-3.1413 ]
[ 43	[0	0	0]	42	[0	0	0]	47	[0	0	0]	114	[0	0	0]	17	-1	True	1	[2.092	2.0792]	-3.1413 ]
[ 63	[0	0	0]	62	[0	0	0]	67	[0	0	0]	127	[0	0	0]	17	1	True	1	[2.092	2.0792]	3.1413 ]
[ 82	[0	0	0]	81	[0	0	0]	86	[0	0	0]	138	[0	0	0]	17	1	True	1	[2.092	2.0792]	3.1413 ]
[ 101	[0	0	0]	23	[0	0	0]	24	[0	0	0]	31	[0	0	0]	18	1	True	1	[2.1059	2.1017]	0.0089 ]
[ 109	[0	0	0]	37	[0	0	0]	38	[0	0	0]	44	[0	0	0]	18	1	True	1	[2.1059	2.1017]	0.0089 ]
[ 120	[0	0	0]	56	[0	0	0]	57	[0	0	0]	64	[0	0	0]	18	-1	True	1	[2.1059	2.1017]	-0.0089 ]
[ 133	[0	0	0]	76	[0	0	0]	77	[0	0	0]	83	[0	0	0]	18	-1	True	1	[2.1059	2.1017]	-0.0089 ]
[ 105	[0	0	0]	30	[0	0	0]	31	[0	0	0]	24	[0	0	0]	19	1	True	1	[2.0997	2.0981]	0.0303 ]
[ 111	[0	0	0]	43	[0	0	0]	44	[0	0	0]	38	[0	0	0]	19	1	True	1	[2.0997	2.0981]	0.0304 ]
[ 124	[0	0	0]	63	[0	0	0]	64	[0	0	0]	57	[0	0	0]	19	-1	True	1	[2.0997	2.0981]	-0.0304 ]
[ 135	[0	0	0]	82	[0	0	0]	83	[0	0	0]	77	[0	0	0]	19	-1	True	1	[2.0997	2.0981]	-0.0304 ]
[ 23	[0	0	0]	24	[0	0	0]	25	[0	0	0]	102	[0	0	0]	20	1	True	1	[2.0631	2.0848]	3.1093 ]
[ 37	[0	0	0]	38	[0	0	0]	39	[0	0	0]	149	[0	0	1]	20	1	True	1	[2.0631	2.0848]	3.1093 ]
[ 56	[0	0	0]	57	[0	0	0]	58	[0	0	0]	121	[0	0	0]	20	-1	True	1	[2.0631	2.0848]	-3.1093 ]
[ 76	[0	0	0]	77	[0	0	0]	78	[0	0	0]	151	[0	0	-1]	20	-1	True	1	[2.0631	2.0848]	-3.1093 ]
[ 30	[0	0	0]	31	[0	0	0]	32	[0	0	0]	106	[0	0	0]	21	1	True	1	[2.0619	2.0816]	3.1337 ]
[ 43	[0	0	0]	44	[0	0	0]	45	[0	0	0]	112	[0	0	0]	21	1	True	1	[2.0619	2.0816]	3.1337 ]
[ 63	[0	0	0]	64	[0	0	0]	65	[0	0	0]	125	[0	0	0]	21	-1	True	1	[2.0619	2.0816]	-3.1337 ]
[ 82	[0	0	0]	83	[0	0	0]	84	[0	0	0]	136	[0	0	0]	21	-1	True	1	[2.0619	2.0816]	-3.1337 ]
[ 23	[0	0	0]	24	[0	0	0]	31	[0	0	0]	30	[0	0	0]	22	1	True	1	[2.1017	2.0981]	2.4977 ]
[ 37	[0	0	0]	38	[0	0	0]	44	[0	0	0]	43	[0	0	0]	22	1	True	1	[2.1017	2.0981]	2.4977 ]
[ 56	[0	0	0]	57	[0	0	0]	64	[0	0	0]	63	[0	0	0]	22	-1	True	1	[2.1017	2.0981]	-2.4977 ]
[ 76	[0	0	0]	77	[0	0	0]	83	[0	0	0]	82	[0	0	0]	22	-1	True	1	[2.1017	2.0981]	-2.4977 ]
[ 24	[0	0	0]	25	[0	0	0]	26	[0	0	0]	103	[0	0	0]	23	-1	True	1	[2.1103	2.0854]	-3.1336 ]
[ 31	[0	0	0]	32	[0	0	0]	33	[0	0	0]	107	[0	0	0]	23	1	True	1	[2.1143	2.0889]	3.1331 ]
[ 38	[0	0	0]	39	[0	0	0]	99	[0	0	1]	150	[0	0	1]	23	-1	True	2	[2.1104	2.0854]	-3.1336 ]
[ 44	[0	0	0]	45	[0	0	0]	46	[0	0	0]	113	[0	0	0]	23	1	True	1	[2.1144	2.0889]	3.1331 ]
[ 57	[0	0	0]	58	[0	0	0]	59	[0	0	0]	122	[0	0	0]	23	1	True	1	[2.1104	2.0854]	3.1336 ]
[ 64	[0	0	0]	65	[0	0	0]	66	[0	0	0]	126	[0	0	0]	23	-1	True	1	[2.1143	2.0889]	-3.1331 ]
[ 77	[0	0	0]	78	[0	0	0]	100	[0	0	0]	152	[0	0	-1]	23	1	True	1	[2.1103	2.0854]	3.1336 ]
[ 83	[0	0	0]	84	[0	0	0]	85	[0	0	0]	137	[0	0	0]	23	-1	True	1	[2.1144	2.0889]	-3.1331 ]
[ 38	[0	0	-1]	39	[0	0	-1]	99	[0	0	0]	150	[0	0	0]	23	-1	True	2	[2.1104	2.0854]	-3.1336 ]
[ 102	[0	0	0]	25	[0	0	0]	26	[0	0	0]	103	[0	0	0]	24	1	True	1	[2.0879	2.0854]	0.0234 ]
[ 149	[0	0	1]	39	[0	0	0]	99	[0	0	1]	150	[0	0	1]	24	1	True	2	[2.0879	2.0854]	0.0234 ]
[ 121	[0	0	0]	58	[0	0	0]	59	[0	0	0]	122	[0	0	0]	24	-1	True	1	[2.0879	2.0854]	-0.0234 ]
[ 151	[0	0	-1]	78	[0	0	0]	100	[0	0	0]	152	[0	0	-1]	24	-1	True	1	[2.0879	2.0854]	-0.0234 ]
[ 149	[0	0	0]	39	[0	0	-1]	99	[0	0	0]	150	[0	0	0]	24	1	True	2	[2.0879	2.0854]	0.0234 ]
[ 106	[0	0	0]	32	[0	0	0]	33	[0	0	0]	107	[0	0	0]	25	-1	True	1	[2.0872	2.0889]	-0.0028 ]
[ 112	[0	0	0]	45	[0	0	0]	46	[0	0	0]	113	[0	0	0]	25	-1	True	1	[2.0872	2.0889]	-0.0028 ]
[ 125	[0	0	0]	65	[0	0	0]	66	[0	0	0]	126	[0	0	0]	25	1	True	1	[2.0872	2.0889]	0.0028 ]
[ 136	[0	0	0]	84	[0	0	0]	85	[0	0	0]	137	[0	0	0]	25	1	True	1	[2.0872	2.0889]	0.0028 ]
[ 25	[0	0	0]	26	[0	0	0]	27	[0	0	0]	22	[0	0	0]	26	1	True	1	[2.0995	2.0852]	0.006 ]
[ 39	[0	0	0]	99	[0	0	1]	40	[0	0	0]	36	[0	0	0]	26	1	True	2	[2.0995	2.0852]	0.006 ]
[ 58	[0	0	0]	59	[0	0	0]	60	[0	0	0]	55	[0	0	0]	26	-1	True	1	[2.0995	2.0852]	-0.006 ]
[ 78	[0	0	0]	100	[0	0	0]	79	[0	0	0]	75	[0	0	0]	26	-1	True	1	[2.0995	2.0852]	-0.006 ]
[ 39	[0	0	-1]	99	[0	0	0]	40	[0	0	-1]	36	[0	0	-1]	26	1	True	2	[2.0995	2.0852]	0.006 ]
[ 32	[0	0	0]	33	[0	0	0]	34	[0	0	0]	29	[0	0	0]	27	1	True	1	[2.0941	2.0886]	0.0254 ]
[ 45	[0	0	0]	46	[0	0	0]	47	[0	0	0]	42	[0	0	0]	27	1	True	1	[2.0941	2.0886]	0.0254 ]
[ 65	[0	0	0]	66	[0	0	0]	67	[0	0	0]	62	[0	0	0]	27	-1	True	1	[2.0941	2.0886]	-0.0254 ]
[ 84	[0	0	0]	85	[0	0	0]	86	[0	0	0]	81	[0	0	0]	27	-1	True	1	[2.0941	2.0886]	-0.0254 ]
[ 103	[0	0	0]	26	[0	0	0]	27	[0	0	0]	22	[0	0	0]	28	-1	True	1	[2.0983	2.0852]	-3.1304 ]
[ 107	[0	0	0]	33	[0	0	0]	34	[0	0	0]	29	[0	0	0]	28	-1	True	1	[2.1001	2.0886]	-3.1308 ]
[ 150	[0	0	1]	99	[0	0	1]	40	[0	0	0]	36	[0	0	0]	28	-1	True	2	[2.0983	2.0852]	-3.1304 ]
[ 113	[0	0	0]	46	[0	0	0]	47	[0	0	0]	42	[0	0	0]	28	-1	True	1	[2.1001	2.0886]	-3.1308 ]
[ 122	[0	0	0]	59	[0	0	0]	60	[0	0	0]	55	[0	0	0]	28	1	True	1	[2.0983	2.0852]	3.1304 ]
[ 126	[0	0	0]	66	[0	0	0]	67	[0	0	0]	62	[0	0	0]	28	1	True	1	[2.1001	2.0886]	3.1308 ]
[ 152	[0	0	-1]	100	[0	0	0]	79	[0	0	0]	75	[0	0	0]	28	1	True	1	[2.0983	2.0852]	3.1304 ]
[ 137	[0	0	0]	85	[0	0	0]	86	[0	0	0]	81	[0	0	0]	28	1	True	1	[2.1001	2.0886]	3.1308 ]
[ 150	[0	0	0]	99	[0	0	0]	40	[0	0	-1]	36	[0	0	-1]	28	-1	True	2	[2.0983	2.0852]	-3.1304 ]
[ 68	[0	0	-1]	48	[0	0	0]	49	[0	0	0]	53	[0	0	0]	29	1	True	1	[2.1819	2.0804]	3.0228 ]
[ 48	[0	0	1]	68	[0	0	0]	69	[0	0	0]	73	[0	0	0]	29	-1	True	1	[2.1819	2.0804]	-3.0228 ]
[ 93	[0	1	0]	89	[0	0	0]	90	[0	0	0]	92	[0	0	0]	29	-1	True	1	[2.1819	2.0804]	-3.0228 ]
[ 89	[0	-1	0]	93	[0	0	0]	94	[0	0	0]	96	[0	0	0]	29	1	True	1	[2.1819	2.0804]	3.0228 ]
[ 116	[0	0	0]	48	[0	0	0]	68	[0	0	-1]	128	[0	0	-1]	30	-1	True	2	[2.0929	2.0929]	3.1416 ]
[ 128	[0	0	0]	68	[0	0	0]	48	[0	0	1]	116	[0	0	1]	30	-1	True	2	[2.0929	2.0929]	3.1416 ]
[ 141	[0	0	0]	89	[0	0	0]	93	[0	1	0]	144	[0	1	0]	30	1	True	2	[2.0929	2.0929]	3.1416 ]
[ 144	[0	0	0]	93	[0	0	0]	89	[0	-1	0]	141	[0	-1	0]	30	1	True	2	[2.0929	2.0929]	3.1416 ]
[ 53	[0	0	0]	49	[0	0	0]	50	[0	0	0]	51	[0	0	0]	31	-1	True	1	[2.0485	2.0835]	-0.0379 ]
[ 73	[0	0	0]	69	[0	0	0]	70	[0	0	0]	71	[0	0	0]	31	1	True	1	[2.0485	2.0835]	0.0379 ]
[ 96	[0	1	0]	94	[0	1	0]	87	[0	0	0]	88	[0	0	0]	31	-1	True	2	[2.0485	2.0835]	-0.0379 ]
[ 92	[0	0	0]	90	[0	0	0]	97	[0	1	0]	98	[0	1	0]	31	1	True	2	[2.0485	2.0835]	0.0379 ]
[ 96	[0	0	0]	94	[0	0	0]	87	[0	-1	0]	88	[0	-1	0]	31	-1	True	2	[2.0485	2.0835]	-0.0379 ]
[ 92	[0	-1	0]	90	[0	-1	0]	97	[0	0	0]	98	[0	0	0]	31	1	True	2	[2.0485	2.0835]	0.0379 ]
[ 50	[0	0	0]	49	[0	0	0]	53	[0	0	0]	52	[0	0	0]	32	1	True	1	[2.0485	2.0872]	0.0215 ]
[ 70	[0	0	0]	69	[0	0	0]	73	[0	0	0]	72	[0	0	0]	32	-1	True	1	[2.0485	2.0872]	-0.0215 ]
[ 97	[0	1	0]	90	[0	0	0]	92	[0	0	0]	91	[0	0	0]	32	-1	True	1	[2.0485	2.0872]	-0.0215 ]
[ 87	[0	-1	0]	94	[0	0	0]	96	[0	0	0]	95	[0	0	0]	32	1	True	1	[2.0485	2.0872]	0.0215 ]
[ 49	[0	0	0]	50	[0	0	0]	51	[0	0	0]	119	[0	0	0]	33	-1	True	1	[2.0835	2.1193]	-3.0894 ]
[ 69	[0	0	0]	70	[0	0	0]	71	[0	0	0]	129	[0	0	0]	33	1	True	1	[2.0835	2.1193]	3.0894 ]
[ 94	[0	1	0]	87	[0	0	0]	88	[0	0	0]	140	[0	0	0]	33	-1	True	1	[2.0835	2.1193]	-3.0894 ]
[ 90	[0	-1	0]	97	[0	0	0]	98	[0	0	0]	148	[0	0	0]	33	1	True	1	[2.0835	2.1193]	3.0894 ]
[ 49	[0	0	0]	53	[0	0	0]	52	[0	0	0]	117	[0	0	0]	34	-1	True	1	[2.0872	2.1221]	-3.1369 ]
[ 69	[0	0	0]	73	[0	0	0]	72	[0	0	0]	130	[0	0	0]	34	1	True	1	[2.0872	2.1221]	3.1369 ]
[ 90	[0	0	0]	92	[0	0	0]	91	[0	0	0]	142	[0	0	0]	34	1	True	1	[2.0872	2.1221]	3.1369 ]
[ 94	[0	0	0]	96	[0	0	0]	95	[0	0	0]	145	[0	0	0]	34	-1	True	1	[2.0872	2.1221]	-3.1369 ]
[ 119	[0	0	0]	51	[0	0	0]	153	[0	0	0]	52	[0	0	0]	35	1	True	1	[2.0216	2.0677]	3.1254 ]
[ 129	[0	0	0]	71	[0	0	0]	154	[0	0	0]	72	[0	0	0]	35	-1	True	1	[2.0215	2.0677]	-3.1254 ]
[ 140	[0	0	0]	88	[0	0	0]	156	[0	1	0]	95	[0	1	0]	35	1	True	2	[2.0215	2.0677]	3.1254 ]
[ 148	[0	0	0]	98	[0	0	0]	155	[0	-1	0]	91	[0	-1	0]	35	-1	True	2	[2.0215	2.0677]	-3.1254 ]
[ 148	[0	1	0]	98	[0	1	0]	155	[0	0	0]	91	[0	0	0]	35	-1	True	2	[2.0215	2.0677]	-3.1254 ]
[ 140	[0	-1	0]	88	[0	-1	0]	156	[0	0	0]	95	[0	0	0]	35	1	True	2	[2.0215	2.0677]	3.1254 ]
[ 117	[0	0	0]	52	[0	0	0]	153	[0	0	0]	51	[0	0	0]	36	1	True	1	[2.0244	2.0677]	3.1192 ]
[ 130	[0	0	0]	72	[0	0	0]	154	[0	0	0]	71	[0	0	0]	36	-1	True	1	[2.0244	2.0677]	-3.1192 ]
[ 142	[0	0	0]	91	[0	0	0]	155	[0	0	0]	98	[0	1	0]	36	-1	True	1	[2.0244	2.0677]	-3.1192 ]
[ 145	[0	0	0]	95	[0	0	0]	156	[0	0	0]	88	[0	-1	0]	36	1	True	1	[2.0244	2.0677]	3.1192 ]
