# Supplementary material for: Correction: An automated protocol to construct flexibility parameters for classical forcefields: applications to metal–organic frameworks
Source: RSC Adv. 2025 Jul 15;15(30):24791–801. doi: 10.1039/d5ra90084k (PMC12261396; doi:10.1039/d5ra90084k)
Supplement: RA-015-D5RA90084K-s001 [file RA-015-D5RA90084K-s001.zip › MOFs_inputs/quadrant_1_2/ARIBOS/ARIBOS_dihedral_types_list.txt]

[8[6-(6,8),48-(7,8,8,8,48)]    48[7-(6,6),8-(6),8-(6),8-(6),8-(6),48-(7,8,8,8,8)]    48[7-(6,6),8-(6),8-(6),8-(6),8-(6),48-(7,8,8,8,8)]    8[6-(6,8),48-(7,8,8,8,48)]]      0      Nonrotatable      [1.3361, 1.3361]      3.1416
[48[7-(6,6),8-(6),8-(6),8-(6),8-(6),48-(7,8,8,8,8)]    48[7-(6,6),8-(6),8-(6),8-(6),8-(6),48-(7,8,8,8,8)]    8[6-(6,8),48-(7,8,8,8,48)]    6[6-(6,6),8-(48),8-(48)]]      0      Nonrotatable      [1.367, 2.2287]      0.1589
[48[7-(6,6),8-(6),8-(6),8-(6),8-(6),48-(7,8,8,8,8)]    48[7-(6,6),8-(6),8-(6),8-(6),8-(6),48-(7,8,8,8,8)]    8[6-(6,8),48-(7,8,8,8,48)]    6[6-(6,6),8-(48),8-(48)]]      1      Nonrotatable      [1.3361, 2.3003]      0.0834
[48[7-(6,6),8-(6),8-(6),8-(6),8-(6),48-(7,8,8,8,8)]    48[7-(6,6),8-(6),8-(6),8-(6),8-(6),48-(7,8,8,8,8)]    8[6-(6,8),48-(7,8,8,8,48)]    6[6-(6,6),8-(48),8-(48)]]      2      Nonrotatable      [1.4632, 2.1324]      0.1194
[48[7-(6,6),8-(6),8-(6),8-(6),8-(6),48-(7,8,8,8,8)]    48[7-(6,6),8-(6),8-(6),8-(6),8-(6),48-(7,8,8,8,8)]    8[6-(6,8),48-(7,8,8,8,48)]    6[6-(6,6),8-(48),8-(48)]]      3      Nonrotatable      [1.4897, 2.0948]      0.0011
[48[7-(6,6),8-(6),8-(6),8-(6),8-(6),48-(7,8,8,8,8)]    48[7-(6,6),8-(6),8-(6),8-(6),8-(6),48-(7,8,8,8,8)]    7[6-(1,6),6-(1,6),48-(8,8,8,8,48)]    6[1-(0),6-(1,6),7-(6,48)]]      0      Nonrotatable      [3.0758, 2.084]      2.7846
[48[7-(6,6),8-(6),8-(6),8-(6),8-(6),48-(7,8,8,8,8)]    8[6-(6,8),48-(7,8,8,8,48)]    6[6-(6,6),8-(48),8-(48)]    8[6-(6,8),48-(7,8,8,8,48)]]      0      Nonrotatable      [2.0948, 2.1999]      0.0618
[48[7-(6,6),8-(6),8-(6),8-(6),8-(6),48-(7,8,8,8,8)]    8[6-(6,8),48-(7,8,8,8,48)]    6[6-(6,6),8-(48),8-(48)]    8[6-(6,8),48-(7,8,8,8,48)]]      1      Nonrotatable      [2.3003, 2.1999]      0.1169
[48[7-(6,6),8-(6),8-(6),8-(6),8-(6),48-(7,8,8,8,8)]    8[6-(6,8),48-(7,8,8,8,48)]    6[6-(6,6),8-(48),8-(48)]    6[6-(1,6),6-(1,6),6-(8,8)]]      0      Nonrotatable      [2.2287, 2.0387]      2.8143
[48[7-(6,6),8-(6),8-(6),8-(6),8-(6),48-(7,8,8,8,8)]    8[6-(6,8),48-(7,8,8,8,48)]    6[6-(6,6),8-(48),8-(48)]    6[6-(1,6),6-(1,6),6-(8,8)]]      1      Nonrotatable      [2.1324, 2.0459]      2.8487
[8[6-(6,8),48-(7,8,8,8,48)]    6[6-(6,6),8-(48),8-(48)]    6[6-(1,6),6-(1,6),6-(8,8)]    6[1-(0),6-(6,6),6-(6,6)]]      0      Nonrotatable      [2.0459, 2.0851]      2.9442
[8[6-(6,8),48-(7,8,8,8,48)]    6[6-(6,6),8-(48),8-(48)]    6[6-(1,6),6-(1,6),6-(8,8)]    6[1-(0),6-(1,6),6-(6,6)]]      0      Nonrotatable      [2.0489, 2.1138]      0.0744
[6[6-(6,6),8-(48),8-(48)]    6[6-(1,6),6-(1,6),6-(8,8)]    6[1-(0),6-(1,6),6-(6,6)]    1[6-(6,6)]]      0      Nonrotatable      [2.1099, 2.0803]      0.0198
[6[1-(0),6-(1,6),6-(6,6)]    6[6-(1,6),6-(1,6),6-(8,8)]    6[1-(0),6-(6,6),6-(6,6)]    6[6-(1,6),6-(1,6),6-(6,6)]]      0      Nonrotatable      [2.0925, 2.1149]      0.02
[6[1-(0),6-(1,6),6-(6,6)]    6[6-(1,6),6-(1,6),6-(8,8)]    6[1-(0),6-(6,6),6-(6,6)]    1[6-(6,6)]]      0      Nonrotatable      [2.0931, 2.0621]      3.1011
[6[1-(0),6-(1,6),6-(6,6)]    6[6-(1,6),6-(1,6),6-(8,8)]    6[1-(0),6-(6,6),6-(6,6)]    1[6-(6,6)]]      1      Nonrotatable      [2.092, 2.0682]      3.1338
[6[1-(0),6-(6,6),6-(6,6)]    6[6-(1,6),6-(1,6),6-(8,8)]    6[1-(0),6-(1,6),6-(6,6)]    1[6-(6,6)]]      0      Nonrotatable      [2.0931, 2.0813]      3.1235
[6[1-(0),6-(6,6),6-(6,6)]    6[6-(1,6),6-(1,6),6-(8,8)]    6[1-(0),6-(1,6),6-(6,6)]    1[6-(6,6)]]      1      Nonrotatable      [2.092, 2.0792]      3.1413
[1[6-(6,6)]    6[1-(0),6-(6,6),6-(6,6)]    6[6-(1,6),6-(1,6),6-(6,6)]    6[6-(1,6),6-(1,6),6-(6,6)]]      0      Nonrotatable      [2.1059, 2.1017]      0.0089
[1[6-(6,6)]    6[1-(0),6-(6,6),6-(6,6)]    6[6-(1,6),6-(1,6),6-(6,6)]    6[6-(1,6),6-(1,6),6-(6,6)]]      1      Nonrotatable      [2.0997, 2.0981]      0.0304
[6[1-(0),6-(6,6),6-(6,6)]    6[6-(1,6),6-(1,6),6-(6,6)]    6[1-(0),6-(1,6),6-(6,6)]    1[6-(6,6)]]      0      Nonrotatable      [2.0631, 2.0848]      3.1093
[6[1-(0),6-(6,6),6-(6,6)]    6[6-(1,6),6-(1,6),6-(6,6)]    6[1-(0),6-(1,6),6-(6,6)]    1[6-(6,6)]]      1      Nonrotatable      [2.0619, 2.0816]      3.1337
[6[1-(0),6-(6,6),6-(6,6)]    6[6-(1,6),6-(1,6),6-(6,6)]    6[6-(1,6),6-(1,6),6-(6,6)]    6[1-(0),6-(6,6),6-(6,6)]]      0      Nonrotatable      [2.1017, 2.0981]      2.4977
[6[6-(1,6),6-(1,6),6-(6,6)]    6[1-(0),6-(1,6),6-(6,6)]    6[1-(0),6-(1,6),6-(1,6)]    1[6-(6,6)]]      0      Nonrotatable      [2.1121, 2.087]      3.1334
[1[6-(6,6)]    6[1-(0),6-(1,6),6-(6,6)]    6[1-(0),6-(1,6),6-(1,6)]    1[6-(6,6)]]      0      Nonrotatable      [2.0879, 2.0854]      0.0234
[1[6-(6,6)]    6[1-(0),6-(1,6),6-(6,6)]    6[1-(0),6-(1,6),6-(1,6)]    1[6-(6,6)]]      1      Nonrotatable      [2.0872, 2.0889]      0.0028
[6[1-(0),6-(1,6),6-(6,6)]    6[1-(0),6-(1,6),6-(1,6)]    6[1-(0),6-(1,6),6-(6,6)]    6[6-(1,6),6-(1,6),6-(8,8)]]      0      Nonrotatable      [2.0995, 2.0852]      0.006
[6[1-(0),6-(1,6),6-(6,6)]    6[1-(0),6-(1,6),6-(1,6)]    6[1-(0),6-(1,6),6-(6,6)]    6[6-(1,6),6-(1,6),6-(8,8)]]      1      Nonrotatable      [2.0941, 2.0886]      0.0254
[1[6-(6,6)]    6[1-(0),6-(1,6),6-(1,6)]    6[1-(0),6-(1,6),6-(6,6)]    6[6-(1,6),6-(1,6),6-(8,8)]]      0      Nonrotatable      [2.0991, 2.0867]      3.1306
[6[1-(0),6-(1,6),6-(6,6)]    6[1-(0),6-(1,6),6-(6,6)]    6[6-(1,6),6-(1,6),6-(1,6)]    6[1-(0),6-(1,7),6-(6,6)]]      0      Nonrotatable      [2.1819, 2.0804]      3.0228
[1[6-(6,6)]    6[1-(0),6-(1,6),6-(6,6)]    6[1-(0),6-(1,6),6-(6,6)]    1[6-(6,6)]]      0      Nonrotatable      [2.0929, 2.0929]      3.1416
[6[1-(0),6-(1,7),6-(6,6)]    6[6-(1,6),6-(1,6),6-(1,6)]    6[1-(0),6-(1,7),6-(6,6)]    6[1-(0),6-(1,6),7-(6,48)]]      0      Nonrotatable      [2.0485, 2.0835]      0.0379
[6[1-(0),6-(1,7),6-(6,6)]    6[6-(1,6),6-(1,6),6-(1,6)]    6[1-(0),6-(1,7),6-(6,6)]    6[1-(0),6-(1,6),7-(6,48)]]      1      Nonrotatable      [2.0485, 2.0872]      0.0215
[6[6-(1,6),6-(1,6),6-(1,6)]    6[1-(0),6-(1,7),6-(6,6)]    6[1-(0),6-(1,6),7-(6,48)]    1[6-(6,7)]]      0      Nonrotatable      [2.0835, 2.1193]      3.0894
[6[6-(1,6),6-(1,6),6-(1,6)]    6[1-(0),6-(1,7),6-(6,6)]    6[1-(0),6-(1,6),7-(6,48)]    1[6-(6,7)]]      1      Nonrotatable      [2.0872, 2.1221]      3.1369
[1[6-(6,7)]    6[1-(0),6-(1,6),7-(6,48)]    7[6-(1,6),6-(1,6),48-(8,8,8,8,48)]    6[1-(0),6-(1,6),7-(6,48)]]      0      Nonrotatable      [2.0215, 2.0677]      3.1254
[1[6-(6,7)]    6[1-(0),6-(1,6),7-(6,48)]    7[6-(1,6),6-(1,6),48-(8,8,8,8,48)]    6[1-(0),6-(1,6),7-(6,48)]]      1      Nonrotatable      [2.0244, 2.0677]      3.1192
