# Supplementary material for: Correction: An automated protocol to construct flexibility parameters for classical forcefields: applications to metal–organic frameworks
Source: RSC Adv. 2025 Jul 15;15(30):24791–801. doi: 10.1039/d5ra90084k (PMC12261396; doi:10.1039/d5ra90084k)
Supplement: RA-015-D5RA90084K-s001 [file RA-015-D5RA90084K-s001.zip › MOFs_inputs/quadrant_1_2/ATOBIW/ATOBIW_dihedral_types_list.txt]

[6[6-(1,6),6-(1,6),6-(8,8)]    6[6-(6,6),8-(0),8-(30)]    8[6-(6,8),30-(7,7,8)]    30[7-(6,6),7-(6,6),8-(6),8-(6)]]      0      Nonrotatable      [2.045, 1.8768]      2.9641
[6[6-(1,6),6-(1,6),6-(8,8)]    6[6-(6,6),8-(0),8-(30)]    8[6-(6,8),30-(7,7,8)]    30[7-(6,6),7-(6,6),8-(6),8-(6)]]      1      Nonrotatable      [1.9937, 2.012]      2.9817
[8[6-(6,8)]    6[6-(6,6),8-(0),8-(30)]    6[6-(1,6),6-(1,6),6-(8,8)]    6[1-(0),6-(1,6),6-(6,6)]]      0      Nonrotatable      [2.092, 2.0847]      0.0655
[8[6-(6,8)]    6[6-(6,6),8-(0),8-(30)]    6[6-(1,6),6-(1,6),6-(8,8)]    6[1-(0),6-(1,6),6-(6,6)]]      1      Nonrotatable      [2.101, 2.0911]      0.1952
[6[6-(6,6),8-(0),8-(30)]    6[6-(1,6),6-(1,6),6-(8,8)]    6[1-(0),6-(1,6),6-(6,6)]    6[1-(0),6-(1,6),6-(6,8)]]      0      Nonrotatable      [2.0847, 2.1165]      3.0464
[6[6-(6,6),8-(0),8-(30)]    6[6-(1,6),6-(1,6),6-(8,8)]    6[1-(0),6-(1,6),6-(6,6)]    6[1-(0),6-(1,6),6-(6,8)]]      1      Nonrotatable      [2.1213, 2.1053]      3.0469
[6[6-(6,6),8-(0),8-(30)]    6[6-(1,6),6-(1,6),6-(8,8)]    6[1-(0),6-(1,6),6-(6,6)]    6[1-(0),6-(1,6),6-(6,8)]]      2      Nonrotatable      [2.0911, 2.103]      3.1353
[6[6-(6,6),8-(0),8-(30)]    6[6-(1,6),6-(1,6),6-(8,8)]    6[1-(0),6-(1,6),6-(6,6)]    6[1-(0),6-(1,6),6-(6,8)]]      3      Nonrotatable      [2.1055, 2.1012]      3.1371
[6[6-(1,6),6-(1,6),6-(8,8)]    6[1-(0),6-(1,6),6-(6,6)]    6[1-(0),6-(1,6),6-(6,8)]    6[6-(1,6),6-(1,6),8-(6)]]      0      Nonrotatable      [2.1165, 2.0772]      0.0003
[6[6-(1,6),6-(1,6),6-(8,8)]    6[1-(0),6-(1,6),6-(6,6)]    6[1-(0),6-(1,6),6-(6,8)]    6[6-(1,6),6-(1,6),8-(6)]]      1      Nonrotatable      [2.1053, 2.0862]      0.004
[6[6-(1,6),6-(1,6),6-(8,8)]    6[1-(0),6-(1,6),6-(6,6)]    6[1-(0),6-(1,6),6-(6,8)]    6[6-(1,6),6-(1,6),8-(6)]]      2      Nonrotatable      [2.1019, 2.0784]      0.0108
[1[6-(6,6)]    6[1-(0),6-(1,6),6-(6,6)]    6[1-(0),6-(1,6),6-(6,8)]    6[6-(1,6),6-(1,6),8-(6)]]      0      Nonrotatable      [2.1044, 2.0783]      3.1374
[1[6-(6,6)]    6[1-(0),6-(1,6),6-(6,6)]    6[1-(0),6-(1,6),6-(6,8)]    6[6-(1,6),6-(1,6),8-(6)]]      1      Nonrotatable      [2.1105, 2.0786]      3.1281
[6[1-(0),6-(1,6),6-(6,6)]    6[1-(0),6-(1,6),6-(6,8)]    6[6-(1,6),6-(1,6),8-(6)]    8[6-(6,6),6-(6,6)]]      0      Nonrotatable      [2.0786, 2.0703]      3.0914
[1[6-(6,6)]    6[1-(0),6-(1,6),6-(6,8)]    6[6-(1,6),6-(1,6),8-(6)]    6[1-(0),6-(1,6),6-(6,8)]]      0      Nonrotatable      [2.1019, 2.1062]      3.1412
[1[6-(6,6)]    6[1-(0),6-(1,6),6-(6,8)]    6[6-(1,6),6-(1,6),8-(6)]    6[1-(0),6-(1,6),6-(6,8)]]      1      Nonrotatable      [2.0767, 2.1062]      3.1391
[1[6-(6,6)]    6[1-(0),6-(1,6),6-(6,8)]    6[6-(1,6),6-(1,6),8-(6)]    6[1-(0),6-(1,6),6-(6,8)]]      2      Nonrotatable      [2.0913, 2.1186]      3.1347
[6[1-(0),6-(1,6),6-(6,8)]    6[6-(1,6),6-(1,6),8-(6)]    8[6-(6,6),6-(6,6)]    6[6-(1,6),6-(1,6),8-(6)]]      0      Nonrotatable      [2.0292, 2.0571]      3.067
[6[1-(0),6-(1,6),6-(6,8)]    6[6-(1,6),6-(1,6),8-(6)]    8[6-(6,6),6-(6,6)]    6[6-(1,6),6-(1,6),8-(6)]]      1      Nonrotatable      [2.0703, 2.0571]      1.868
[1[6-(7,7)]    6[1-(0),7-(6,30),7-(6,6)]    7[6-(1,6),6-(1,7),30-(7,8,8)]    6[1-(0),6-(1,7),7-(6,30)]]      0      Nonrotatable      [2.1892, 1.8777]      3.1015
[7[6-(1,6),6-(1,7),6-(6,7)]    6[1-(0),7-(6,30),7-(6,6)]    7[6-(1,6),6-(1,7),30-(7,8,8)]    30[7-(6,6),7-(6,6),8-(6),8-(6)]]      0      Nonrotatable      [1.914, 2.1738]      3.0226
[7[6-(1,6),6-(1,7),6-(6,7)]    6[1-(0),7-(6,30),7-(6,6)]    7[6-(1,6),6-(1,7),30-(7,8,8)]    30[7-(6,6),7-(6,6),8-(6),8-(6)]]      1      Nonrotatable      [1.9128, 2.1179]      3.0792
[7[6-(1,6),6-(1,7),30-(7,8,8)]    6[1-(0),7-(6,30),7-(6,6)]    7[6-(1,6),6-(1,7),6-(6,7)]    6[6-(1,6),7-(6),7-(6,6)]]      0      Nonrotatable      [1.914, 2.1795]      3.072
[7[6-(1,6),6-(1,7),30-(7,8,8)]    6[1-(0),7-(6,30),7-(6,6)]    7[6-(1,6),6-(1,7),6-(6,7)]    6[6-(1,6),7-(6),7-(6,6)]]      1      Nonrotatable      [1.9128, 2.1968]      3.07
[1[6-(6,7)]    6[1-(0),6-(1,7),7-(6,30)]    6[1-(0),6-(1,7),7-(6,6)]    1[6-(6,7)]]      0      Nonrotatable      [2.2379, 2.2909]      0.0015
[7[6-(1,6),6-(1,7),30-(7,8,8)]    6[1-(0),6-(1,7),7-(6,30)]    6[1-(0),6-(1,7),7-(6,6)]    1[6-(6,7)]]      0      Nonrotatable      [1.8995, 2.3142]      3.1293
[7[6-(1,6),6-(1,7),30-(7,8,8)]    6[1-(0),6-(1,7),7-(6,30)]    6[1-(0),6-(1,7),7-(6,6)]    7[6-(1,6),6-(1,7),6-(6,7)]]      0      Nonrotatable      [1.9001, 1.8509]      0.0093
[6[1-(0),6-(1,7),7-(6,6)]    6[1-(0),6-(1,7),7-(6,30)]    7[6-(1,6),6-(1,7),30-(7,8,8)]    30[7-(6,6),7-(6,6),8-(6),8-(6)]]      0      Nonrotatable      [1.8995, 2.2843]      3.0764
[1[6-(6,7)]    6[1-(0),6-(1,7),7-(6,30)]    7[6-(1,6),6-(1,7),30-(7,8,8)]    6[1-(0),7-(6,30),7-(6,6)]]      0      Nonrotatable      [2.1444, 1.8767]      3.1224
[6[1-(0),6-(1,7),7-(6,30)]    6[1-(0),6-(1,7),7-(6,6)]    7[6-(1,6),6-(1,7),6-(6,7)]    6[1-(0),7-(6,30),7-(6,6)]]      0      Nonrotatable      [1.8509, 1.8826]      0.0095
[1[6-(6,7)]    6[1-(0),6-(1,7),7-(6,6)]    7[6-(1,6),6-(1,7),6-(6,7)]    6[1-(0),7-(6,30),7-(6,6)]]      0      Nonrotatable      [2.1184, 1.8831]      3.1316
[1[6-(6,7)]    6[1-(0),6-(1,7),7-(6,6)]    7[6-(1,6),6-(1,7),6-(6,7)]    6[6-(1,6),7-(6),7-(6,6)]]      0      Nonrotatable      [2.1407, 2.2198]      0.0482
[7[6-(1,6),6-(1,7),6-(6,7)]    6[6-(1,6),7-(6),7-(6,6)]    6[1-(0),6-(1,6),6-(7,7)]    6[1-(0),6-(1,6),6-(1,6)]]      0      Nonrotatable      [2.1113, 2.0461]      3.1088
[7[6-(1,6),6-(1,7),6-(6,7)]    6[6-(1,6),7-(6),7-(6,6)]    6[1-(0),6-(1,6),6-(7,7)]    6[1-(0),6-(1,6),6-(1,6)]]      1      Nonrotatable      [2.098, 2.046]      3.1181
[6[1-(0),6-(1,6),6-(7,7)]    6[6-(1,6),7-(6),7-(6,6)]    7[6-(1,6),6-(1,7),6-(6,7)]    6[1-(0),7-(6,30),7-(6,6)]]      0      Nonrotatable      [2.1113, 2.1795]      3.1313
[6[1-(0),6-(1,6),6-(7,7)]    6[6-(1,6),7-(6),7-(6,6)]    7[6-(1,6),6-(1,7),6-(6,7)]    6[1-(0),7-(6,30),7-(6,6)]]      1      Nonrotatable      [2.098, 2.1968]      0.1051
[7[6-(6,7),6-(6,7)]    6[6-(1,6),7-(6),7-(6,6)]    6[1-(0),6-(1,6),6-(7,7)]    6[1-(0),6-(1,6),6-(1,6)]]      0      Nonrotatable      [2.1681, 2.0461]      0.0069
[6[1-(0),6-(1,6),6-(7,7)]    6[6-(1,6),7-(6),7-(6,6)]    7[6-(6,7),6-(6,7)]    6[6-(1,6),7-(6),7-(6,6)]]      0      Nonrotatable      [2.1672, 2.0438]      0.0063
[6[1-(0),6-(1,6),6-(7,7)]    6[6-(1,6),7-(6),7-(6,6)]    7[6-(6,7),6-(6,7)]    6[6-(1,6),7-(6),7-(6,6)]]      1      Nonrotatable      [2.1691, 2.0438]      0.0009
[6[6-(1,6),7-(6),7-(6,6)]    6[1-(0),6-(1,6),6-(7,7)]    6[1-(0),6-(1,6),6-(1,6)]    6[1-(0),6-(1,6),6-(7,7)]]      0      Nonrotatable      [2.0461, 2.0941]      0.0015
[6[6-(1,6),7-(6),7-(6,6)]    6[1-(0),6-(1,6),6-(7,7)]    6[1-(0),6-(1,6),6-(1,6)]    6[1-(0),6-(1,6),6-(7,7)]]      1      Nonrotatable      [2.046, 2.0941]      0.0079
[6[6-(6,6),8-(0),8-(30)]    8[6-(6,8),30-(7,7,8)]    30[7-(6,6),7-(6,6),8-(6),8-(6)]    7[6-(1,6),6-(1,7),30-(7,8,8)]]      0      Nonrotatable      [1.8768, 1.9583]      1.2988
[6[6-(6,6),8-(0),8-(30)]    8[6-(6,8),30-(7,7,8)]    30[7-(6,6),7-(6,6),8-(6),8-(6)]    7[6-(1,6),6-(1,7),30-(7,8,8)]]      1      Nonrotatable      [2.012, 1.964]      0.8005
[8[6-(6,8),30-(7,7,8)]    30[7-(6,6),7-(6,6),8-(6),8-(6)]    7[6-(1,6),6-(1,7),30-(7,8,8)]    6[1-(0),7-(6,30),7-(6,6)]]      0      Nonrotatable      [1.9583, 2.1179]      1.6714
[8[6-(6,8),30-(7,7,8)]    30[7-(6,6),7-(6,6),8-(6),8-(6)]    7[6-(1,6),6-(1,7),30-(7,8,8)]    6[1-(0),7-(6,30),7-(6,6)]]      1      Nonrotatable      [2.0976, 2.1738]      0.9532
