# Supplementary material for: Correction: An automated protocol to construct flexibility parameters for classical forcefields: applications to metal–organic frameworks
Source: RSC Adv. 2025 Jul 15;15(30):24791–801. doi: 10.1039/d5ra90084k (PMC12261396; doi:10.1039/d5ra90084k)
Supplement: RA-015-D5RA90084K-s001 [file RA-015-D5RA90084K-s001.zip › MOFs_inputs/quadrant_1_2/BOMCOX/BOMCOX_dihedral_instances_list.txt]

[ 52	[0	0	0]	1	[0	0	0]	10	[0	0	0]	65	[0	0	0]	0	1	True	1	[1.6889	2.322]	2.7731 ]
[ 56	[0	0	0]	3	[0	0	0]	20	[0	0	0]	105	[0	0	0]	0	1	True	1	[1.6889	2.322]	2.7731 ]
[ 60	[0	0	0]	5	[0	0	0]	30	[0	0	0]	145	[0	0	0]	0	-1	True	1	[1.6889	2.322]	-2.7731 ]
[ 64	[0	0	0]	7	[0	0	0]	40	[0	0	0]	185	[0	0	0]	0	-1	True	1	[1.6889	2.322]	-2.7731 ]
[ 52	[0	0	0]	1	[0	0	0]	15	[0	0	0]	79	[0	0	0]	1	-1	True	1	[1.7246	2.4591]	-2.383 ]
[ 56	[0	0	0]	3	[0	0	0]	25	[0	0	0]	119	[0	0	0]	1	-1	True	1	[1.7246	2.4591]	-2.383 ]
[ 60	[0	0	0]	5	[0	0	0]	35	[0	0	0]	159	[0	0	0]	1	1	True	1	[1.7246	2.4591]	2.383 ]
[ 64	[0	0	0]	7	[0	0	0]	45	[0	0	0]	199	[0	0	0]	1	1	True	1	[1.7246	2.4591]	2.383 ]
[ 49	[0	0	0]	2	[0	0	0]	9	[0	0	0]	65	[0	0	0]	2	-1	True	1	[1.7536	2.2944]	-3.0454 ]
[ 53	[0	0	-1]	4	[0	0	0]	19	[0	0	0]	105	[0	0	0]	2	-1	True	1	[1.7536	2.2945]	-3.0454 ]
[ 57	[0	0	0]	6	[0	0	0]	29	[0	0	0]	145	[0	0	0]	2	1	True	1	[1.7536	2.2945]	3.0454 ]
[ 61	[0	0	1]	8	[0	0	0]	39	[0	0	0]	185	[0	0	0]	2	1	True	1	[1.7536	2.2944]	3.0454 ]
[ 49	[0	0	0]	2	[0	0	0]	14	[0	0	0]	79	[0	0	0]	3	-1	True	1	[1.7897	2.115]	-3.0208 ]
[ 53	[0	0	-1]	4	[0	0	0]	24	[0	0	0]	119	[0	0	0]	3	-1	True	1	[1.7897	2.115]	-3.0208 ]
[ 57	[0	0	0]	6	[0	0	0]	34	[0	0	0]	159	[0	0	0]	3	1	True	1	[1.7897	2.115]	3.0208 ]
[ 61	[0	0	1]	8	[0	0	0]	44	[0	0	0]	199	[0	0	0]	3	1	True	1	[1.7897	2.115]	3.0208 ]
[ 28	[0	0	0]	1	[0	0	0]	52	[0	0	0]	103	[0	0	0]	4	1	True	1	[1.7935	2.1077]	1.2626 ]
[ 18	[0	0	0]	3	[0	0	0]	56	[0	0	0]	143	[0	0	0]	4	1	True	1	[1.7935	2.1077]	1.2626 ]
[ 48	[0	0	0]	5	[0	0	0]	60	[0	0	0]	183	[0	0	0]	4	-1	True	1	[1.7935	2.1077]	-1.2626 ]
[ 38	[0	0	0]	7	[0	0	0]	64	[0	0	0]	223	[0	0	0]	4	-1	True	1	[1.7935	2.1077]	-1.2626 ]
[ 23	[0	0	0]	2	[0	0	0]	49	[0	0	0]	97	[0	0	0]	5	-1	True	1	[1.9386	2.1041]	-1.7456 ]
[ 13	[0	0	0]	4	[0	0	0]	53	[0	0	-1]	137	[0	0	-1]	5	-1	True	2	[1.9386	2.1041]	-1.7456 ]
[ 43	[0	0	0]	6	[0	0	0]	57	[0	0	0]	177	[0	0	0]	5	1	True	1	[1.9386	2.1041]	1.7456 ]
[ 33	[0	0	0]	8	[0	0	0]	61	[0	0	1]	217	[0	0	1]	5	1	True	2	[1.9386	2.1041]	1.7456 ]
[ 13	[0	0	1]	4	[0	0	1]	53	[0	0	0]	137	[0	0	0]	5	-1	True	2	[1.9386	2.1041]	-1.7456 ]
[ 33	[0	0	-1]	8	[0	0	-1]	61	[0	0	0]	217	[0	0	0]	5	1	True	2	[1.9386	2.1041]	1.7456 ]
[ 52	[0	0	0]	1	[0	0	0]	28	[0	0	0]	132	[0	0	0]	6	-1	True	1	[1.7935	1.8755]	-1.3203 ]
[ 56	[0	0	0]	3	[0	0	0]	18	[0	0	0]	92	[0	0	0]	6	-1	True	1	[1.7935	1.8755]	-1.3203 ]
[ 60	[0	0	0]	5	[0	0	0]	48	[0	0	0]	212	[0	0	0]	6	1	True	1	[1.7935	1.8755]	1.3203 ]
[ 64	[0	0	0]	7	[0	0	0]	38	[0	0	0]	172	[0	0	0]	6	1	True	1	[1.7935	1.8755]	1.3203 ]
[ 49	[0	0	0]	2	[0	0	0]	23	[0	0	0]	118	[0	0	0]	7	-1	True	1	[1.9386	1.9016]	-1.3123 ]
[ 53	[0	0	-1]	4	[0	0	0]	13	[0	0	0]	78	[0	0	0]	7	-1	True	1	[1.9386	1.9016]	-1.3123 ]
[ 57	[0	0	0]	6	[0	0	0]	43	[0	0	0]	198	[0	0	0]	7	1	True	1	[1.9386	1.9016]	1.3123 ]
[ 61	[0	0	1]	8	[0	0	0]	33	[0	0	0]	158	[0	0	0]	7	1	True	1	[1.9386	1.9016]	1.3123 ]
[ 2	[0	0	0]	9	[0	0	0]	65	[0	0	0]	10	[0	0	0]	8	-1	True	1	[2.2944	2.1952]	-0.202 ]
[ 4	[0	0	0]	19	[0	0	0]	105	[0	0	0]	20	[0	0	0]	8	-1	True	1	[2.2945	2.1952]	-0.202 ]
[ 6	[0	0	0]	29	[0	0	0]	145	[0	0	0]	30	[0	0	0]	8	1	True	1	[2.2945	2.1952]	0.202 ]
[ 8	[0	0	0]	39	[0	0	0]	185	[0	0	0]	40	[0	0	0]	8	1	True	1	[2.2944	2.1952]	0.202 ]
[ 1	[0	0	0]	10	[0	0	0]	65	[0	0	0]	66	[0	0	0]	9	-1	True	1	[2.322	2.0609]	-3.0123 ]
[ 3	[0	0	0]	20	[0	0	0]	105	[0	0	0]	106	[0	0	0]	9	-1	True	1	[2.322	2.0609]	-3.0123 ]
[ 5	[0	0	0]	30	[0	0	0]	145	[0	0	0]	146	[0	0	0]	9	1	True	1	[2.322	2.0609]	3.0123 ]
[ 7	[0	0	0]	40	[0	0	0]	185	[0	0	0]	186	[0	0	0]	9	1	True	1	[2.322	2.061]	3.0123 ]
[ 2	[0	0	0]	14	[0	0	0]	79	[0	0	0]	80	[0	0	0]	10	-1	True	1	[2.115	2.0642]	-3.1405 ]
[ 4	[0	0	0]	24	[0	0	0]	119	[0	0	0]	120	[0	0	0]	10	-1	True	1	[2.115	2.0642]	-3.1405 ]
[ 6	[0	0	0]	34	[0	0	0]	159	[0	0	0]	160	[0	0	0]	10	1	True	1	[2.115	2.0642]	3.1405 ]
[ 8	[0	0	0]	44	[0	0	0]	199	[0	0	0]	200	[0	0	0]	10	1	True	1	[2.115	2.0642]	3.1405 ]
[ 1	[0	0	0]	15	[0	0	0]	79	[0	0	0]	80	[0	0	0]	11	1	True	1	[2.4591	2.0286]	2.6523 ]
[ 3	[0	0	0]	25	[0	0	0]	119	[0	0	0]	120	[0	0	0]	11	1	True	1	[2.4591	2.0286]	2.6523 ]
[ 5	[0	0	0]	35	[0	0	0]	159	[0	0	0]	160	[0	0	0]	11	-1	True	1	[2.4591	2.0286]	-2.6523 ]
[ 7	[0	0	0]	45	[0	0	0]	199	[0	0	0]	200	[0	0	0]	11	-1	True	1	[2.4591	2.0286]	-2.6523 ]
[ 72	[0	0	0]	11	[0	0	0]	69	[0	0	0]	70	[0	0	0]	12	1	True	1	[2.0576	2.0639]	1.999 ]
[ 112	[0	1	0]	21	[0	0	0]	109	[0	0	0]	110	[0	0	0]	12	1	True	1	[2.0577	2.0639]	1.9989 ]
[ 152	[0	0	0]	31	[0	0	0]	149	[0	0	0]	150	[0	0	0]	12	-1	True	1	[2.0577	2.0639]	-1.999 ]
[ 192	[0	-1	0]	41	[0	0	0]	189	[0	0	0]	190	[0	0	0]	12	-1	True	1	[2.0577	2.0639]	-1.999 ]
[ 69	[0	0	0]	11	[0	0	0]	72	[0	0	0]	73	[0	0	0]	13	1	True	1	[2.0576	2.0283]	2.953 ]
[ 109	[0	0	0]	21	[0	0	0]	112	[0	1	0]	113	[0	1	0]	13	1	True	2	[2.0577	2.0283]	2.953 ]
[ 149	[0	0	0]	31	[0	0	0]	152	[0	0	0]	153	[0	0	0]	13	-1	True	1	[2.0577	2.0283]	-2.953 ]
[ 189	[0	0	0]	41	[0	0	0]	192	[0	-1	0]	193	[0	-1	0]	13	-1	True	2	[2.0577	2.0283]	-2.953 ]
[ 109	[0	-1	0]	21	[0	-1	0]	112	[0	0	0]	113	[0	0	0]	13	1	True	2	[2.0577	2.0283]	2.953 ]
[ 189	[0	1	0]	41	[0	1	0]	192	[0	0	0]	193	[0	0	0]	13	-1	True	2	[2.0577	2.0283]	-2.953 ]
[ 86	[0	0	0]	16	[0	0	0]	83	[0	0	0]	84	[0	0	0]	14	-1	True	1	[2.0541	2.0756]	-1.5412 ]
[ 126	[0	0	0]	26	[0	0	0]	123	[0	0	0]	124	[0	0	0]	14	-1	True	1	[2.0541	2.0756]	-1.5412 ]
[ 166	[0	0	0]	36	[0	0	0]	163	[0	0	0]	164	[0	0	0]	14	1	True	1	[2.0541	2.0756]	1.5412 ]
[ 206	[0	0	0]	46	[0	0	0]	203	[0	0	0]	204	[0	0	0]	14	1	True	1	[2.0541	2.0756]	1.5412 ]
[ 83	[0	0	0]	16	[0	0	0]	86	[0	0	0]	87	[0	0	0]	15	1	True	1	[2.0541	2.0252]	3.0929 ]
[ 123	[0	0	0]	26	[0	0	0]	126	[0	0	0]	127	[0	1	0]	15	1	True	1	[2.0541	2.0252]	3.093 ]
[ 163	[0	0	0]	36	[0	0	0]	166	[0	0	0]	167	[0	0	0]	15	-1	True	1	[2.0541	2.0252]	-3.0929 ]
[ 203	[0	0	0]	46	[0	0	0]	206	[0	0	0]	207	[0	-1	0]	15	-1	True	1	[2.0541	2.0252]	-3.093 ]
[ 4	[0	0	0]	13	[0	0	0]	78	[0	0	0]	75	[0	0	0]	16	1	True	1	[1.9016	2.0298]	3.0793 ]
[ 2	[0	0	0]	23	[0	0	0]	118	[0	0	0]	115	[0	0	0]	16	1	True	1	[1.9016	2.0298]	3.0793 ]
[ 8	[0	0	0]	33	[0	0	0]	158	[0	0	0]	155	[0	0	0]	16	-1	True	1	[1.9016	2.0298]	-3.0793 ]
[ 6	[0	0	0]	43	[0	0	0]	198	[0	0	0]	195	[0	0	0]	16	-1	True	1	[1.9016	2.0298]	-3.0793 ]
[ 3	[0	0	0]	18	[0	0	0]	92	[0	0	0]	89	[0	0	0]	17	1	True	1	[1.8755	2.0238]	2.9035 ]
[ 1	[0	0	0]	28	[0	0	0]	132	[0	0	0]	129	[0	0	0]	17	1	True	1	[1.8755	2.0238]	2.9035 ]
[ 7	[0	0	0]	38	[0	0	0]	172	[0	0	0]	169	[0	0	0]	17	-1	True	1	[1.8755	2.0238]	-2.9035 ]
[ 5	[0	0	0]	48	[0	0	0]	212	[0	0	0]	209	[0	0	0]	17	-1	True	1	[1.8755	2.0238]	-2.9035 ]
[ 103	[0	0	0]	52	[0	0	0]	102	[0	0	0]	101	[0	0	-1]	18	-1	True	1	[2.0712	2.1369]	-0.0044 ]
[ 102	[0	0	0]	52	[0	0	0]	103	[0	0	0]	104	[-1	0	0]	18	1	True	1	[2.0712	2.1353]	0.0039 ]
[ 143	[0	0	0]	56	[0	0	0]	142	[0	0	0]	141	[0	0	0]	18	-1	True	1	[2.0712	2.1369]	-0.0044 ]
[ 142	[0	0	0]	56	[0	0	0]	143	[0	0	0]	144	[1	0	0]	18	1	True	1	[2.0712	2.1353]	0.0039 ]
[ 183	[0	0	0]	60	[0	0	0]	182	[0	0	0]	181	[0	0	1]	18	1	True	1	[2.0712	2.1369]	0.0044 ]
[ 182	[0	0	0]	60	[0	0	0]	183	[0	0	0]	184	[1	0	0]	18	-1	True	1	[2.0712	2.1353]	-0.0039 ]
[ 223	[0	0	0]	64	[0	0	0]	222	[0	0	0]	221	[0	0	0]	18	1	True	1	[2.0712	2.1369]	0.0044 ]
[ 222	[0	0	0]	64	[0	0	0]	223	[0	0	0]	224	[-1	0	0]	18	-1	True	1	[2.0712	2.1353]	-0.0039 ]
[ 97	[0	0	0]	49	[0	0	0]	93	[0	0	0]	241	[0	0	0]	19	1	True	1	[2.0777	2.019]	3.1324 ]
[ 137	[0	0	0]	53	[0	0	0]	133	[0	0	0]	267	[0	0	1]	19	1	True	1	[2.0777	2.019]	3.1324 ]
[ 177	[0	0	0]	57	[0	0	0]	173	[0	0	0]	293	[0	0	0]	19	-1	True	1	[2.0777	2.019]	-3.1324 ]
[ 217	[0	0	0]	61	[0	0	0]	213	[0	0	0]	319	[0	0	-1]	19	-1	True	1	[2.0777	2.019]	-3.1324 ]
[ 93	[0	0	0]	49	[0	0	0]	97	[0	0	0]	244	[0	0	0]	20	-1	True	1	[2.0777	2.0368]	-3.1296 ]
[ 133	[0	0	0]	53	[0	0	0]	137	[0	0	0]	270	[0	0	0]	20	-1	True	1	[2.0777	2.0368]	-3.1296 ]
[ 173	[0	0	0]	57	[0	0	0]	177	[0	0	0]	296	[0	0	0]	20	1	True	1	[2.0777	2.0368]	3.1296 ]
[ 213	[0	0	0]	61	[0	0	0]	217	[0	0	0]	322	[0	0	0]	20	1	True	1	[2.0777	2.0368]	3.1296 ]
[ 103	[0	0	0]	52	[0	0	0]	102	[0	0	0]	248	[0	0	0]	21	-1	True	1	[2.0712	2.0282]	-3.1288 ]
[ 143	[0	0	0]	56	[0	0	0]	142	[0	0	0]	274	[0	0	0]	21	-1	True	1	[2.0712	2.0282]	-3.1288 ]
[ 183	[0	0	0]	60	[0	0	0]	182	[0	0	0]	300	[0	0	0]	21	1	True	1	[2.0712	2.0282]	3.1288 ]
[ 223	[0	0	0]	64	[0	0	0]	222	[0	0	0]	326	[0	0	0]	21	1	True	1	[2.0712	2.0282]	3.1288 ]
[ 102	[0	0	0]	52	[0	0	0]	103	[0	0	0]	249	[-1	0	0]	22	1	True	1	[2.0712	2.0174]	3.1174 ]
[ 142	[0	0	0]	56	[0	0	0]	143	[0	0	0]	275	[1	0	0]	22	1	True	1	[2.0712	2.0174]	3.1174 ]
[ 182	[0	0	0]	60	[0	0	0]	183	[0	0	0]	301	[1	0	0]	22	-1	True	1	[2.0712	2.0174]	-3.1174 ]
[ 222	[0	0	0]	64	[0	0	0]	223	[0	0	0]	327	[-1	0	0]	22	-1	True	1	[2.0712	2.0174]	-3.1174 ]
[ 98	[0	0	0]	50	[0	0	0]	51	[0	0	0]	99	[0	0	0]	23	-1	True	1	[2.0961	2.0973]	-2.0049 ]
[ 138	[0	0	0]	54	[0	0	0]	55	[0	0	0]	139	[0	0	0]	23	-1	True	1	[2.0961	2.0973]	-2.0049 ]
[ 178	[0	0	0]	58	[0	0	0]	59	[0	0	0]	179	[0	0	0]	23	1	True	1	[2.0961	2.0973]	2.0049 ]
[ 218	[0	0	0]	62	[0	0	0]	63	[0	0	0]	219	[0	0	0]	23	1	True	1	[2.0961	2.0973]	2.0049 ]
[ 51	[0	0	0]	50	[0	0	0]	98	[0	0	0]	95	[0	0	0]	24	-1	True	1	[2.0961	2.0919]	-3.0407 ]
[ 55	[0	0	0]	54	[0	0	0]	138	[0	0	0]	135	[0	0	0]	24	-1	True	1	[2.0961	2.0919]	-3.0407 ]
[ 59	[0	0	0]	58	[0	0	0]	178	[0	0	0]	175	[0	0	0]	24	1	True	1	[2.0961	2.0919]	3.0407 ]
[ 63	[0	0	0]	62	[0	0	0]	218	[0	0	0]	215	[0	0	0]	24	1	True	1	[2.0961	2.0919]	3.0407 ]
[ 50	[0	0	0]	51	[0	0	0]	99	[0	0	0]	100	[0	0	0]	25	-1	True	1	[2.0973	2.0941]	-3.0288 ]
[ 54	[0	0	0]	55	[0	0	0]	139	[0	0	0]	140	[0	0	0]	25	-1	True	1	[2.0973	2.0941]	-3.0288 ]
[ 58	[0	0	0]	59	[0	0	0]	179	[0	0	0]	180	[0	0	0]	25	1	True	1	[2.0973	2.0941]	3.0288 ]
[ 62	[0	0	0]	63	[0	0	0]	219	[0	0	0]	220	[0	0	0]	25	1	True	1	[2.0973	2.0941]	3.0288 ]
[ 14	[0	0	0]	79	[0	0	0]	80	[0	0	0]	85	[-1	0	0]	26	1	True	1	[2.0642	2.0811]	3.0626 ]
[ 24	[0	0	0]	119	[0	0	0]	120	[0	0	0]	125	[1	0	0]	26	1	True	1	[2.0642	2.0811]	3.0626 ]
[ 34	[0	0	0]	159	[0	0	0]	160	[0	0	0]	165	[1	0	0]	26	-1	True	1	[2.0642	2.0811]	-3.0626 ]
[ 44	[0	0	0]	199	[0	0	0]	200	[0	0	0]	205	[-1	0	0]	26	-1	True	1	[2.0642	2.0811]	-3.0626 ]
[ 10	[0	0	0]	65	[0	0	0]	66	[0	0	0]	71	[0	0	0]	27	-1	True	1	[2.0609	2.1125]	-0.267 ]
[ 20	[0	0	0]	105	[0	0	0]	106	[0	0	0]	111	[0	0	0]	27	-1	True	1	[2.0609	2.1125]	-0.267 ]
[ 30	[0	0	0]	145	[0	0	0]	146	[0	0	0]	151	[0	0	0]	27	1	True	1	[2.0609	2.1125]	0.267 ]
[ 40	[0	0	0]	185	[0	0	0]	186	[0	0	0]	191	[0	0	0]	27	1	True	1	[2.061	2.1124]	0.267 ]
[ 79	[0	0	0]	80	[0	0	0]	85	[-1	0	0]	84	[-1	0	0]	28	-1	True	2	[2.0811	2.1022]	-3.1148 ]
[ 79	[1	0	0]	80	[1	0	0]	85	[0	0	0]	84	[0	0	0]	28	-1	True	2	[2.0811	2.1022]	-3.1148 ]
[ 119	[0	0	0]	120	[0	0	0]	125	[1	0	0]	124	[1	0	0]	28	-1	True	2	[2.0811	2.1022]	-3.1148 ]
[ 119	[-1	0	0]	120	[-1	0	0]	125	[0	0	0]	124	[0	0	0]	28	-1	True	2	[2.0811	2.1022]	-3.1148 ]
[ 159	[0	0	0]	160	[0	0	0]	165	[1	0	0]	164	[1	0	0]	28	1	True	2	[2.0811	2.1022]	3.1148 ]
[ 159	[-1	0	0]	160	[-1	0	0]	165	[0	0	0]	164	[0	0	0]	28	1	True	2	[2.0811	2.1022]	3.1148 ]
[ 199	[0	0	0]	200	[0	0	0]	205	[-1	0	0]	204	[-1	0	0]	28	1	True	2	[2.0811	2.1022]	3.1148 ]
[ 199	[1	0	0]	200	[1	0	0]	205	[0	0	0]	204	[0	0	0]	28	1	True	2	[2.0811	2.1022]	3.1148 ]
[ 79	[0	0	0]	80	[0	0	0]	81	[0	0	0]	233	[0	0	0]	29	-1	True	1	[2.112	2.085]	-0.0219 ]
[ 119	[0	0	0]	120	[0	0	0]	121	[0	0	0]	259	[0	0	0]	29	-1	True	1	[2.112	2.085]	-0.0219 ]
[ 159	[0	0	0]	160	[0	0	0]	161	[0	0	0]	285	[0	0	0]	29	1	True	1	[2.112	2.085]	0.0219 ]
[ 199	[0	0	0]	200	[0	0	0]	201	[0	0	0]	311	[0	0	1]	29	1	True	1	[2.112	2.085]	0.0219 ]
[ 71	[0	0	0]	66	[0	0	0]	67	[0	0	0]	68	[0	0	0]	30	1	True	1	[2.087	2.101]	0.0331 ]
[ 111	[0	0	0]	106	[0	0	0]	107	[0	0	0]	108	[0	0	0]	30	1	True	1	[2.087	2.101]	0.033 ]
[ 151	[0	0	0]	146	[0	0	0]	147	[0	0	0]	148	[0	0	0]	30	-1	True	1	[2.087	2.101]	-0.033 ]
[ 191	[0	0	0]	186	[0	0	0]	187	[0	0	0]	188	[0	0	0]	30	-1	True	1	[2.087	2.101]	-0.033 ]
[ 67	[0	0	0]	66	[0	0	0]	71	[0	0	0]	70	[0	0	0]	31	1	True	1	[2.087	2.1022]	0.0102 ]
[ 107	[0	0	0]	106	[0	0	0]	111	[0	0	0]	110	[0	0	0]	31	1	True	1	[2.087	2.1022]	0.0102 ]
[ 147	[0	0	0]	146	[0	0	0]	151	[0	0	0]	150	[0	0	0]	31	-1	True	1	[2.087	2.1022]	-0.0102 ]
[ 187	[0	0	0]	186	[0	0	0]	191	[0	0	0]	190	[0	0	0]	31	-1	True	1	[2.087	2.1022]	-0.0102 ]
[ 85	[-1	0	0]	80	[0	0	0]	81	[0	0	0]	82	[0	0	0]	32	-1	True	1	[2.0901	2.0987]	-0.0191 ]
[ 81	[0	0	0]	80	[0	0	0]	85	[-1	0	0]	84	[-1	0	0]	32	1	True	2	[2.0901	2.1022]	0.0178 ]
[ 81	[1	0	0]	80	[1	0	0]	85	[0	0	0]	84	[0	0	0]	32	1	True	2	[2.0901	2.1022]	0.0178 ]
[ 125	[1	0	0]	120	[0	0	0]	121	[0	0	0]	122	[1	0	0]	32	-1	True	1	[2.0901	2.0987]	-0.0191 ]
[ 121	[0	0	0]	120	[0	0	0]	125	[1	0	0]	124	[1	0	0]	32	1	True	2	[2.0901	2.1022]	0.0178 ]
[ 121	[-1	0	0]	120	[-1	0	0]	125	[0	0	0]	124	[0	0	0]	32	1	True	2	[2.0901	2.1022]	0.0178 ]
[ 165	[1	0	0]	160	[0	0	0]	161	[0	0	0]	162	[1	0	0]	32	1	True	1	[2.0901	2.0987]	0.0191 ]
[ 161	[0	0	0]	160	[0	0	0]	165	[1	0	0]	164	[1	0	0]	32	-1	True	2	[2.0901	2.1022]	-0.0178 ]
[ 161	[-1	0	0]	160	[-1	0	0]	165	[0	0	0]	164	[0	0	0]	32	-1	True	2	[2.0901	2.1022]	-0.0178 ]
[ 205	[-1	0	0]	200	[0	0	0]	201	[0	0	0]	202	[0	0	0]	32	1	True	1	[2.0901	2.0987]	0.0191 ]
[ 201	[0	0	0]	200	[0	0	0]	205	[-1	0	0]	204	[-1	0	0]	32	-1	True	2	[2.0901	2.1022]	-0.0178 ]
[ 201	[1	0	0]	200	[1	0	0]	205	[0	0	0]	204	[0	0	0]	32	-1	True	2	[2.0901	2.1022]	-0.0178 ]
[ 76	[0	0	0]	75	[0	0	0]	74	[0	0	0]	73	[0	0	0]	33	1	True	1	[2.0734	2.1094]	0.0057 ]
[ 74	[0	0	0]	75	[0	0	0]	76	[0	0	0]	77	[0	0	0]	33	-1	True	1	[2.0734	2.1146]	-0.0074 ]
[ 116	[0	0	0]	115	[0	0	0]	114	[0	0	0]	113	[0	0	0]	33	1	True	1	[2.0734	2.1094]	0.0057 ]
[ 114	[0	0	0]	115	[0	0	0]	116	[0	0	0]	117	[0	0	0]	33	-1	True	1	[2.0734	2.1146]	-0.0074 ]
[ 156	[0	0	0]	155	[0	0	0]	154	[0	0	0]	153	[0	0	0]	33	-1	True	1	[2.0734	2.1094]	-0.0057 ]
[ 154	[0	0	0]	155	[0	0	0]	156	[0	0	0]	157	[0	0	0]	33	1	True	1	[2.0734	2.1146]	0.0074 ]
[ 196	[0	0	0]	195	[0	0	0]	194	[0	0	0]	193	[0	0	0]	33	-1	True	1	[2.0734	2.1094]	-0.0057 ]
[ 194	[0	0	0]	195	[0	0	0]	196	[0	0	0]	197	[0	0	0]	33	1	True	1	[2.0734	2.1146]	0.0073 ]
[ 71	[0	0	0]	66	[0	0	0]	67	[0	0	0]	225	[0	0	0]	34	-1	True	1	[2.087	2.0776]	-3.1242 ]
[ 81	[0	0	0]	80	[0	0	0]	85	[-1	0	0]	236	[-1	0	0]	34	-1	True	2	[2.0901	2.0783]	-3.1238 ]
[ 81	[1	0	0]	80	[1	0	0]	85	[0	0	0]	236	[0	0	0]	34	-1	True	2	[2.0901	2.0783]	-3.1238 ]
[ 111	[0	0	0]	106	[0	0	0]	107	[0	0	0]	251	[0	0	0]	34	-1	True	1	[2.087	2.0775]	-3.1242 ]
[ 121	[0	0	0]	120	[0	0	0]	125	[1	0	0]	262	[1	0	0]	34	-1	True	2	[2.0901	2.0782]	-3.1238 ]
[ 121	[-1	0	0]	120	[-1	0	0]	125	[0	0	0]	262	[0	0	0]	34	-1	True	2	[2.0901	2.0782]	-3.1238 ]
[ 151	[0	0	0]	146	[0	0	0]	147	[0	0	0]	277	[0	0	0]	34	1	True	1	[2.087	2.0775]	3.1242 ]
[ 161	[0	0	0]	160	[0	0	0]	165	[1	0	0]	288	[1	0	0]	34	1	True	2	[2.0901	2.0782]	3.1238 ]
[ 161	[-1	0	0]	160	[-1	0	0]	165	[0	0	0]	288	[0	0	0]	34	1	True	2	[2.0901	2.0782]	3.1238 ]
[ 191	[0	0	0]	186	[0	0	0]	187	[0	0	0]	303	[0	0	0]	34	1	True	1	[2.087	2.0775]	3.1242 ]
[ 201	[0	0	0]	200	[0	0	0]	205	[-1	0	0]	314	[-1	0	0]	34	1	True	2	[2.0901	2.0782]	3.1238 ]
[ 201	[1	0	0]	200	[1	0	0]	205	[0	0	0]	314	[0	0	0]	34	1	True	2	[2.0901	2.0782]	3.1238 ]
[ 67	[0	0	0]	66	[0	0	0]	71	[0	0	0]	228	[0	0	0]	35	-1	True	1	[2.087	2.0844]	-3.1326 ]
[ 85	[-1	0	0]	80	[0	0	0]	81	[0	0	0]	233	[0	0	0]	35	1	True	1	[2.0901	2.085]	3.1288 ]
[ 107	[0	0	0]	106	[0	0	0]	111	[0	0	0]	254	[0	0	0]	35	-1	True	1	[2.087	2.0844]	-3.1326 ]
[ 125	[1	0	0]	120	[0	0	0]	121	[0	0	0]	259	[0	0	0]	35	1	True	1	[2.0901	2.085]	3.1288 ]
[ 147	[0	0	0]	146	[0	0	0]	151	[0	0	0]	280	[0	0	0]	35	1	True	1	[2.087	2.0844]	3.1326 ]
[ 165	[1	0	0]	160	[0	0	0]	161	[0	0	0]	285	[0	0	0]	35	-1	True	1	[2.0901	2.085]	-3.1288 ]
[ 187	[0	0	0]	186	[0	0	0]	191	[0	0	0]	306	[0	0	0]	35	1	True	1	[2.087	2.0844]	3.1326 ]
[ 205	[-1	0	0]	200	[0	0	0]	201	[0	0	0]	311	[0	0	1]	35	-1	True	1	[2.0901	2.085]	-3.1288 ]
[ 66	[0	0	0]	67	[0	0	0]	68	[0	0	0]	69	[0	0	0]	36	-1	True	1	[2.101	2.0771]	-0.0402 ]
[ 66	[0	0	0]	71	[0	0	0]	70	[0	0	0]	69	[0	0	0]	36	-1	True	1	[2.1022	2.0773]	-0.045 ]
[ 106	[0	0	0]	107	[0	0	0]	108	[0	0	0]	109	[0	0	0]	36	-1	True	1	[2.101	2.0771]	-0.0402 ]
[ 106	[0	0	0]	111	[0	0	0]	110	[0	0	0]	109	[0	0	0]	36	-1	True	1	[2.1022	2.0773]	-0.045 ]
[ 146	[0	0	0]	147	[0	0	0]	148	[0	0	0]	149	[0	0	0]	36	1	True	1	[2.101	2.0771]	0.0402 ]
[ 146	[0	0	0]	151	[0	0	0]	150	[0	0	0]	149	[0	0	0]	36	1	True	1	[2.1022	2.0773]	0.045 ]
[ 186	[0	0	0]	187	[0	0	0]	188	[0	0	0]	189	[0	0	0]	36	1	True	1	[2.101	2.0771]	0.0402 ]
[ 186	[0	0	0]	191	[0	0	0]	190	[0	0	0]	189	[0	0	0]	36	1	True	1	[2.1022	2.0773]	0.045 ]
[ 75	[0	0	0]	74	[0	0	0]	73	[0	0	0]	72	[0	0	0]	37	-1	True	1	[2.1094	2.0845]	0.0 ]
[ 75	[0	0	0]	76	[0	0	0]	77	[0	0	0]	72	[0	0	0]	37	1	True	1	[2.1146	2.0785]	0.0032 ]
[ 115	[0	0	0]	114	[0	0	0]	113	[0	0	0]	112	[0	0	0]	37	-1	True	1	[2.1094	2.0845]	0.0 ]
[ 115	[0	0	0]	116	[0	0	0]	117	[0	0	0]	112	[0	0	0]	37	1	True	1	[2.1146	2.0785]	0.0032 ]
[ 155	[0	0	0]	154	[0	0	0]	153	[0	0	0]	152	[0	0	0]	37	1	True	1	[2.1094	2.0845]	0.0 ]
[ 155	[0	0	0]	156	[0	0	0]	157	[0	0	0]	152	[0	0	0]	37	-1	True	1	[2.1146	2.0785]	-0.0032 ]
[ 195	[0	0	0]	194	[0	0	0]	193	[0	0	0]	192	[0	0	0]	37	1	True	1	[2.1094	2.0845]	-0.0 ]
[ 195	[0	0	0]	196	[0	0	0]	197	[0	0	0]	192	[0	0	0]	37	-1	True	1	[2.1146	2.0785]	-0.0032 ]
[ 225	[0	0	0]	67	[0	0	0]	68	[0	0	0]	69	[0	0	0]	38	1	True	1	[2.1046	2.0771]	3.1174 ]
[ 231	[0	0	0]	76	[0	0	0]	77	[0	0	0]	72	[0	0	0]	38	1	True	1	[2.0987	2.0785]	3.1241 ]
[ 251	[0	0	0]	107	[0	0	0]	108	[0	0	0]	109	[0	0	0]	38	1	True	1	[2.1046	2.0771]	3.1174 ]
[ 257	[0	0	0]	116	[0	0	0]	117	[0	0	0]	112	[0	0	0]	38	1	True	1	[2.0987	2.0785]	3.1241 ]
[ 277	[0	0	0]	147	[0	0	0]	148	[0	0	0]	149	[0	0	0]	38	-1	True	1	[2.1046	2.0771]	-3.1174 ]
[ 283	[0	0	0]	156	[0	0	0]	157	[0	0	0]	152	[0	0	0]	38	-1	True	1	[2.0987	2.0785]	-3.1241 ]
[ 303	[0	0	0]	187	[0	0	0]	188	[0	0	0]	189	[0	0	0]	38	-1	True	1	[2.1046	2.0771]	-3.1174 ]
[ 309	[0	0	0]	196	[0	0	0]	197	[0	0	0]	192	[0	0	0]	38	-1	True	1	[2.0987	2.0785]	-3.1241 ]
[ 233	[0	0	0]	81	[0	0	0]	82	[0	0	0]	83	[-1	0	0]	39	1	True	1	[2.0995	2.0759]	3.1345 ]
[ 259	[0	0	0]	121	[0	0	0]	122	[1	0	0]	123	[1	0	0]	39	1	True	2	[2.0995	2.0759]	3.1345 ]
[ 259	[-1	0	0]	121	[-1	0	0]	122	[0	0	0]	123	[0	0	0]	39	1	True	2	[2.0995	2.0759]	3.1345 ]
[ 285	[0	0	0]	161	[0	0	0]	162	[1	0	0]	163	[1	0	0]	39	-1	True	2	[2.0995	2.0759]	-3.1345 ]
[ 285	[-1	0	0]	161	[-1	0	0]	162	[0	0	0]	163	[0	0	0]	39	-1	True	2	[2.0995	2.0759]	-3.1345 ]
[ 311	[0	0	1]	201	[0	0	0]	202	[0	0	0]	203	[-1	0	0]	39	-1	True	1	[2.0995	2.0759]	-3.1345 ]
[ 236	[0	0	0]	85	[0	0	0]	84	[0	0	0]	83	[0	0	0]	40	-1	True	1	[2.1028	2.0756]	-3.1382 ]
[ 262	[0	0	0]	125	[0	0	0]	124	[0	0	0]	123	[0	0	0]	40	-1	True	1	[2.1028	2.0756]	-3.1382 ]
[ 288	[0	0	0]	165	[0	0	0]	164	[0	0	0]	163	[0	0	0]	40	1	True	1	[2.1028	2.0756]	3.1382 ]
[ 314	[0	0	0]	205	[0	0	0]	204	[0	0	0]	203	[0	0	0]	40	1	True	1	[2.1028	2.0756]	3.1382 ]
[ 239	[0	0	0]	90	[0	0	0]	91	[0	0	0]	86	[0	0	0]	41	1	True	1	[2.1016	2.079]	3.1095 ]
[ 265	[0	0	0]	130	[0	0	0]	131	[0	0	0]	126	[0	-1	0]	41	1	True	1	[2.1016	2.079]	3.1095 ]
[ 291	[0	0	0]	170	[0	0	0]	171	[0	0	0]	166	[0	0	0]	41	-1	True	1	[2.1016	2.079]	-3.1095 ]
[ 317	[0	0	0]	210	[0	0	0]	211	[0	0	0]	206	[0	1	0]	41	-1	True	1	[2.1016	2.079]	-3.1095 ]
[ 230	[0	0	0]	74	[0	0	0]	73	[0	0	0]	72	[0	0	0]	42	-1	True	1	[2.0935	2.0845]	-3.138 ]
[ 256	[0	0	0]	114	[0	0	0]	113	[0	0	0]	112	[0	0	0]	42	-1	True	1	[2.0935	2.0845]	-3.138 ]
[ 282	[0	0	0]	154	[0	0	0]	153	[0	0	0]	152	[0	0	0]	42	1	True	1	[2.0935	2.0845]	3.138 ]
[ 308	[0	0	0]	194	[0	0	0]	193	[0	0	0]	192	[0	0	0]	42	1	True	1	[2.0935	2.0845]	3.138 ]
[ 238	[0	0	0]	88	[0	0	0]	87	[0	0	0]	86	[0	0	0]	43	-1	True	1	[2.0957	2.0862]	-3.1333 ]
[ 264	[0	0	0]	128	[0	0	0]	127	[0	0	0]	126	[0	-1	0]	43	-1	True	1	[2.0957	2.0862]	-3.1333 ]
[ 290	[0	0	0]	168	[0	0	0]	167	[0	0	0]	166	[0	0	0]	43	1	True	1	[2.0957	2.0862]	3.1333 ]
[ 316	[0	0	0]	208	[0	0	0]	207	[0	0	0]	206	[0	1	0]	43	1	True	1	[2.0957	2.0862]	3.1333 ]
[ 225	[0	0	0]	67	[0	0	0]	68	[0	0	0]	226	[0	0	0]	44	-1	True	1	[2.1046	2.116]	-0.0433 ]
[ 251	[0	0	0]	107	[0	0	0]	108	[0	0	0]	252	[0	0	0]	44	-1	True	1	[2.1046	2.116]	-0.0433 ]
[ 277	[0	0	0]	147	[0	0	0]	148	[0	0	0]	278	[0	0	0]	44	1	True	1	[2.1046	2.116]	0.0433 ]
[ 303	[0	0	0]	187	[0	0	0]	188	[0	0	0]	304	[0	0	0]	44	1	True	1	[2.1046	2.116]	0.0433 ]
[ 228	[0	0	0]	71	[0	0	0]	70	[0	0	0]	227	[0	0	0]	45	-1	True	1	[2.0966	2.1176]	-0.0153 ]
[ 254	[0	0	0]	111	[0	0	0]	110	[0	0	0]	253	[0	0	0]	45	-1	True	1	[2.0966	2.1176]	-0.0153 ]
[ 280	[0	0	0]	151	[0	0	0]	150	[0	0	0]	279	[0	0	0]	45	1	True	1	[2.0966	2.1176]	0.0153 ]
[ 306	[0	0	0]	191	[0	0	0]	190	[0	0	0]	305	[0	0	0]	45	1	True	1	[2.0966	2.1176]	0.0153 ]
[ 231	[0	0	0]	76	[0	0	0]	77	[0	0	0]	232	[0	0	0]	46	-1	True	1	[2.0987	2.1027]	-0.0017 ]
[ 257	[0	0	0]	116	[0	0	0]	117	[0	0	0]	258	[0	0	0]	46	-1	True	1	[2.0987	2.1027]	-0.0017 ]
[ 283	[0	0	0]	156	[0	0	0]	157	[0	0	0]	284	[0	0	0]	46	1	True	1	[2.0987	2.1027]	0.0017 ]
[ 309	[0	0	0]	196	[0	0	0]	197	[0	0	0]	310	[0	1	0]	46	1	True	1	[2.0987	2.1027]	0.0017 ]
[ 233	[0	0	0]	81	[0	0	0]	82	[0	0	0]	234	[0	0	0]	47	1	True	1	[2.0995	2.1125]	0.001 ]
[ 236	[0	0	0]	85	[0	0	0]	84	[0	0	0]	235	[0	0	0]	47	1	True	1	[2.1028	2.1135]	0.0033 ]
[ 259	[0	0	0]	121	[0	0	0]	122	[1	0	0]	260	[0	0	-1]	47	1	True	2	[2.0995	2.1125]	0.001 ]
[ 259	[-1	0	0]	121	[-1	0	0]	122	[0	0	0]	260	[-1	0	-1]	47	1	True	2	[2.0995	2.1125]	0.001 ]
[ 262	[0	0	0]	125	[0	0	0]	124	[0	0	0]	261	[0	0	0]	47	1	True	1	[2.1028	2.1135]	0.0033 ]
[ 285	[0	0	0]	161	[0	0	0]	162	[1	0	0]	286	[0	0	0]	47	-1	True	2	[2.0995	2.1125]	-0.001 ]
[ 285	[-1	0	0]	161	[-1	0	0]	162	[0	0	0]	286	[-1	0	0]	47	-1	True	2	[2.0995	2.1125]	-0.001 ]
[ 288	[0	0	0]	165	[0	0	0]	164	[0	0	0]	287	[0	0	0]	47	-1	True	1	[2.1028	2.1135]	-0.0033 ]
[ 311	[0	0	1]	201	[0	0	0]	202	[0	0	0]	312	[0	0	1]	47	-1	True	1	[2.0995	2.1125]	-0.001 ]
[ 314	[0	0	0]	205	[0	0	0]	204	[0	0	0]	313	[0	0	0]	47	-1	True	1	[2.1028	2.1135]	-0.0033 ]
[ 81	[0	0	0]	82	[0	0	0]	83	[-1	0	0]	16	[-1	0	0]	48	1	True	2	[2.0759	2.0836]	3.1301 ]
[ 81	[1	0	0]	82	[1	0	0]	83	[0	0	0]	16	[0	0	0]	48	1	True	2	[2.0759	2.0836]	3.1301 ]
[ 85	[0	0	0]	84	[0	0	0]	83	[0	0	0]	16	[0	0	0]	48	-1	True	1	[2.0756	2.0756]	-3.1315 ]
[ 121	[-1	0	0]	122	[0	0	0]	123	[0	0	0]	26	[0	0	0]	48	1	True	1	[2.0759	2.0836]	3.1301 ]
[ 125	[0	0	0]	124	[0	0	0]	123	[0	0	0]	26	[0	0	0]	48	-1	True	1	[2.0756	2.0756]	-3.1315 ]
[ 161	[-1	0	0]	162	[0	0	0]	163	[0	0	0]	36	[0	0	0]	48	-1	True	1	[2.0759	2.0836]	-3.13 ]
[ 165	[0	0	0]	164	[0	0	0]	163	[0	0	0]	36	[0	0	0]	48	1	True	1	[2.0756	2.0756]	3.1315 ]
[ 201	[0	0	0]	202	[0	0	0]	203	[-1	0	0]	46	[-1	0	0]	48	-1	True	2	[2.0759	2.0836]	-3.1301 ]
[ 201	[1	0	0]	202	[1	0	0]	203	[0	0	0]	46	[0	0	0]	48	-1	True	2	[2.0759	2.0836]	-3.1301 ]
[ 205	[0	0	0]	204	[0	0	0]	203	[0	0	0]	46	[0	0	0]	48	1	True	1	[2.0756	2.0756]	3.1315 ]
[ 67	[0	0	0]	68	[0	0	0]	69	[0	0	0]	70	[0	0	0]	49	1	True	1	[2.0771	2.1205]	0.0046 ]
[ 107	[0	0	0]	108	[0	0	0]	109	[0	0	0]	110	[0	0	0]	49	1	True	1	[2.0771	2.1205]	0.0046 ]
[ 147	[0	0	0]	148	[0	0	0]	149	[0	0	0]	150	[0	0	0]	49	-1	True	1	[2.0771	2.1205]	-0.0046 ]
[ 187	[0	0	0]	188	[0	0	0]	189	[0	0	0]	190	[0	0	0]	49	-1	True	1	[2.0771	2.1205]	-0.0046 ]
[ 71	[0	0	0]	70	[0	0	0]	69	[0	0	0]	68	[0	0	0]	50	1	True	1	[2.0773	2.1205]	0.0379 ]
[ 111	[0	0	0]	110	[0	0	0]	109	[0	0	0]	108	[0	0	0]	50	1	True	1	[2.0773	2.1205]	0.0379 ]
[ 151	[0	0	0]	150	[0	0	0]	149	[0	0	0]	148	[0	0	0]	50	-1	True	1	[2.0773	2.1205]	-0.0379 ]
[ 191	[0	0	0]	190	[0	0	0]	189	[0	0	0]	188	[0	0	0]	50	-1	True	1	[2.0773	2.1205]	-0.0379 ]
[ 74	[0	0	0]	73	[0	0	0]	72	[0	0	0]	77	[0	0	0]	51	-1	True	1	[2.0845	2.1061]	-0.0043 ]
[ 76	[0	0	0]	77	[0	0	0]	72	[0	0	0]	73	[0	0	0]	51	1	True	1	[2.0785	2.1061]	0.0027 ]
[ 114	[0	0	0]	113	[0	0	0]	112	[0	0	0]	117	[0	0	0]	51	-1	True	1	[2.0845	2.1061]	-0.0043 ]
[ 116	[0	0	0]	117	[0	0	0]	112	[0	0	0]	113	[0	0	0]	51	1	True	1	[2.0785	2.1061]	0.0027 ]
[ 154	[0	0	0]	153	[0	0	0]	152	[0	0	0]	157	[0	0	0]	51	1	True	1	[2.0845	2.1061]	0.0043 ]
[ 156	[0	0	0]	157	[0	0	0]	152	[0	0	0]	153	[0	0	0]	51	-1	True	1	[2.0785	2.1061]	-0.0027 ]
[ 194	[0	0	0]	193	[0	0	0]	192	[0	0	0]	197	[0	0	0]	51	1	True	1	[2.0845	2.1061]	0.0043 ]
[ 196	[0	0	0]	197	[0	0	0]	192	[0	0	0]	193	[0	0	0]	51	-1	True	1	[2.0785	2.1061]	-0.0027 ]
[ 229	[0	0	0]	73	[0	0	0]	72	[0	0	0]	11	[0	0	0]	52	-1	True	1	[2.0784	2.0283]	-0.0381 ]
[ 255	[0	0	0]	113	[0	0	0]	112	[0	0	0]	21	[0	-1	0]	52	-1	True	1	[2.0784	2.0283]	-0.0381 ]
[ 281	[0	0	0]	153	[0	0	0]	152	[0	0	0]	31	[0	0	0]	52	1	True	1	[2.0784	2.0283]	0.0381 ]
[ 307	[0	0	0]	193	[0	0	0]	192	[0	0	0]	41	[0	1	0]	52	1	True	1	[2.0784	2.0283]	0.0381 ]
[ 237	[0	0	0]	87	[0	0	0]	86	[0	0	0]	16	[0	0	0]	53	-1	True	1	[2.0772	2.0252]	-0.0186 ]
[ 263	[0	1	0]	127	[0	1	0]	126	[0	0	0]	26	[0	0	0]	53	-1	True	2	[2.0772	2.0252]	-0.0186 ]
[ 263	[0	0	0]	127	[0	0	0]	126	[0	-1	0]	26	[0	-1	0]	53	-1	True	2	[2.0772	2.0252]	-0.0186 ]
[ 289	[0	0	0]	167	[0	0	0]	166	[0	0	0]	36	[0	0	0]	53	1	True	1	[2.0772	2.0252]	0.0186 ]
[ 315	[0	-1	0]	207	[0	-1	0]	206	[0	0	0]	46	[0	0	0]	53	1	True	2	[2.0772	2.0252]	0.0186 ]
[ 315	[0	0	0]	207	[0	0	0]	206	[0	1	0]	46	[0	1	0]	53	1	True	2	[2.0772	2.0252]	0.0186 ]
[ 232	[0	0	0]	77	[0	0	0]	72	[0	0	0]	11	[0	0	0]	54	1	True	1	[2.1019	2.1481]	0.0279 ]
[ 258	[0	0	0]	117	[0	0	0]	112	[0	0	0]	21	[0	-1	0]	54	1	True	1	[2.1019	2.1481]	0.0279 ]
[ 284	[0	0	0]	157	[0	0	0]	152	[0	0	0]	31	[0	0	0]	54	-1	True	1	[2.1019	2.1481]	-0.0279 ]
[ 310	[0	1	0]	197	[0	0	0]	192	[0	0	0]	41	[0	1	0]	54	-1	True	1	[2.1019	2.1481]	-0.0279 ]
[ 234	[0	0	0]	82	[0	0	0]	83	[-1	0	0]	16	[-1	0	0]	55	-1	True	2	[2.0947	2.0836]	-0.0195 ]
[ 234	[1	0	0]	82	[1	0	0]	83	[0	0	0]	16	[0	0	0]	55	-1	True	2	[2.0947	2.0836]	-0.0195 ]
[ 260	[-1	0	-1]	122	[0	0	0]	123	[0	0	0]	26	[0	0	0]	55	-1	True	1	[2.0947	2.0836]	-0.0195 ]
[ 286	[-1	0	0]	162	[0	0	0]	163	[0	0	0]	36	[0	0	0]	55	1	True	1	[2.0947	2.0836]	0.0195 ]
[ 312	[0	0	1]	202	[0	0	0]	203	[-1	0	0]	46	[-1	0	0]	55	1	True	2	[2.0947	2.0836]	0.0195 ]
[ 312	[1	0	1]	202	[1	0	0]	203	[0	0	0]	46	[0	0	0]	55	1	True	2	[2.0947	2.0836]	0.0195 ]
[ 235	[0	0	0]	84	[0	0	0]	83	[0	0	0]	16	[0	0	0]	56	1	True	1	[2.094	2.0756]	0.0102 ]
[ 261	[0	0	0]	124	[0	0	0]	123	[0	0	0]	26	[0	0	0]	56	1	True	1	[2.094	2.0756]	0.0101 ]
[ 287	[0	0	0]	164	[0	0	0]	163	[0	0	0]	36	[0	0	0]	56	-1	True	1	[2.094	2.0756]	-0.0102 ]
[ 313	[0	0	0]	204	[0	0	0]	203	[0	0	0]	46	[0	0	0]	56	-1	True	1	[2.094	2.0756]	-0.0101 ]
[ 240	[0	0	0]	91	[0	0	0]	86	[0	0	0]	16	[0	0	0]	57	1	True	1	[2.1003	2.1552]	0.022 ]
[ 266	[0	0	0]	131	[0	1	0]	126	[0	0	0]	26	[0	0	0]	57	1	True	2	[2.1003	2.1552]	0.022 ]
[ 266	[0	-1	0]	131	[0	0	0]	126	[0	-1	0]	26	[0	-1	0]	57	1	True	2	[2.1003	2.1552]	0.022 ]
[ 292	[0	0	0]	171	[0	0	0]	166	[0	0	0]	36	[0	0	0]	57	-1	True	1	[2.1003	2.1552]	-0.022 ]
[ 318	[0	0	0]	211	[0	-1	0]	206	[0	0	0]	46	[0	0	0]	57	-1	True	2	[2.1003	2.1552]	-0.022 ]
[ 318	[0	1	0]	211	[0	0	0]	206	[0	1	0]	46	[0	1	0]	57	-1	True	2	[2.1003	2.1552]	-0.022 ]
[ 226	[0	0	0]	68	[0	0	0]	69	[0	0	0]	70	[0	0	0]	58	-1	True	1	[2.0899	2.1205]	-3.1182 ]
[ 235	[0	0	0]	84	[0	0	0]	83	[0	0	0]	82	[1	0	0]	58	1	True	1	[2.094	2.1235]	3.1178 ]
[ 252	[0	0	0]	108	[0	0	0]	109	[0	0	0]	110	[0	0	0]	58	-1	True	1	[2.0899	2.1205]	-3.1182 ]
[ 261	[0	0	0]	124	[0	0	0]	123	[0	0	0]	122	[0	0	0]	58	1	True	1	[2.094	2.1235]	3.1178 ]
[ 278	[0	0	0]	148	[0	0	0]	149	[0	0	0]	150	[0	0	0]	58	1	True	1	[2.0899	2.1205]	3.1182 ]
[ 287	[0	0	0]	164	[0	0	0]	163	[0	0	0]	162	[0	0	0]	58	-1	True	1	[2.094	2.1235]	-3.1178 ]
[ 304	[0	0	0]	188	[0	0	0]	189	[0	0	0]	190	[0	0	0]	58	1	True	1	[2.0899	2.1205]	3.1182 ]
[ 313	[0	0	0]	204	[0	0	0]	203	[0	0	0]	202	[1	0	0]	58	-1	True	1	[2.094	2.1235]	-3.1178 ]
[ 227	[0	0	0]	70	[0	0	0]	69	[0	0	0]	68	[0	0	0]	59	-1	True	1	[2.0879	2.1205]	-3.1316 ]
[ 234	[0	0	0]	82	[0	0	0]	83	[-1	0	0]	84	[-1	0	0]	59	-1	True	2	[2.0947	2.1235]	-3.127 ]
[ 234	[1	0	0]	82	[1	0	0]	83	[0	0	0]	84	[0	0	0]	59	-1	True	2	[2.0947	2.1235]	-3.127 ]
[ 253	[0	0	0]	110	[0	0	0]	109	[0	0	0]	108	[0	0	0]	59	-1	True	1	[2.0879	2.1205]	-3.1316 ]
[ 260	[-1	0	-1]	122	[0	0	0]	123	[0	0	0]	124	[0	0	0]	59	-1	True	1	[2.0947	2.1235]	-3.127 ]
[ 279	[0	0	0]	150	[0	0	0]	149	[0	0	0]	148	[0	0	0]	59	1	True	1	[2.0879	2.1205]	3.1316 ]
[ 286	[-1	0	0]	162	[0	0	0]	163	[0	0	0]	164	[0	0	0]	59	1	True	1	[2.0947	2.1235]	3.127 ]
[ 305	[0	0	0]	190	[0	0	0]	189	[0	0	0]	188	[0	0	0]	59	1	True	1	[2.0879	2.1205]	3.1316 ]
[ 312	[0	0	1]	202	[0	0	0]	203	[-1	0	0]	204	[-1	0	0]	59	1	True	2	[2.0947	2.1235]	3.127 ]
[ 312	[1	0	1]	202	[1	0	0]	203	[0	0	0]	204	[0	0	0]	59	1	True	2	[2.0947	2.1235]	3.127 ]
[ 73	[0	0	0]	74	[0	0	0]	75	[0	0	0]	78	[0	0	0]	60	-1	True	1	[2.1094	2.1222]	-3.084 ]
[ 113	[0	0	0]	114	[0	0	0]	115	[0	0	0]	118	[0	0	0]	60	-1	True	1	[2.1094	2.1222]	-3.084 ]
[ 153	[0	0	0]	154	[0	0	0]	155	[0	0	0]	158	[0	0	0]	60	1	True	1	[2.1094	2.1222]	3.084 ]
[ 193	[0	0	0]	194	[0	0	0]	195	[0	0	0]	198	[0	0	0]	60	1	True	1	[2.1094	2.1222]	3.084 ]
[ 87	[0	0	0]	88	[0	0	0]	89	[0	0	0]	92	[0	0	0]	61	-1	True	1	[2.1104	2.1206]	-3.0351 ]
[ 127	[0	0	0]	128	[0	0	0]	129	[0	0	0]	132	[0	0	0]	61	-1	True	1	[2.1104	2.1206]	-3.0351 ]
[ 167	[0	0	0]	168	[0	0	0]	169	[0	0	0]	172	[0	0	0]	61	1	True	1	[2.1104	2.1206]	3.0351 ]
[ 207	[0	0	0]	208	[0	0	0]	209	[0	0	0]	212	[0	0	0]	61	1	True	1	[2.1104	2.1206]	3.0351 ]
[ 77	[0	0	0]	76	[0	0	0]	75	[0	0	0]	78	[0	0	0]	62	1	True	1	[2.1146	2.0865]	3.0835 ]
[ 117	[0	0	0]	116	[0	0	0]	115	[0	0	0]	118	[0	0	0]	62	1	True	1	[2.1146	2.0865]	3.0835 ]
[ 157	[0	0	0]	156	[0	0	0]	155	[0	0	0]	158	[0	0	0]	62	-1	True	1	[2.1146	2.0864]	-3.0835 ]
[ 197	[0	0	0]	196	[0	0	0]	195	[0	0	0]	198	[0	0	0]	62	-1	True	1	[2.1146	2.0864]	-3.0835 ]
[ 91	[0	0	0]	90	[0	0	0]	89	[0	0	0]	92	[0	0	0]	63	1	True	1	[2.1162	2.0896]	3.0467 ]
[ 131	[0	0	0]	130	[0	0	0]	129	[0	0	0]	132	[0	0	0]	63	1	True	1	[2.1162	2.0896]	3.0467 ]
[ 171	[0	0	0]	170	[0	0	0]	169	[0	0	0]	172	[0	0	0]	63	-1	True	1	[2.1162	2.0896]	-3.0467 ]
[ 211	[0	0	0]	210	[0	0	0]	209	[0	0	0]	212	[0	0	0]	63	-1	True	1	[2.1162	2.0896]	-3.0467 ]
[ 76	[0	0	0]	75	[0	0	0]	78	[0	0	0]	13	[0	0	0]	64	1	True	1	[2.0865	2.0298]	3.0544 ]
[ 116	[0	0	0]	115	[0	0	0]	118	[0	0	0]	23	[0	0	0]	64	1	True	1	[2.0865	2.0298]	3.0544 ]
[ 156	[0	0	0]	155	[0	0	0]	158	[0	0	0]	33	[0	0	0]	64	-1	True	1	[2.0864	2.0298]	-3.0544 ]
[ 196	[0	0	0]	195	[0	0	0]	198	[0	0	0]	43	[0	0	0]	64	-1	True	1	[2.0864	2.0298]	-3.0544 ]
[ 90	[0	0	0]	89	[0	0	0]	92	[0	0	0]	18	[0	0	0]	65	-1	True	1	[2.0896	2.0238]	-3.1186 ]
[ 130	[0	0	0]	129	[0	0	0]	132	[0	0	0]	28	[0	0	0]	65	-1	True	1	[2.0896	2.0238]	-3.1186 ]
[ 170	[0	0	0]	169	[0	0	0]	172	[0	0	0]	38	[0	0	0]	65	1	True	1	[2.0896	2.0238]	3.1186 ]
[ 210	[0	0	0]	209	[0	0	0]	212	[0	0	0]	48	[0	0	0]	65	1	True	1	[2.0896	2.0238]	3.1186 ]
[ 52	[0	0	1]	102	[0	0	1]	101	[0	0	0]	100	[-1	0	0]	66	-1	True	2	[2.1369	2.0809]	-0.0028 ]
[ 52	[0	0	0]	102	[0	0	0]	101	[0	0	-1]	100	[-1	0	-1]	66	-1	True	2	[2.1369	2.0809]	-0.0028 ]
[ 52	[0	0	0]	103	[0	0	0]	104	[-1	0	0]	100	[-1	0	-1]	66	1	True	2	[2.1353	2.0806]	0.0039 ]
[ 52	[1	0	0]	103	[1	0	0]	104	[0	0	0]	100	[0	0	-1]	66	1	True	2	[2.1353	2.0806]	0.0039 ]
[ 56	[0	0	0]	142	[0	0	0]	141	[0	0	0]	140	[1	0	0]	66	-1	True	1	[2.1369	2.0809]	-0.0028 ]
[ 56	[0	0	0]	143	[0	0	0]	144	[1	0	0]	140	[1	0	0]	66	1	True	2	[2.1353	2.0806]	0.0039 ]
[ 56	[-1	0	0]	143	[-1	0	0]	144	[0	0	0]	140	[0	0	0]	66	1	True	2	[2.1353	2.0806]	0.0039 ]
[ 60	[0	0	-1]	182	[0	0	-1]	181	[0	0	0]	180	[1	0	0]	66	1	True	2	[2.1369	2.0809]	0.0028 ]
[ 60	[0	0	0]	182	[0	0	0]	181	[0	0	1]	180	[1	0	1]	66	1	True	2	[2.1369	2.0809]	0.0028 ]
[ 60	[0	0	0]	183	[0	0	0]	184	[1	0	0]	180	[1	0	1]	66	-1	True	2	[2.1353	2.0806]	-0.0039 ]
[ 60	[-1	0	0]	183	[-1	0	0]	184	[0	0	0]	180	[0	0	1]	66	-1	True	2	[2.1353	2.0806]	-0.0039 ]
[ 64	[0	0	0]	222	[0	0	0]	221	[0	0	0]	220	[-1	0	0]	66	1	True	1	[2.1369	2.0809]	0.0028 ]
[ 64	[0	0	0]	223	[0	0	0]	224	[-1	0	0]	220	[-1	0	0]	66	-1	True	2	[2.1353	2.0806]	-0.0039 ]
[ 64	[1	0	0]	223	[1	0	0]	224	[0	0	0]	220	[0	0	0]	66	-1	True	2	[2.1353	2.0806]	-0.0039 ]
[ 241	[0	0	0]	93	[0	0	0]	94	[0	0	0]	95	[0	0	0]	67	-1	True	1	[2.1329	2.0817]	-3.1009 ]
[ 267	[0	0	1]	133	[0	0	0]	134	[0	0	0]	135	[0	0	0]	67	-1	True	1	[2.1329	2.0817]	-3.1009 ]
[ 293	[0	0	0]	173	[0	0	0]	174	[0	0	0]	175	[0	0	0]	67	1	True	1	[2.1329	2.0817]	3.1009 ]
[ 319	[0	0	-1]	213	[0	0	0]	214	[0	0	0]	215	[0	0	0]	67	1	True	1	[2.1329	2.0817]	3.1009 ]
[ 249	[-1	0	0]	103	[0	0	0]	104	[-1	0	0]	100	[-1	0	-1]	68	-1	True	2	[2.1301	2.0806]	-3.1079 ]
[ 249	[0	0	0]	103	[1	0	0]	104	[0	0	0]	100	[0	0	-1]	68	-1	True	2	[2.1301	2.0806]	-3.1079 ]
[ 275	[1	0	0]	143	[0	0	0]	144	[1	0	0]	140	[1	0	0]	68	-1	True	2	[2.1301	2.0806]	-3.1078 ]
[ 275	[0	0	0]	143	[-1	0	0]	144	[0	0	0]	140	[0	0	0]	68	-1	True	2	[2.1301	2.0806]	-3.1078 ]
[ 301	[1	0	0]	183	[0	0	0]	184	[1	0	0]	180	[1	0	1]	68	1	True	2	[2.1301	2.0806]	3.1079 ]
[ 301	[0	0	0]	183	[-1	0	0]	184	[0	0	0]	180	[0	0	1]	68	1	True	2	[2.1301	2.0806]	3.1079 ]
[ 327	[-1	0	0]	223	[0	0	0]	224	[-1	0	0]	220	[-1	0	0]	68	1	True	2	[2.1301	2.0806]	3.1079 ]
[ 327	[0	0	0]	223	[1	0	0]	224	[0	0	0]	220	[0	0	0]	68	1	True	2	[2.1301	2.0806]	3.1079 ]
[ 241	[0	0	0]	93	[0	0	0]	94	[0	0	0]	242	[0	0	0]	69	1	True	1	[2.1329	2.1026]	0.0045 ]
[ 249	[-1	0	0]	103	[0	0	0]	104	[-1	0	0]	250	[-1	0	0]	69	1	True	2	[2.1301	2.1037]	0.0027 ]
[ 249	[0	0	0]	103	[1	0	0]	104	[0	0	0]	250	[0	0	0]	69	1	True	2	[2.1301	2.1037]	0.0027 ]
[ 267	[0	0	1]	133	[0	0	0]	134	[0	0	0]	268	[0	0	0]	69	1	True	1	[2.1329	2.1026]	0.0045 ]
[ 275	[1	0	0]	143	[0	0	0]	144	[1	0	0]	276	[1	0	0]	69	1	True	2	[2.1301	2.1037]	0.0027 ]
[ 275	[0	0	0]	143	[-1	0	0]	144	[0	0	0]	276	[0	0	0]	69	1	True	2	[2.1301	2.1037]	0.0027 ]
[ 293	[0	0	0]	173	[0	0	0]	174	[0	0	0]	294	[0	0	0]	69	-1	True	1	[2.1329	2.1026]	-0.0045 ]
[ 301	[1	0	0]	183	[0	0	0]	184	[1	0	0]	302	[1	0	0]	69	-1	True	2	[2.1301	2.1037]	-0.0027 ]
[ 301	[0	0	0]	183	[-1	0	0]	184	[0	0	0]	302	[0	0	0]	69	-1	True	2	[2.1301	2.1037]	-0.0027 ]
[ 319	[0	0	-1]	213	[0	0	0]	214	[0	0	0]	320	[0	0	0]	69	-1	True	1	[2.1329	2.1026]	-0.0045 ]
[ 327	[-1	0	0]	223	[0	0	0]	224	[-1	0	0]	328	[-1	0	0]	69	-1	True	2	[2.1301	2.1037]	-0.0027 ]
[ 327	[0	0	0]	223	[1	0	0]	224	[0	0	0]	328	[0	0	0]	69	-1	True	2	[2.1301	2.1037]	-0.0027 ]
[ 244	[0	0	0]	97	[0	0	0]	96	[0	0	0]	243	[0	0	0]	70	1	True	1	[2.1125	2.0941]	0.0175 ]
[ 270	[0	0	0]	137	[0	0	0]	136	[0	0	0]	269	[0	0	0]	70	1	True	1	[2.1125	2.0941]	0.0175 ]
[ 296	[0	0	0]	177	[0	0	0]	176	[0	0	0]	295	[0	0	0]	70	-1	True	1	[2.1125	2.0941]	-0.0175 ]
[ 322	[0	0	0]	217	[0	0	0]	216	[0	0	0]	321	[0	0	0]	70	-1	True	1	[2.1125	2.0941]	-0.0175 ]
[ 248	[0	0	1]	102	[0	0	1]	101	[0	0	0]	247	[0	0	0]	71	1	True	2	[2.118	2.0964]	0.0469 ]
[ 248	[0	0	0]	102	[0	0	0]	101	[0	0	-1]	247	[0	0	-1]	71	1	True	2	[2.118	2.0964]	0.0469 ]
[ 274	[0	0	0]	142	[0	0	0]	141	[0	0	0]	273	[0	0	0]	71	1	True	1	[2.118	2.0964]	0.0469 ]
[ 300	[0	0	-1]	182	[0	0	-1]	181	[0	0	0]	299	[0	0	0]	71	-1	True	2	[2.118	2.0964]	-0.0469 ]
[ 300	[0	0	0]	182	[0	0	0]	181	[0	0	1]	299	[0	0	1]	71	-1	True	2	[2.118	2.0964]	-0.0469 ]
[ 326	[0	0	0]	222	[0	0	0]	221	[0	0	0]	325	[0	0	0]	71	-1	True	1	[2.118	2.0964]	-0.0469 ]
[ 93	[0	0	0]	94	[0	0	0]	95	[0	0	0]	96	[0	0	0]	72	-1	True	1	[2.0817	2.063]	-0.0357 ]
[ 97	[0	0	0]	96	[0	0	0]	95	[0	0	0]	94	[0	0	0]	72	1	True	1	[2.079	2.063]	0.0447 ]
[ 133	[0	0	0]	134	[0	0	0]	135	[0	0	0]	136	[0	0	0]	72	-1	True	1	[2.0817	2.063]	-0.0357 ]
[ 137	[0	0	0]	136	[0	0	0]	135	[0	0	0]	134	[0	0	0]	72	1	True	1	[2.079	2.063]	0.0447 ]
[ 173	[0	0	0]	174	[0	0	0]	175	[0	0	0]	176	[0	0	0]	72	1	True	1	[2.0817	2.063]	0.0357 ]
[ 177	[0	0	0]	176	[0	0	0]	175	[0	0	0]	174	[0	0	0]	72	-1	True	1	[2.079	2.063]	-0.0447 ]
[ 213	[0	0	0]	214	[0	0	0]	215	[0	0	0]	216	[0	0	0]	72	1	True	1	[2.0817	2.063]	0.0357 ]
[ 217	[0	0	0]	216	[0	0	0]	215	[0	0	0]	214	[0	0	0]	72	-1	True	1	[2.079	2.063]	-0.0447 ]
[ 102	[1	0	1]	101	[1	0	0]	100	[0	0	0]	104	[0	0	1]	73	1	True	2	[2.0809	2.0615]	0.0103 ]
[ 103	[1	0	1]	104	[0	0	1]	100	[0	0	0]	101	[1	0	0]	73	-1	True	2	[2.0806	2.0615]	-0.0108 ]
[ 102	[0	0	1]	101	[0	0	0]	100	[-1	0	0]	104	[-1	0	1]	73	1	True	2	[2.0809	2.0615]	0.0103 ]
[ 103	[1	0	0]	104	[0	0	0]	100	[0	0	-1]	101	[1	0	-1]	73	-1	True	2	[2.0806	2.0615]	-0.0108 ]
[ 142	[-1	0	0]	141	[-1	0	0]	140	[0	0	0]	144	[0	0	0]	73	1	True	2	[2.0809	2.0615]	0.0103 ]
[ 143	[-1	0	0]	144	[0	0	0]	140	[0	0	0]	141	[-1	0	0]	73	-1	True	1	[2.0806	2.0615]	-0.0108 ]
[ 142	[0	0	0]	141	[0	0	0]	140	[1	0	0]	144	[1	0	0]	73	1	True	2	[2.0809	2.0615]	0.0103 ]
[ 182	[-1	0	-1]	181	[-1	0	0]	180	[0	0	0]	184	[0	0	-1]	73	-1	True	2	[2.0809	2.0615]	-0.0103 ]
[ 183	[-1	0	-1]	184	[0	0	-1]	180	[0	0	0]	181	[-1	0	0]	73	1	True	2	[2.0806	2.0615]	0.0108 ]
[ 182	[0	0	-1]	181	[0	0	0]	180	[1	0	0]	184	[1	0	-1]	73	-1	True	2	[2.0809	2.0615]	-0.0103 ]
[ 183	[-1	0	0]	184	[0	0	0]	180	[0	0	1]	181	[-1	0	1]	73	1	True	2	[2.0806	2.0615]	0.0108 ]
[ 222	[1	0	0]	221	[1	0	0]	220	[0	0	0]	224	[0	0	0]	73	-1	True	2	[2.0809	2.0615]	-0.0103 ]
[ 223	[1	0	0]	224	[0	0	0]	220	[0	0	0]	221	[1	0	0]	73	1	True	1	[2.0806	2.0615]	0.0108 ]
[ 222	[0	0	0]	221	[0	0	0]	220	[-1	0	0]	224	[-1	0	0]	73	-1	True	2	[2.0809	2.0615]	-0.0103 ]
[ 250	[0	0	1]	104	[0	0	1]	100	[0	0	0]	101	[1	0	0]	74	-1	True	2	[2.0985	2.0615]	-3.1215 ]
[ 250	[0	0	0]	104	[0	0	0]	100	[0	0	-1]	101	[1	0	-1]	74	-1	True	2	[2.0985	2.0615]	-3.1215 ]
[ 276	[0	0	0]	144	[0	0	0]	140	[0	0	0]	141	[-1	0	0]	74	-1	True	1	[2.0985	2.0615]	-3.1215 ]
[ 302	[0	0	-1]	184	[0	0	-1]	180	[0	0	0]	181	[-1	0	0]	74	1	True	2	[2.0985	2.0615]	3.1215 ]
[ 302	[0	0	0]	184	[0	0	0]	180	[0	0	1]	181	[-1	0	1]	74	1	True	2	[2.0985	2.0615]	3.1215 ]
[ 328	[0	0	0]	224	[0	0	0]	220	[0	0	0]	221	[1	0	0]	74	1	True	1	[2.0985	2.0615]	3.1214 ]
[ 243	[0	0	0]	96	[0	0	0]	95	[0	0	0]	94	[0	0	0]	75	1	True	1	[2.108	2.063]	3.1167 ]
[ 269	[0	0	0]	136	[0	0	0]	135	[0	0	0]	134	[0	0	0]	75	1	True	1	[2.108	2.063]	3.1167 ]
[ 295	[0	0	0]	176	[0	0	0]	175	[0	0	0]	174	[0	0	0]	75	-1	True	1	[2.108	2.063]	-3.1167 ]
[ 321	[0	0	0]	216	[0	0	0]	215	[0	0	0]	214	[0	0	0]	75	-1	True	1	[2.108	2.063]	-3.1167 ]
[ 242	[0	0	0]	94	[0	0	0]	95	[0	0	0]	98	[0	0	0]	76	-1	True	1	[2.0984	2.1408]	-0.0341 ]
[ 268	[0	0	0]	134	[0	0	0]	135	[0	0	0]	138	[0	0	0]	76	-1	True	1	[2.0984	2.1408]	-0.0341 ]
[ 294	[0	0	0]	174	[0	0	0]	175	[0	0	0]	178	[0	0	0]	76	1	True	1	[2.0984	2.1408]	0.0341 ]
[ 320	[0	0	0]	214	[0	0	0]	215	[0	0	0]	218	[0	0	0]	76	1	True	1	[2.0984	2.1408]	0.0341 ]
[ 247	[1	0	0]	101	[1	0	0]	100	[0	0	0]	99	[0	0	0]	77	-1	True	2	[2.1039	2.0704]	-0.0203 ]
[ 247	[0	0	0]	101	[0	0	0]	100	[-1	0	0]	99	[-1	0	0]	77	-1	True	2	[2.1039	2.0704]	-0.0203 ]
[ 273	[-1	0	0]	141	[-1	0	0]	140	[0	0	0]	139	[0	0	0]	77	-1	True	2	[2.1039	2.0704]	-0.0203 ]
[ 273	[0	0	0]	141	[0	0	0]	140	[1	0	0]	139	[1	0	0]	77	-1	True	2	[2.1039	2.0704]	-0.0203 ]
[ 299	[-1	0	0]	181	[-1	0	0]	180	[0	0	0]	179	[0	0	0]	77	1	True	2	[2.1039	2.0704]	0.0203 ]
[ 299	[0	0	0]	181	[0	0	0]	180	[1	0	0]	179	[1	0	0]	77	1	True	2	[2.1039	2.0704]	0.0203 ]
[ 325	[1	0	0]	221	[1	0	0]	220	[0	0	0]	219	[0	0	0]	77	1	True	2	[2.1039	2.0704]	0.0203 ]
[ 325	[0	0	0]	221	[0	0	0]	220	[-1	0	0]	219	[-1	0	0]	77	1	True	2	[2.1039	2.0704]	0.0203 ]
[ 96	[0	0	0]	95	[0	0	0]	98	[0	0	0]	245	[0	0	0]	78	-1	True	1	[2.0789	2.056]	-0.0799 ]
[ 136	[0	0	0]	135	[0	0	0]	138	[0	0	0]	271	[0	0	0]	78	-1	True	1	[2.079	2.056]	-0.08 ]
[ 176	[0	0	0]	175	[0	0	0]	178	[0	0	0]	297	[0	0	0]	78	1	True	1	[2.0789	2.056]	0.0799 ]
[ 216	[0	0	0]	215	[0	0	0]	218	[0	0	0]	323	[0	0	0]	78	1	True	1	[2.0789	2.056]	0.08 ]
[ 104	[0	0	1]	100	[0	0	0]	99	[0	0	0]	246	[0	0	0]	79	1	True	1	[2.1507	2.0539]	3.1352 ]
[ 144	[0	0	0]	140	[0	0	0]	139	[0	0	0]	272	[0	0	0]	79	1	True	1	[2.1507	2.0539]	3.1352 ]
[ 184	[0	0	-1]	180	[0	0	0]	179	[0	0	0]	298	[0	0	0]	79	-1	True	1	[2.1507	2.0539]	-3.1352 ]
[ 224	[0	0	0]	220	[0	0	0]	219	[0	0	0]	324	[0	0	0]	79	-1	True	1	[2.1507	2.0539]	-3.1352 ]
