# Supplementary material for: Correction: An automated protocol to construct flexibility parameters for classical forcefields: applications to metal–organic frameworks
Source: RSC Adv. 2025 Jul 15;15(30):24791–801. doi: 10.1039/d5ra90084k (PMC12261396; doi:10.1039/d5ra90084k)
Supplement: RA-015-D5RA90084K-s001 [file RA-015-D5RA90084K-s001.zip › MOFs_inputs/quadrant_1_2/BOMCOX/BOMCOX_dihedral_types_list.txt]

[7[6-(1,6),6-(1,6),30-(8,8,8)]    30[7-(6,6),8-(6),8-(6),8-(6)]    8[6-(6,8),30-(7,8,8)]    6[6-(6,6),8-(30),8-(30)]]      0      Nonrotatable      [1.6889, 2.322]      2.7731
[7[6-(1,6),6-(1,6),30-(8,8,8)]    30[7-(6,6),8-(6),8-(6),8-(6)]    8[6-(6,8),30-(7,8,8)]    6[6-(6,6),8-(30),8-(30)]]      1      Nonrotatable      [1.7246, 2.4591]      2.383
[7[6-(1,6),6-(1,6),30-(8,8,8)]    30[7-(6,6),8-(6),8-(6),8-(6)]    8[6-(6,8),30-(7,8,8)]    6[6-(6,6),8-(30),8-(30)]]      2      Nonrotatable      [1.7536, 2.2945]      3.0454
[7[6-(1,6),6-(1,6),30-(8,8,8)]    30[7-(6,6),8-(6),8-(6),8-(6)]    8[6-(6,8),30-(7,8,8)]    6[6-(6,6),8-(30),8-(30)]]      3      Nonrotatable      [1.7897, 2.115]      3.0208
[8[6-(6,8),30-(7,8,8)]    30[7-(6,6),8-(6),8-(6),8-(6)]    7[6-(1,6),6-(1,6),30-(8,8,8)]    6[1-(0),6-(1,6),7-(6,30)]]      0      Nonrotatable      [1.7935, 2.1077]      1.2626
[8[6-(6,8),30-(7,8,8)]    30[7-(6,6),8-(6),8-(6),8-(6)]    7[6-(1,6),6-(1,6),30-(8,8,8)]    6[1-(0),6-(1,6),7-(6,30)]]      1      Nonrotatable      [1.9386, 2.1041]      1.7456
[7[6-(1,6),6-(1,6),30-(8,8,8)]    30[7-(6,6),8-(6),8-(6),8-(6)]    8[6-(6,8),30-(7,8,8)]    6[6-(6,6),8-(0),8-(30)]]      0      Nonrotatable      [1.7935, 1.8755]      1.3203
[7[6-(1,6),6-(1,6),30-(8,8,8)]    30[7-(6,6),8-(6),8-(6),8-(6)]    8[6-(6,8),30-(7,8,8)]    6[6-(6,6),8-(0),8-(30)]]      1      Nonrotatable      [1.9386, 1.9016]      1.3123
[30[7-(6,6),8-(6),8-(6),8-(6)]    8[6-(6,8),30-(7,8,8)]    6[6-(6,6),8-(30),8-(30)]    8[6-(6,8),30-(7,8,8)]]      0      Nonrotatable      [2.2945, 2.1952]      0.202
[30[7-(6,6),8-(6),8-(6),8-(6)]    8[6-(6,8),30-(7,8,8)]    6[6-(6,6),8-(30),8-(30)]    6[6-(1,6),6-(1,6),6-(8,8)]]      0      Nonrotatable      [2.322, 2.061]      3.0123
[30[7-(6,6),8-(6),8-(6),8-(6)]    8[6-(6,8),30-(7,8,8)]    6[6-(6,6),8-(30),8-(30)]    6[6-(1,6),6-(1,6),6-(8,8)]]      1      Nonrotatable      [2.115, 2.0642]      3.1405
[30[7-(6,6),8-(6),8-(6),8-(6)]    8[6-(6,8),30-(7,8,8)]    6[6-(6,6),8-(30),8-(30)]    6[6-(1,6),6-(1,6),6-(8,8)]]      2      Nonrotatable      [2.4591, 2.0286]      2.6523
[6[6-(1,6),6-(1,6),8-(6)]    8[6-(6,6),6-(6,6)]    6[6-(1,6),6-(1,6),8-(6)]    6[1-(0),6-(1,6),6-(6,8)]]      0      Nonrotatable      [2.0577, 2.0639]      1.999
[6[6-(1,6),6-(1,6),8-(6)]    8[6-(6,6),6-(6,6)]    6[6-(1,6),6-(1,6),8-(6)]    6[1-(0),6-(1,6),6-(6,8)]]      1      Nonrotatable      [2.0577, 2.0283]      2.953
[6[6-(1,6),6-(1,6),8-(6)]    8[6-(6,6),6-(6,6)]    6[6-(1,6),6-(1,6),8-(6)]    6[1-(0),6-(1,6),6-(6,8)]]      2      Nonrotatable      [2.0541, 2.0756]      1.5412
[6[6-(1,6),6-(1,6),8-(6)]    8[6-(6,6),6-(6,6)]    6[6-(1,6),6-(1,6),8-(6)]    6[1-(0),6-(1,6),6-(6,8)]]      3      Nonrotatable      [2.0541, 2.0252]      3.0929
[30[7-(6,6),8-(6),8-(6),8-(6)]    8[6-(6,8),30-(7,8,8)]    6[6-(6,6),8-(0),8-(30)]    6[6-(1,6),6-(1,6),6-(8,8)]]      0      Nonrotatable      [1.9016, 2.0298]      3.0793
[30[7-(6,6),8-(6),8-(6),8-(6)]    8[6-(6,8),30-(7,8,8)]    6[6-(6,6),8-(0),8-(30)]    6[6-(1,6),6-(1,6),6-(8,8)]]      1      Nonrotatable      [1.8755, 2.0238]      2.9035
[6[1-(0),6-(1,6),7-(6,30)]    7[6-(1,6),6-(1,6),30-(8,8,8)]    6[1-(0),6-(1,6),7-(6,30)]    6[1-(0),6-(1,7),6-(6,6)]]      0      Nonrotatable      [2.0712, 2.1361]      0.0041
[6[1-(0),6-(1,6),7-(6,30)]    7[6-(1,6),6-(1,6),30-(8,8,8)]    6[1-(0),6-(1,6),7-(6,30)]    1[6-(6,7)]]      0      Nonrotatable      [2.0777, 2.019]      3.1324
[6[1-(0),6-(1,6),7-(6,30)]    7[6-(1,6),6-(1,6),30-(8,8,8)]    6[1-(0),6-(1,6),7-(6,30)]    1[6-(6,7)]]      1      Nonrotatable      [2.0777, 2.0368]      3.1296
[6[1-(0),6-(1,6),7-(6,30)]    7[6-(1,6),6-(1,6),30-(8,8,8)]    6[1-(0),6-(1,6),7-(6,30)]    1[6-(6,7)]]      2      Nonrotatable      [2.0712, 2.0282]      3.1288
[6[1-(0),6-(1,6),7-(6,30)]    7[6-(1,6),6-(1,6),30-(8,8,8)]    6[1-(0),6-(1,6),7-(6,30)]    1[6-(6,7)]]      3      Nonrotatable      [2.0712, 2.0174]      3.1174
[6[1-(0),6-(6,6),7-(7)]    7[6-(1,6),7-(6)]    7[6-(1,6),7-(6)]    6[1-(0),6-(6,6),7-(7)]]      0      Nonrotatable      [2.0961, 2.0973]      2.0049
[7[6-(1,6),7-(6)]    7[6-(1,6),7-(6)]    6[1-(0),6-(6,6),7-(7)]    6[6-(1,6),6-(1,6),6-(1,7)]]      0      Nonrotatable      [2.0961, 2.0919]      3.0407
[7[6-(1,6),7-(6)]    7[6-(1,6),7-(6)]    6[1-(0),6-(6,6),7-(7)]    6[6-(1,6),6-(1,6),6-(1,7)]]      1      Nonrotatable      [2.0973, 2.0941]      3.0288
[8[6-(6,8),30-(7,8,8)]    6[6-(6,6),8-(30),8-(30)]    6[6-(1,6),6-(1,6),6-(8,8)]    6[1-(0),6-(1,6),6-(6,6)]]      0      Nonrotatable      [2.0642, 2.0811]      3.0626
[8[6-(6,8),30-(7,8,8)]    6[6-(6,6),8-(30),8-(30)]    6[6-(1,6),6-(1,6),6-(8,8)]    6[1-(0),6-(1,6),6-(6,6)]]      1      Nonrotatable      [2.061, 2.1125]      0.267
[6[6-(6,6),8-(30),8-(30)]    6[6-(1,6),6-(1,6),6-(8,8)]    6[1-(0),6-(1,6),6-(6,6)]    6[1-(0),6-(1,6),6-(6,8)]]      0      Nonrotatable      [2.0811, 2.1022]      3.1148
[6[6-(6,6),8-(30),8-(30)]    6[6-(1,6),6-(1,6),6-(8,8)]    6[1-(0),6-(1,6),6-(6,6)]    1[6-(6,6)]]      0      Nonrotatable      [2.112, 2.085]      0.0219
[6[1-(0),6-(1,6),6-(6,6)]    6[6-(1,6),6-(1,6),6-(8,8)]    6[1-(0),6-(1,6),6-(6,6)]    6[1-(0),6-(1,6),6-(6,8)]]      0      Nonrotatable      [2.087, 2.101]      0.033
[6[1-(0),6-(1,6),6-(6,6)]    6[6-(1,6),6-(1,6),6-(8,8)]    6[1-(0),6-(1,6),6-(6,6)]    6[1-(0),6-(1,6),6-(6,8)]]      1      Nonrotatable      [2.087, 2.1022]      0.0102
[6[1-(0),6-(1,6),6-(6,6)]    6[6-(1,6),6-(1,6),6-(8,8)]    6[1-(0),6-(1,6),6-(6,6)]    6[1-(0),6-(1,6),6-(6,8)]]      2      Nonrotatable      [2.0901, 2.101]      0.0182
[6[1-(0),6-(1,6),6-(6,6)]    6[6-(1,6),6-(1,6),6-(8,8)]    6[1-(0),6-(1,6),6-(6,6)]    6[1-(0),6-(1,6),6-(6,8)]]      3      Nonrotatable      [2.0734, 2.112]      0.0065
[6[1-(0),6-(1,6),6-(6,6)]    6[6-(1,6),6-(1,6),6-(8,8)]    6[1-(0),6-(1,6),6-(6,6)]    1[6-(6,6)]]      0      Nonrotatable      [2.0891, 2.078]      3.124
[6[1-(0),6-(1,6),6-(6,6)]    6[6-(1,6),6-(1,6),6-(8,8)]    6[1-(0),6-(1,6),6-(6,6)]    1[6-(6,6)]]      1      Nonrotatable      [2.0885, 2.0847]      3.1307
[6[6-(1,6),6-(1,6),6-(8,8)]    6[1-(0),6-(1,6),6-(6,6)]    6[1-(0),6-(1,6),6-(6,8)]    6[6-(1,6),6-(1,6),8-(6)]]      0      Nonrotatable      [2.1016, 2.0772]      0.0426
[6[6-(1,6),6-(1,6),6-(8,8)]    6[1-(0),6-(1,6),6-(6,6)]    6[1-(0),6-(1,6),6-(6,8)]    6[6-(1,6),6-(1,6),8-(6)]]      1      Nonrotatable      [2.112, 2.0815]      0.0016
[1[6-(6,6)]    6[1-(0),6-(1,6),6-(6,6)]    6[1-(0),6-(1,6),6-(6,8)]    6[6-(1,6),6-(1,6),8-(6)]]      0      Nonrotatable      [2.1016, 2.0778]      3.1207
[1[6-(6,6)]    6[1-(0),6-(1,6),6-(6,6)]    6[1-(0),6-(1,6),6-(6,8)]    6[6-(1,6),6-(1,6),8-(6)]]      1      Nonrotatable      [2.0995, 2.0759]      3.1345
[1[6-(6,6)]    6[1-(0),6-(1,6),6-(6,6)]    6[1-(0),6-(1,6),6-(6,8)]    6[6-(1,6),6-(1,6),8-(6)]]      2      Nonrotatable      [2.1028, 2.0756]      3.1382
[1[6-(6,6)]    6[1-(0),6-(1,6),6-(6,6)]    6[1-(0),6-(1,6),6-(6,8)]    6[6-(1,6),6-(1,6),8-(6)]]      3      Nonrotatable      [2.1016, 2.079]      3.1095
[1[6-(6,6)]    6[1-(0),6-(1,6),6-(6,6)]    6[1-(0),6-(1,6),6-(6,8)]    6[6-(1,6),6-(1,6),8-(6)]]      4      Nonrotatable      [2.0935, 2.0845]      3.138
[1[6-(6,6)]    6[1-(0),6-(1,6),6-(6,6)]    6[1-(0),6-(1,6),6-(6,8)]    6[6-(1,6),6-(1,6),8-(6)]]      5      Nonrotatable      [2.0957, 2.0862]      3.1333
[1[6-(6,6)]    6[1-(0),6-(1,6),6-(6,6)]    6[1-(0),6-(1,6),6-(6,8)]    1[6-(6,6)]]      0      Nonrotatable      [2.1046, 2.116]      0.0433
[1[6-(6,6)]    6[1-(0),6-(1,6),6-(6,6)]    6[1-(0),6-(1,6),6-(6,8)]    1[6-(6,6)]]      1      Nonrotatable      [2.0966, 2.1176]      0.0153
[1[6-(6,6)]    6[1-(0),6-(1,6),6-(6,6)]    6[1-(0),6-(1,6),6-(6,8)]    1[6-(6,6)]]      2      Nonrotatable      [2.0987, 2.1027]      0.0017
[1[6-(6,6)]    6[1-(0),6-(1,6),6-(6,6)]    6[1-(0),6-(1,6),6-(6,8)]    1[6-(6,6)]]      3      Nonrotatable      [2.1008, 2.1129]      0.0019
[6[1-(0),6-(1,6),6-(6,6)]    6[1-(0),6-(1,6),6-(6,8)]    6[6-(1,6),6-(1,6),8-(6)]    8[6-(6,6),6-(6,6)]]      0      Nonrotatable      [2.0758, 2.0804]      3.1306
[6[1-(0),6-(1,6),6-(6,6)]    6[1-(0),6-(1,6),6-(6,8)]    6[6-(1,6),6-(1,6),8-(6)]    6[1-(0),6-(1,6),6-(6,8)]]      0      Nonrotatable      [2.0771, 2.1205]      0.0046
[6[1-(0),6-(1,6),6-(6,6)]    6[1-(0),6-(1,6),6-(6,8)]    6[6-(1,6),6-(1,6),8-(6)]    6[1-(0),6-(1,6),6-(6,8)]]      1      Nonrotatable      [2.0773, 2.1205]      0.0379
[6[1-(0),6-(1,6),6-(6,6)]    6[1-(0),6-(1,6),6-(6,8)]    6[6-(1,6),6-(1,6),8-(6)]    6[1-(0),6-(1,6),6-(6,8)]]      2      Nonrotatable      [2.0815, 2.1061]      0.0035
[1[6-(6,6)]    6[1-(0),6-(1,6),6-(6,8)]    6[6-(1,6),6-(1,6),8-(6)]    8[6-(6,6),6-(6,6)]]      0      Nonrotatable      [2.0784, 2.0283]      0.0381
[1[6-(6,6)]    6[1-(0),6-(1,6),6-(6,8)]    6[6-(1,6),6-(1,6),8-(6)]    8[6-(6,6),6-(6,6)]]      1      Nonrotatable      [2.0772, 2.0252]      0.0186
[1[6-(6,6)]    6[1-(0),6-(1,6),6-(6,8)]    6[6-(1,6),6-(1,6),8-(6)]    8[6-(6,6),6-(6,6)]]      2      Nonrotatable      [2.1019, 2.1481]      0.0279
[1[6-(6,6)]    6[1-(0),6-(1,6),6-(6,8)]    6[6-(1,6),6-(1,6),8-(6)]    8[6-(6,6),6-(6,6)]]      3      Nonrotatable      [2.0947, 2.0836]      0.0195
[1[6-(6,6)]    6[1-(0),6-(1,6),6-(6,8)]    6[6-(1,6),6-(1,6),8-(6)]    8[6-(6,6),6-(6,6)]]      4      Nonrotatable      [2.094, 2.0756]      0.0102
[1[6-(6,6)]    6[1-(0),6-(1,6),6-(6,8)]    6[6-(1,6),6-(1,6),8-(6)]    8[6-(6,6),6-(6,6)]]      5      Nonrotatable      [2.1003, 2.1552]      0.022
[1[6-(6,6)]    6[1-(0),6-(1,6),6-(6,8)]    6[6-(1,6),6-(1,6),8-(6)]    6[1-(0),6-(1,6),6-(6,8)]]      0      Nonrotatable      [2.092, 2.122]      3.118
[1[6-(6,6)]    6[1-(0),6-(1,6),6-(6,8)]    6[6-(1,6),6-(1,6),8-(6)]    6[1-(0),6-(1,6),6-(6,8)]]      1      Nonrotatable      [2.092, 2.1223]      3.1289
[6[1-(0),6-(1,6),6-(6,8)]    6[1-(0),6-(1,6),6-(6,6)]    6[6-(1,6),6-(1,6),6-(8,8)]    6[6-(6,6),8-(0),8-(30)]]      0      Nonrotatable      [2.1094, 2.1222]      3.084
[6[1-(0),6-(1,6),6-(6,8)]    6[1-(0),6-(1,6),6-(6,6)]    6[6-(1,6),6-(1,6),6-(8,8)]    6[6-(6,6),8-(0),8-(30)]]      1      Nonrotatable      [2.1104, 2.1206]      3.0351
[6[1-(0),6-(1,6),6-(6,8)]    6[1-(0),6-(1,6),6-(6,6)]    6[6-(1,6),6-(1,6),6-(8,8)]    6[6-(6,6),8-(0),8-(30)]]      2      Nonrotatable      [2.1146, 2.0864]      3.0835
[6[1-(0),6-(1,6),6-(6,8)]    6[1-(0),6-(1,6),6-(6,6)]    6[6-(1,6),6-(1,6),6-(8,8)]    6[6-(6,6),8-(0),8-(30)]]      3      Nonrotatable      [2.1162, 2.0896]      3.0467
[6[1-(0),6-(1,6),6-(6,6)]    6[6-(1,6),6-(1,6),6-(8,8)]    6[6-(6,6),8-(0),8-(30)]    8[6-(6,8),30-(7,8,8)]]      0      Nonrotatable      [2.0864, 2.0298]      3.0544
[6[1-(0),6-(1,6),6-(6,6)]    6[6-(1,6),6-(1,6),6-(8,8)]    6[6-(6,6),8-(0),8-(30)]    8[6-(6,8),30-(7,8,8)]]      1      Nonrotatable      [2.0896, 2.0238]      3.1186
[7[6-(1,6),6-(1,6),30-(8,8,8)]    6[1-(0),6-(1,6),7-(6,30)]    6[1-(0),6-(1,7),6-(6,6)]    6[6-(1,6),6-(1,6),6-(1,7)]]      0      Nonrotatable      [2.136, 2.0807]      0.0034
[1[6-(6,7)]    6[1-(0),6-(1,6),7-(6,30)]    6[1-(0),6-(1,7),6-(6,6)]    6[6-(1,6),6-(1,6),6-(1,7)]]      0      Nonrotatable      [2.1329, 2.0817]      3.1009
[1[6-(6,7)]    6[1-(0),6-(1,6),7-(6,30)]    6[1-(0),6-(1,7),6-(6,6)]    6[6-(1,6),6-(1,6),6-(1,7)]]      1      Nonrotatable      [2.1301, 2.0806]      3.1079
[1[6-(6,7)]    6[1-(0),6-(1,6),7-(6,30)]    6[1-(0),6-(1,7),6-(6,6)]    1[6-(6,6)]]      0      Nonrotatable      [2.131, 2.1033]      0.0033
[1[6-(6,7)]    6[1-(0),6-(1,6),7-(6,30)]    6[1-(0),6-(1,7),6-(6,6)]    1[6-(6,6)]]      1      Nonrotatable      [2.1125, 2.0941]      0.0175
[1[6-(6,7)]    6[1-(0),6-(1,6),7-(6,30)]    6[1-(0),6-(1,7),6-(6,6)]    1[6-(6,6)]]      2      Nonrotatable      [2.118, 2.0964]      0.0469
[6[1-(0),6-(1,6),7-(6,30)]    6[1-(0),6-(1,7),6-(6,6)]    6[6-(1,6),6-(1,6),6-(1,7)]    6[1-(0),6-(1,7),6-(6,6)]]      0      Nonrotatable      [2.0803, 2.063]      0.0402
[6[1-(0),6-(1,6),7-(6,30)]    6[1-(0),6-(1,7),6-(6,6)]    6[6-(1,6),6-(1,6),6-(1,7)]    6[1-(0),6-(1,7),6-(6,6)]]      1      Nonrotatable      [2.0808, 2.0615]      0.0105
[1[6-(6,6)]    6[1-(0),6-(1,7),6-(6,6)]    6[6-(1,6),6-(1,6),6-(1,7)]    6[1-(0),6-(1,7),6-(6,6)]]      0      Nonrotatable      [2.0985, 2.0615]      3.1215
[1[6-(6,6)]    6[1-(0),6-(1,7),6-(6,6)]    6[6-(1,6),6-(1,6),6-(1,7)]    6[1-(0),6-(1,7),6-(6,6)]]      1      Nonrotatable      [2.108, 2.063]      3.1167
[1[6-(6,6)]    6[1-(0),6-(1,7),6-(6,6)]    6[6-(1,6),6-(1,6),6-(1,7)]    6[1-(0),6-(6,6),7-(7)]]      0      Nonrotatable      [2.0984, 2.1408]      0.0341
[1[6-(6,6)]    6[1-(0),6-(1,7),6-(6,6)]    6[6-(1,6),6-(1,6),6-(1,7)]    6[1-(0),6-(6,6),7-(7)]]      1      Nonrotatable      [2.1039, 2.0704]      0.0203
[6[1-(0),6-(1,7),6-(6,6)]    6[6-(1,6),6-(1,6),6-(1,7)]    6[1-(0),6-(6,6),7-(7)]    1[6-(6,7)]]      0      Nonrotatable      [2.0789, 2.056]      0.08
[6[1-(0),6-(1,7),6-(6,6)]    6[6-(1,6),6-(1,6),6-(1,7)]    6[1-(0),6-(6,6),7-(7)]    1[6-(6,7)]]      1      Nonrotatable      [2.1507, 2.0539]      3.1352
