# Supplementary material for: Correction: An automated protocol to construct flexibility parameters for classical forcefields: applications to metal–organic frameworks
Source: RSC Adv. 2025 Jul 15;15(30):24791–801. doi: 10.1039/d5ra90084k (PMC12261396; doi:10.1039/d5ra90084k)
Supplement: RA-015-D5RA90084K-s001 [file RA-015-D5RA90084K-s001.zip › MOFs_inputs/quadrant_1_2/BUSQIQ/BUSQIQ_dihedral_instances_list.txt]

[ 31	[0	0	0]	1	[0	0	0]	3	[0	0	0]	40	[-1	0	0]	0	1	True	1	[1.4467	1.7326]	3.1026 ]
[ 27	[0	0	0]	1	[0	0	0]	4	[0	0	0]	36	[0	0	0]	0	1	True	1	[1.4469	1.7326]	3.1026 ]
[ 39	[0	0	0]	2	[0	0	0]	3	[1	0	0]	32	[1	0	0]	0	-1	True	2	[1.4467	1.7326]	-3.1026 ]
[ 35	[0	0	0]	2	[0	0	0]	4	[0	1	0]	28	[0	0	0]	0	-1	True	2	[1.4469	1.7326]	-3.1026 ]
[ 32	[0	0	0]	3	[0	0	0]	2	[-1	0	0]	39	[-1	0	0]	0	-1	True	2	[1.7326	1.4467]	-3.1026 ]
[ 28	[0	-1	0]	4	[0	0	0]	2	[0	-1	0]	35	[0	-1	0]	0	-1	True	2	[1.7326	1.4469]	-3.1026 ]
[ 29	[0	0	0]	1	[0	0	0]	25	[0	0	0]	5	[0	0	0]	1	1	True	1	[3.0918	1.9386]	3.0588 ]
[ 37	[0	0	0]	2	[0	0	0]	33	[0	0	0]	9	[1	0	0]	1	-1	True	1	[3.0918	1.9386]	-3.0591 ]
[ 25	[0	0	0]	1	[0	0	0]	29	[0	0	0]	7	[0	0	0]	2	1	True	1	[3.0918	1.9389]	3.0488 ]
[ 33	[0	0	0]	2	[0	0	0]	37	[0	0	0]	11	[0	0	0]	2	-1	True	1	[3.0918	1.9389]	-3.0486 ]
[ 31	[0	0	0]	1	[0	0	0]	25	[0	0	0]	5	[0	0	0]	3	-1	True	1	[1.6331	1.9386]	-0.7863 ]
[ 27	[0	0	0]	1	[0	0	0]	29	[0	0	0]	7	[0	0	0]	3	-1	True	1	[1.6334	1.9389]	-0.7864 ]
[ 39	[0	0	0]	2	[0	0	0]	33	[0	0	0]	9	[1	0	0]	3	1	True	1	[1.6331	1.9386]	0.7863 ]
[ 35	[0	0	0]	2	[0	0	0]	37	[0	0	0]	11	[0	0	0]	3	1	True	1	[1.6334	1.9389]	0.7864 ]
[ 27	[0	0	0]	1	[0	0	0]	26	[0	0	0]	6	[0	-1	0]	4	1	True	1	[1.5908	2.1517]	0.8747 ]
[ 35	[0	0	0]	2	[0	0	0]	34	[0	0	0]	10	[0	1	0]	4	-1	True	1	[1.5908	2.1517]	-0.8747 ]
[ 31	[0	0	0]	1	[0	0	0]	30	[0	0	0]	8	[0	0	0]	5	1	True	1	[1.5907	2.1518]	0.8751 ]
[ 39	[0	0	0]	2	[0	0	0]	38	[0	0	0]	12	[0	0	0]	5	-1	True	1	[1.5907	2.1518]	-0.8751 ]
[ 31	[0	0	0]	1	[0	0	0]	26	[0	0	0]	6	[0	-1	0]	6	1	True	1	[2.9018	2.1517]	1.7467 ]
[ 27	[0	0	0]	1	[0	0	0]	30	[0	0	0]	8	[0	0	0]	6	1	True	1	[2.9017	2.1518]	1.7466 ]
[ 39	[0	0	0]	2	[0	0	0]	34	[0	0	0]	10	[0	1	0]	6	-1	True	1	[2.9018	2.1517]	-1.7467 ]
[ 35	[0	0	0]	2	[0	0	0]	38	[0	0	0]	12	[0	0	0]	6	-1	True	1	[2.9017	2.1518]	-1.7466 ]
[ 40	[-1	0	0]	3	[0	0	0]	25	[0	0	0]	5	[0	0	0]	7	-1	True	1	[1.5644	2.0293]	-2.4322 ]
[ 32	[0	0	0]	3	[0	0	0]	33	[-1	0	0]	9	[0	0	0]	7	1	True	2	[1.5644	2.0293]	2.4322 ]
[ 28	[0	-1	0]	4	[0	0	0]	37	[0	-1	0]	11	[0	-1	0]	7	1	True	2	[1.5643	2.0293]	2.4319 ]
[ 36	[0	0	0]	4	[0	0	0]	29	[0	0	0]	7	[0	0	0]	7	-1	True	1	[1.5643	2.0293]	-2.4319 ]
[ 32	[1	0	0]	3	[1	0	0]	33	[0	0	0]	9	[1	0	0]	7	1	True	2	[1.5644	2.0293]	2.4322 ]
[ 28	[0	0	0]	4	[0	1	0]	37	[0	0	0]	11	[0	0	0]	7	1	True	2	[1.5643	2.0293]	2.4319 ]
[ 40	[-1	0	0]	3	[0	0	0]	30	[0	0	0]	8	[0	0	0]	8	1	True	1	[1.5534	2.0124]	2.121 ]
[ 32	[0	0	0]	3	[0	0	0]	38	[-1	0	0]	12	[-1	0	0]	8	-1	True	2	[1.5534	2.0124]	-2.121 ]
[ 36	[0	0	0]	4	[0	0	0]	26	[0	0	0]	6	[0	-1	0]	8	1	True	1	[1.5533	2.0124]	2.1214 ]
[ 28	[0	-1	0]	4	[0	0	0]	34	[0	-1	0]	10	[0	0	0]	8	-1	True	2	[1.5533	2.0124]	-2.1214 ]
[ 28	[0	0	0]	4	[0	1	0]	34	[0	0	0]	10	[0	1	0]	8	-1	True	2	[1.5533	2.0124]	-2.1214 ]
[ 32	[1	0	0]	3	[1	0	0]	38	[0	0	0]	12	[0	0	0]	8	-1	True	2	[1.5534	2.0124]	-2.121 ]
[ 25	[0	0	0]	1	[0	0	0]	27	[0	0	0]	15	[0	0	0]	9	1	True	1	[1.5465	2.1712]	2.445 ]
[ 33	[0	0	0]	2	[0	0	0]	35	[0	0	0]	19	[0	0	0]	9	-1	True	1	[1.5465	2.1712]	-2.4451 ]
[ 29	[0	0	0]	1	[0	0	0]	31	[0	0	0]	17	[0	0	0]	10	1	True	1	[1.5464	2.1714]	2.4445 ]
[ 37	[0	0	0]	2	[0	0	0]	39	[0	0	0]	21	[0	0	0]	10	-1	True	1	[1.5464	2.1714]	-2.4445 ]
[ 30	[0	0	0]	3	[0	0	0]	40	[-1	0	0]	21	[-1	0	0]	11	-1	True	2	[1.5534	2.2024]	-2.4792 ]
[ 38	[-1	0	0]	3	[0	0	0]	32	[0	0	0]	17	[0	0	0]	11	1	True	1	[1.5534	2.2024]	2.4792 ]
[ 26	[0	0	0]	4	[0	0	0]	36	[0	0	0]	19	[0	-1	0]	11	-1	True	1	[1.5533	2.2022]	-2.4792 ]
[ 34	[0	-1	0]	4	[0	0	0]	28	[0	-1	0]	15	[0	0	0]	11	1	True	2	[1.5533	2.2022]	2.4792 ]
[ 34	[0	0	0]	4	[0	1	0]	28	[0	0	0]	15	[0	1	0]	11	1	True	2	[1.5533	2.2022]	2.4792 ]
[ 30	[1	0	0]	3	[1	0	0]	40	[0	0	0]	21	[0	0	0]	11	-1	True	2	[1.5534	2.2024]	-2.4792 ]
[ 31	[0	0	0]	1	[0	0	0]	27	[0	0	0]	15	[0	0	0]	12	-1	True	1	[1.3977	2.1712]	-2.1998 ]
[ 27	[0	0	0]	1	[0	0	0]	31	[0	0	0]	17	[0	0	0]	12	-1	True	1	[1.3977	2.1714]	-2.2 ]
[ 39	[0	0	0]	2	[0	0	0]	35	[0	0	0]	19	[0	0	0]	12	1	True	1	[1.3977	2.1712]	2.1998 ]
[ 35	[0	0	0]	2	[0	0	0]	39	[0	0	0]	21	[0	0	0]	12	1	True	1	[1.3977	2.1714]	2.2 ]
[ 27	[0	0	0]	15	[0	0	0]	16	[0	0	0]	18	[0	-1	0]	13	1	True	1	[2.0418	2.0999]	2.3872 ]
[ 31	[0	0	0]	17	[0	0	0]	18	[0	0	0]	16	[0	1	0]	13	1	True	1	[2.0419	2.1001]	2.3874 ]
[ 35	[0	0	0]	19	[0	0	0]	20	[0	0	0]	22	[0	1	0]	13	-1	True	1	[2.0418	2.0999]	-2.3872 ]
[ 39	[0	0	0]	21	[0	0	0]	22	[0	0	0]	20	[0	-1	0]	13	-1	True	1	[2.0419	2.1001]	-2.3874 ]
[ 16	[0	0	0]	15	[0	0	0]	27	[0	0	0]	1	[0	0	0]	14	1	True	1	[2.0418	2.1712]	3.0179 ]
[ 18	[0	0	0]	17	[0	0	0]	31	[0	0	0]	1	[0	0	0]	14	1	True	1	[2.0419	2.1714]	3.018 ]
[ 20	[0	0	0]	19	[0	0	0]	35	[0	0	0]	2	[0	0	0]	14	-1	True	1	[2.0418	2.1712]	-3.0179 ]
[ 22	[0	0	0]	21	[0	0	0]	39	[0	0	0]	2	[0	0	0]	14	-1	True	1	[2.0419	2.1714]	-3.018 ]
[ 16	[0	0	0]	15	[0	0	0]	28	[0	-1	0]	4	[0	0	0]	15	-1	True	2	[2.0463	2.2022]	-3.0761 ]
[ 18	[0	0	0]	17	[0	0	0]	32	[0	0	0]	3	[0	0	0]	15	-1	True	1	[2.0464	2.2024]	-3.0762 ]
[ 20	[0	0	0]	19	[0	0	0]	36	[0	1	0]	4	[0	1	0]	15	1	True	2	[2.0463	2.2022]	3.0762 ]
[ 22	[0	0	0]	21	[0	0	0]	40	[0	0	0]	3	[1	0	0]	15	1	True	1	[2.0464	2.2024]	3.0762 ]
[ 16	[0	1	0]	15	[0	1	0]	28	[0	0	0]	4	[0	1	0]	15	-1	True	2	[2.0463	2.2022]	-3.0761 ]
[ 20	[0	-1	0]	19	[0	-1	0]	36	[0	0	0]	4	[0	0	0]	15	1	True	2	[2.0463	2.2022]	3.0762 ]
[ 15	[0	0	0]	16	[0	0	0]	18	[0	-1	0]	17	[0	-1	0]	16	-1	True	2	[2.0999	2.1001]	-0.186 ]
[ 17	[0	0	0]	18	[0	0	0]	16	[0	1	0]	15	[0	1	0]	16	-1	True	2	[2.1001	2.0999]	-0.186 ]
[ 19	[0	0	0]	20	[0	0	0]	22	[0	1	0]	21	[0	1	0]	16	1	True	2	[2.0999	2.1001]	0.186 ]
[ 21	[0	0	0]	22	[0	0	0]	20	[0	-1	0]	19	[0	-1	0]	16	1	True	2	[2.1001	2.0999]	0.186 ]
[ 15	[0	0	0]	16	[0	0	0]	23	[0	0	1]	13	[0	0	1]	17	1	True	2	[2.0874	2.0926]	0.067 ]
[ 17	[0	0	0]	18	[0	0	0]	24	[0	0	1]	14	[0	0	1]	17	1	True	2	[2.0876	2.0926]	0.0669 ]
[ 19	[0	0	0]	20	[0	0	0]	24	[0	0	0]	14	[0	0	0]	17	-1	True	1	[2.0874	2.0926]	-0.067 ]
[ 21	[0	0	0]	22	[0	0	0]	23	[0	0	0]	13	[0	0	0]	17	-1	True	1	[2.0876	2.0926]	-0.0669 ]
[ 15	[0	0	-1]	16	[0	0	-1]	23	[0	0	0]	13	[0	0	0]	17	1	True	2	[2.0874	2.0926]	0.067 ]
[ 17	[0	0	-1]	18	[0	0	-1]	24	[0	0	0]	14	[0	0	0]	17	1	True	2	[2.0876	2.0926]	0.0669 ]
