# Supplementary material for: Correction: An automated protocol to construct flexibility parameters for classical forcefields: applications to metal–organic frameworks
Source: RSC Adv. 2025 Jul 15;15(30):24791–801. doi: 10.1039/d5ra90084k (PMC12261396; doi:10.1039/d5ra90084k)
Supplement: RA-015-D5RA90084K-s001 [file RA-015-D5RA90084K-s001.zip › MOFs_inputs/quadrant_1_2/BUSQIQ/BUSQIQ_dihedral_types_list.txt]

[8[6-(6,8),13-(8,8,8,8,8,13,13)]    13[8-(1,13),8-(1,13),8-(1,13),8-(1,13),8-(6),8-(6),13-(8,8,8,8,8,8,13),13-(8,8,8,8,8,8,13)]    13[8-(1,13),8-(1,13),8-(1,13),8-(1,13),8-(6),8-(6),13-(8,8,8,8,8,8,13),13-(8,8,8,8,8,8,13)]    8[6-(6,8),13-(8,8,8,8,8,13,13)]]      0      Nonrotatable      [1.5421, 1.6373]      3.1026
[8[1-(0),13-(8,8,8,8,8,13,13),13-(8,8,8,8,8,13,13)]    13[8-(1,13),8-(1,13),8-(1,13),8-(1,13),8-(6),8-(6),13-(8,8,8,8,8,8,13),13-(8,8,8,8,8,8,13)]    8[1-(0),13-(8,8,8,8,8,13,13),13-(8,8,8,8,8,13,13)]    1[8-(13,13)]]      0      Nonrotatable      [3.0918, 1.9386]      3.059
[8[1-(0),13-(8,8,8,8,8,13,13),13-(8,8,8,8,8,13,13)]    13[8-(1,13),8-(1,13),8-(1,13),8-(1,13),8-(6),8-(6),13-(8,8,8,8,8,8,13),13-(8,8,8,8,8,8,13)]    8[1-(0),13-(8,8,8,8,8,13,13),13-(8,8,8,8,8,13,13)]    1[8-(13,13)]]      1      Nonrotatable      [3.0918, 1.9389]      3.0487
[8[6-(6,8),13-(8,8,8,8,8,13,13)]    13[8-(1,13),8-(1,13),8-(1,13),8-(1,13),8-(6),8-(6),13-(8,8,8,8,8,8,13),13-(8,8,8,8,8,8,13)]    8[1-(0),13-(8,8,8,8,8,13,13),13-(8,8,8,8,8,13,13)]    1[8-(13,13)]]      0      Nonrotatable      [1.6333, 1.9387]      0.7863
[8[6-(6,8),13-(8,8,8,8,8,13,13)]    13[8-(1,13),8-(1,13),8-(1,13),8-(1,13),8-(6),8-(6),13-(8,8,8,8,8,8,13),13-(8,8,8,8,8,8,13)]    8[1-(0),13-(8,8,8,8,8,13,13),13-(8,8,8,8,8,13,13)]    1[8-(13,13)]]      1      Nonrotatable      [1.5908, 2.1517]      0.8747
[8[6-(6,8),13-(8,8,8,8,8,13,13)]    13[8-(1,13),8-(1,13),8-(1,13),8-(1,13),8-(6),8-(6),13-(8,8,8,8,8,8,13),13-(8,8,8,8,8,8,13)]    8[1-(0),13-(8,8,8,8,8,13,13),13-(8,8,8,8,8,13,13)]    1[8-(13,13)]]      2      Nonrotatable      [1.5907, 2.1518]      0.8751
[8[6-(6,8),13-(8,8,8,8,8,13,13)]    13[8-(1,13),8-(1,13),8-(1,13),8-(1,13),8-(6),8-(6),13-(8,8,8,8,8,8,13),13-(8,8,8,8,8,8,13)]    8[1-(0),13-(8,8,8,8,8,13,13),13-(8,8,8,8,8,13,13)]    1[8-(13,13)]]      3      Nonrotatable      [2.9017, 2.1517]      1.7467
[8[6-(6,8),13-(8,8,8,8,8,13,13)]    13[8-(1,13),8-(1,13),8-(1,13),8-(1,13),8-(6),8-(6),13-(8,8,8,8,8,8,13),13-(8,8,8,8,8,8,13)]    8[1-(0),13-(8,8,8,8,8,13,13),13-(8,8,8,8,8,13,13)]    1[8-(13,13)]]      4      Nonrotatable      [1.5643, 2.0293]      2.432
[8[6-(6,8),13-(8,8,8,8,8,13,13)]    13[8-(1,13),8-(1,13),8-(1,13),8-(1,13),8-(6),8-(6),13-(8,8,8,8,8,8,13),13-(8,8,8,8,8,8,13)]    8[1-(0),13-(8,8,8,8,8,13,13),13-(8,8,8,8,8,13,13)]    1[8-(13,13)]]      5      Nonrotatable      [1.5533, 2.0124]      2.1212
[8[1-(0),13-(8,8,8,8,8,13,13),13-(8,8,8,8,8,13,13)]    13[8-(1,13),8-(1,13),8-(1,13),8-(1,13),8-(6),8-(6),13-(8,8,8,8,8,8,13),13-(8,8,8,8,8,8,13)]    8[6-(6,8),13-(8,8,8,8,8,13,13)]    6[6-(6,6),8-(13),8-(13)]]      0      Nonrotatable      [1.5465, 2.1712]      2.445
[8[1-(0),13-(8,8,8,8,8,13,13),13-(8,8,8,8,8,13,13)]    13[8-(1,13),8-(1,13),8-(1,13),8-(1,13),8-(6),8-(6),13-(8,8,8,8,8,8,13),13-(8,8,8,8,8,8,13)]    8[6-(6,8),13-(8,8,8,8,8,13,13)]    6[6-(6,6),8-(13),8-(13)]]      1      Nonrotatable      [1.5464, 2.1714]      2.4445
[8[1-(0),13-(8,8,8,8,8,13,13),13-(8,8,8,8,8,13,13)]    13[8-(1,13),8-(1,13),8-(1,13),8-(1,13),8-(6),8-(6),13-(8,8,8,8,8,8,13),13-(8,8,8,8,8,8,13)]    8[6-(6,8),13-(8,8,8,8,8,13,13)]    6[6-(6,6),8-(13),8-(13)]]      2      Nonrotatable      [1.5533, 2.2023]      2.4792
[8[6-(6,8),13-(8,8,8,8,8,13,13)]    13[8-(1,13),8-(1,13),8-(1,13),8-(1,13),8-(6),8-(6),13-(8,8,8,8,8,8,13),13-(8,8,8,8,8,8,13)]    8[6-(6,8),13-(8,8,8,8,8,13,13)]    6[6-(6,6),8-(13),8-(13)]]      0      Nonrotatable      [1.3977, 2.1713]      2.1999
[8[6-(6,8),13-(8,8,8,8,8,13,13)]    6[6-(6,6),8-(13),8-(13)]    6[6-(1,6),6-(6,6),6-(8,8)]    6[6-(1,6),6-(6,6),6-(8,8)]]      0      Nonrotatable      [2.0418, 2.1]      2.3873
[6[6-(1,6),6-(6,6),6-(8,8)]    6[6-(6,6),8-(13),8-(13)]    8[6-(6,8),13-(8,8,8,8,8,13,13)]    13[8-(1,13),8-(1,13),8-(1,13),8-(1,13),8-(6),8-(6),13-(8,8,8,8,8,8,13),13-(8,8,8,8,8,8,13)]]      0      Nonrotatable      [2.0418, 2.1713]      3.0179
[6[6-(1,6),6-(6,6),6-(8,8)]    6[6-(6,6),8-(13),8-(13)]    8[6-(6,8),13-(8,8,8,8,8,13,13)]    13[8-(1,13),8-(1,13),8-(1,13),8-(1,13),8-(6),8-(6),13-(8,8,8,8,8,8,13),13-(8,8,8,8,8,8,13)]]      1      Nonrotatable      [2.0463, 2.2023]      3.0762
[6[6-(6,6),8-(13),8-(13)]    6[6-(1,6),6-(6,6),6-(8,8)]    6[6-(1,6),6-(6,6),6-(8,8)]    6[6-(6,6),8-(13),8-(13)]]      0      Nonrotatable      [2.1, 2.1]      0.186
[6[6-(6,6),8-(13),8-(13)]    6[6-(1,6),6-(6,6),6-(8,8)]    6[1-(0),6-(6,6),6-(6,6)]    1[6-(6,6)]]      0      Nonrotatable      [2.0875, 2.0926]      0.0669
