# Supplementary material for: Correction: An automated protocol to construct flexibility parameters for classical forcefields: applications to metal–organic frameworks
Source: RSC Adv. 2025 Jul 15;15(30):24791–801. doi: 10.1039/d5ra90084k (PMC12261396; doi:10.1039/d5ra90084k)
Supplement: RA-015-D5RA90084K-s001 [file RA-015-D5RA90084K-s001.zip › MOFs_inputs/quadrant_1_2/BUVWOF03/BUVWOF03_dihedral_types_list.txt]

[7[6-(1,6),6-(6,6),26-(7,7,7,7,7)]    26[7-(6,6),7-(6,6),7-(6,6),7-(6,6),7-(6,7),7-(6,7)]    7[6-(6,7),7-(6),26-(7,7,7,7,7)]    6[6-(6,7),7-(6),7-(7,26)]]      0      Nonrotatable      [1.7278, 2.0127]      3.0838
[7[6-(1,6),6-(6,6),26-(7,7,7,7,7)]    26[7-(6,6),7-(6,6),7-(6,6),7-(6,6),7-(6,7),7-(6,7)]    7[6-(6,7),7-(6),26-(7,7,7,7,7)]    6[6-(6,7),7-(6),7-(7,26)]]      1      Nonrotatable      [1.7282, 2.013]      3.0851
[7[6-(1,6),6-(6,6),26-(7,7,7,7,7)]    26[7-(6,6),7-(6,6),7-(6,6),7-(6,6),7-(6,7),7-(6,7)]    7[6-(6,7),7-(6),26-(7,7,7,7,7)]    6[6-(6,7),7-(6),7-(7,26)]]      2      Nonrotatable      [1.4137, 2.0128]      0.0576
[7[6-(6,7),7-(6),26-(7,7,7,7,7)]    26[7-(6,6),7-(6,6),7-(6,6),7-(6,6),7-(6,7),7-(6,7)]    7[6-(1,6),6-(6,6),26-(7,7,7,7,7)]    6[6-(1,6),6-(7,7),7-(6,26)]]      0      Nonrotatable      [1.4137, 2.0118]      0.0236
[7[6-(1,6),6-(1,6),26-(7,7,7,7,7)]    26[7-(6,6),7-(6,6),7-(6,6),7-(6,6),7-(6,7),7-(6,7)]    7[6-(6,7),7-(6),26-(7,7,7,7,7)]    6[6-(6,7),7-(6),7-(7,26)]]      0      Nonrotatable      [1.5806, 2.0127]      1.6059
[7[6-(1,6),6-(1,6),26-(7,7,7,7,7)]    26[7-(6,6),7-(6,6),7-(6,6),7-(6,6),7-(6,7),7-(6,7)]    7[6-(6,7),7-(6),26-(7,7,7,7,7)]    6[6-(6,7),7-(6),7-(7,26)]]      1      Nonrotatable      [1.5808, 2.0129]      1.6044
[7[6-(6,7),7-(6),26-(7,7,7,7,7)]    26[7-(6,6),7-(6,6),7-(6,6),7-(6,6),7-(6,7),7-(6,7)]    7[6-(1,6),6-(1,6),26-(7,7,7,7,7)]    6[1-(0),6-(1,6),7-(6,26)]]      0      Nonrotatable      [1.5608, 2.116]      0.5554
[7[6-(6,7),7-(6),26-(7,7,7,7,7)]    26[7-(6,6),7-(6,6),7-(6,6),7-(6,6),7-(6,7),7-(6,7)]    7[6-(1,6),6-(1,6),26-(7,7,7,7,7)]    6[1-(0),6-(1,6),7-(6,26)]]      1      Nonrotatable      [1.561, 2.1161]      0.5542
[7[6-(1,6),6-(6,6),26-(7,7,7,7,7)]    26[7-(6,6),7-(6,6),7-(6,6),7-(6,6),7-(6,7),7-(6,7)]    7[6-(1,6),6-(1,6),26-(7,7,7,7,7)]    6[1-(0),6-(1,6),7-(6,26)]]      0      Nonrotatable      [1.5922, 2.116]      1.9684
[7[6-(1,6),6-(6,6),26-(7,7,7,7,7)]    26[7-(6,6),7-(6,6),7-(6,6),7-(6,6),7-(6,7),7-(6,7)]    7[6-(1,6),6-(1,6),26-(7,7,7,7,7)]    6[1-(0),6-(1,6),7-(6,26)]]      1      Nonrotatable      [1.5921, 2.1286]      1.2652
[7[6-(1,6),6-(6,6),26-(7,7,7,7,7)]    26[7-(6,6),7-(6,6),7-(6,6),7-(6,6),7-(6,7),7-(6,7)]    7[6-(1,6),6-(1,6),26-(7,7,7,7,7)]    6[1-(0),6-(1,6),7-(6,26)]]      2      Nonrotatable      [1.5923, 2.1288]      1.2648
[7[6-(6,7),6-(6,7)]    6[6-(6,7),7-(6),7-(7,26)]    6[6-(1,6),6-(7,7),7-(6,26)]    6[1-(0),6-(1,6),6-(6,7)]]      0      Nonrotatable      [2.2953, 2.1821]      0.0446
[7[6-(6,7),6-(6,7)]    6[6-(6,7),7-(6),7-(7,26)]    6[6-(1,6),6-(7,7),7-(6,26)]    6[1-(0),6-(1,6),6-(6,7)]]      1      Nonrotatable      [2.2953, 2.1822]      0.0452
[7[6-(6,7),7-(6),26-(7,7,7,7,7)]    6[6-(6,7),7-(6),7-(7,26)]    6[6-(1,6),6-(7,7),7-(6,26)]    7[6-(1,6),6-(6,6),26-(7,7,7,7,7)]]      0      Nonrotatable      [2.018, 1.9656]      0.0604
[7[6-(6,7),7-(6),26-(7,7,7,7,7)]    6[6-(6,7),7-(6),7-(7,26)]    7[6-(6,7),6-(6,7)]    6[6-(6,6),7-(6),7-(7)]]      0      Nonrotatable      [1.9693, 1.7745]      0.0048
[7[6-(6,7),6-(6,7)]    6[6-(6,7),7-(6),7-(7,26)]    7[6-(6,7),7-(6),26-(7,7,7,7,7)]    7[6-(6,7),7-(6,26)]]      0      Nonrotatable      [1.9693, 1.8697]      0.0095
[7[6-(6,7),7-(6,26)]    6[6-(6,6),7-(6),7-(7)]    6[6-(1,6),6-(1,6),6-(7,7)]    6[1-(0),6-(1,7),6-(6,6)]]      0      Nonrotatable      [2.1331, 2.132]      2.9556
[7[6-(6,7),7-(6,26)]    6[6-(6,6),7-(6),7-(7)]    6[6-(1,6),6-(1,6),6-(7,7)]    6[1-(0),6-(1,7),6-(6,6)]]      1      Nonrotatable      [2.1326, 2.1319]      2.9534
[7[6-(6,7),6-(6,7)]    6[6-(6,6),7-(6),7-(7)]    6[6-(1,6),6-(1,6),6-(7,7)]    6[1-(0),6-(1,7),6-(6,6)]]      0      Nonrotatable      [2.1654, 2.1319]      0.232
[7[6-(6,7),6-(6,7)]    6[6-(6,6),7-(6),7-(7)]    7[6-(6,7),7-(6,26)]    7[6-(6,7),7-(6),26-(7,7,7,7,7)]]      0      Nonrotatable      [1.9843, 1.827]      0.0072
[7[6-(6,7),7-(6,26)]    6[6-(6,6),7-(6),7-(7)]    7[6-(6,7),6-(6,7)]    6[6-(6,7),7-(6),7-(7,26)]]      0      Nonrotatable      [1.9843, 1.7745]      0.0016
[6[6-(6,7),7-(6),7-(7,26)]    6[6-(1,6),6-(7,7),7-(6,26)]    6[1-(0),6-(1,6),6-(6,7)]    1[6-(6,6)]]      0      Nonrotatable      [2.1822, 2.0671]      0.0558
[6[6-(6,7),7-(6),7-(7,26)]    6[6-(1,6),6-(7,7),7-(6,26)]    6[1-(0),6-(1,6),6-(6,7)]    1[6-(6,6)]]      1      Nonrotatable      [2.1821, 2.0671]      0.0549
[7[6-(1,6),6-(6,6),26-(7,7,7,7,7)]    6[6-(1,6),6-(7,7),7-(6,26)]    6[1-(0),6-(1,6),6-(6,7)]    6[1-(0),6-(1,6),6-(1,6)]]      0      Nonrotatable      [2.1351, 2.08]      0.0126
[6[1-(0),6-(1,6),6-(6,7)]    6[6-(1,6),6-(7,7),7-(6,26)]    7[6-(1,6),6-(6,6),26-(7,7,7,7,7)]    6[1-(0),6-(1,6),7-(6,26)]]      0      Nonrotatable      [2.1351, 2.0565]      0.0002
[1[6-(6,6)]    6[1-(0),6-(1,6),6-(6,7)]    6[1-(0),6-(1,6),6-(1,6)]    6[1-(0),6-(1,6),6-(1,7)]]      0      Nonrotatable      [2.1359, 2.0703]      3.1116
[1[6-(6,6)]    6[1-(0),6-(1,6),6-(1,6)]    6[1-(0),6-(1,6),6-(1,7)]    1[6-(6,6)]]      0      Nonrotatable      [2.1059, 2.1177]      0.008
[1[6-(6,6)]    6[1-(0),6-(1,6),6-(1,7)]    6[1-(0),6-(1,6),7-(6,26)]    1[6-(6,7)]]      0      Nonrotatable      [2.0795, 2.1295]      0.0131
[1[6-(6,7)]    6[1-(0),6-(1,6),7-(6,26)]    7[6-(1,6),6-(6,6),26-(7,7,7,7,7)]    6[6-(1,6),6-(7,7),7-(6,26)]]      0      Nonrotatable      [2.0154, 2.0565]      3.1285
[6[6-(6,6),7-(6),7-(7)]    6[6-(1,6),6-(1,6),6-(7,7)]    6[1-(0),6-(1,7),6-(6,6)]    1[6-(6,6)]]      0      Nonrotatable      [2.1319, 2.0957]      0.0725
[6[6-(6,6),7-(6),7-(7)]    6[6-(1,6),6-(1,6),6-(7,7)]    6[1-(0),6-(1,7),6-(6,6)]    1[6-(6,6)]]      1      Nonrotatable      [2.1212, 2.0976]      0.0676
[6[1-(0),6-(1,7),6-(6,6)]    6[6-(1,6),6-(1,6),6-(7,7)]    6[1-(0),6-(1,7),6-(6,6)]    1[6-(6,6)]]      0      Nonrotatable      [2.0293, 2.0965]      3.1122
[6[1-(0),6-(1,7),6-(6,6)]    6[6-(1,6),6-(1,6),6-(7,7)]    6[1-(0),6-(1,7),6-(6,6)]    1[6-(6,6)]]      1      Nonrotatable      [2.0293, 2.0976]      3.1151
[1[6-(6,6)]    6[1-(0),6-(1,7),6-(6,6)]    6[1-(0),6-(1,6),7-(6,26)]    1[6-(6,7)]]      0      Nonrotatable      [2.088, 2.1009]      0.0113
[1[6-(6,6)]    6[1-(0),6-(1,7),6-(6,6)]    6[1-(0),6-(1,6),7-(6,26)]    7[6-(1,6),6-(1,6),26-(7,7,7,7,7)]]      0      Nonrotatable      [2.0907, 2.1516]      3.0966
[1[6-(6,6)]    6[1-(0),6-(1,7),6-(6,6)]    6[1-(0),6-(1,6),7-(6,26)]    7[6-(1,6),6-(1,6),26-(7,7,7,7,7)]]      1      Nonrotatable      [2.0853, 2.1507]      3.1216
[6[6-(1,6),6-(1,6),6-(7,7)]    6[1-(0),6-(1,7),6-(6,6)]    6[1-(0),6-(1,6),7-(6,26)]    1[6-(6,7)]]      0      Nonrotatable      [2.0966, 2.1029]      3.1355
[6[6-(1,6),6-(1,6),6-(7,7)]    6[1-(0),6-(1,7),6-(6,6)]    6[1-(0),6-(1,6),7-(6,26)]    1[6-(6,7)]]      1      Nonrotatable      [2.0963, 2.103]      3.1349
[6[6-(1,6),6-(1,6),6-(7,7)]    6[1-(0),6-(1,7),6-(6,6)]    6[1-(0),6-(1,6),7-(6,26)]    7[6-(1,6),6-(1,6),26-(7,7,7,7,7)]]      0      Nonrotatable      [2.0965, 2.1515]      0.0247
[6[6-(1,6),6-(1,6),6-(7,7)]    6[1-(0),6-(1,7),6-(6,6)]    6[1-(0),6-(1,6),7-(6,26)]    7[6-(1,6),6-(1,6),26-(7,7,7,7,7)]]      1      Nonrotatable      [2.0985, 2.151]      0.0293
[6[1-(0),6-(1,7),6-(6,6)]    6[1-(0),6-(1,6),7-(6,26)]    7[6-(1,6),6-(1,6),26-(7,7,7,7,7)]    26[7-(6,6),7-(6,6),7-(6,6),7-(6,6),7-(6,7),7-(6,7)]]      0      Nonrotatable      [2.1516, 2.1287]      2.9804
[6[1-(0),6-(1,7),6-(6,6)]    6[1-(0),6-(1,6),7-(6,26)]    7[6-(1,6),6-(1,6),26-(7,7,7,7,7)]    26[7-(6,6),7-(6,6),7-(6,6),7-(6,6),7-(6,7),7-(6,7)]]      1      Nonrotatable      [2.1508, 2.116]      3.0091
[6[1-(0),6-(1,7),6-(6,6)]    6[1-(0),6-(1,6),7-(6,26)]    7[6-(1,6),6-(1,6),26-(7,7,7,7,7)]    6[1-(0),6-(1,6),7-(6,26)]]      0      Nonrotatable      [2.1517, 2.0348]      0.0734
[6[1-(0),6-(1,7),6-(6,6)]    6[1-(0),6-(1,6),7-(6,26)]    7[6-(1,6),6-(1,6),26-(7,7,7,7,7)]    6[1-(0),6-(1,6),7-(6,26)]]      1      Nonrotatable      [2.1509, 2.0348]      0.0453
[6[1-(0),6-(1,7),6-(6,6)]    6[1-(0),6-(1,6),7-(6,26)]    7[6-(1,6),6-(1,6),26-(7,7,7,7,7)]    6[1-(0),6-(1,6),7-(6,26)]]      2      Nonrotatable      [2.1514, 2.0356]      0.0731
[6[1-(0),6-(1,7),6-(6,6)]    6[1-(0),6-(1,6),7-(6,26)]    7[6-(1,6),6-(1,6),26-(7,7,7,7,7)]    6[1-(0),6-(1,6),7-(6,26)]]      3      Nonrotatable      [2.1505, 2.0356]      0.0455
[6[6-(6,7),7-(6),7-(7,26)]    7[6-(6,7),7-(6),26-(7,7,7,7,7)]    7[6-(6,7),7-(6,26)]    6[6-(6,6),7-(6),7-(7)]]      0      Nonrotatable      [1.8697, 1.827]      0.0096
