# Supplementary material for: Correction: An automated protocol to construct flexibility parameters for classical forcefields: applications to metal–organic frameworks
Source: RSC Adv. 2025 Jul 15;15(30):24791–801. doi: 10.1039/d5ra90084k (PMC12261396; doi:10.1039/d5ra90084k)
Supplement: RA-015-D5RA90084K-s001 [file RA-015-D5RA90084K-s001.zip › MOFs_inputs/quadrant_1_2/BUVYIB/BUVYIB_dihedral_instances_list.txt]

[ 127	[0	-1	0]	1	[0	0	0]	124	[0	0	0]	52	[0	0	0]	0	-1	True	1	[1.4118	2.0229]	-0.0347 ]
[ 142	[0	0	0]	1	[0	0	0]	139	[0	-1	0]	88	[0	-1	0]	0	1	True	2	[1.4118	2.0229]	0.0347 ]
[ 132	[-1	0	0]	2	[0	0	0]	129	[0	0	0]	64	[0	0	0]	0	-1	True	1	[1.4119	2.0226]	-0.0341 ]
[ 147	[0	0	0]	2	[0	0	0]	144	[-1	0	0]	100	[-1	0	0]	0	1	True	2	[1.4119	2.0226]	0.0341 ]
[ 137	[0	0	-1]	3	[0	0	0]	134	[0	0	0]	76	[0	0	0]	0	-1	True	1	[1.4113	2.023]	-0.0328 ]
[ 152	[0	0	0]	3	[0	0	0]	149	[0	0	-1]	112	[0	0	-1]	0	1	True	2	[1.4113	2.023]	0.0328 ]
[ 142	[0	1	0]	1	[0	1	0]	139	[0	0	0]	88	[0	0	0]	0	1	True	2	[1.4118	2.0229]	0.0347 ]
[ 147	[1	0	0]	2	[1	0	0]	144	[0	0	0]	100	[0	0	0]	0	1	True	2	[1.4119	2.0226]	0.0341 ]
[ 152	[0	0	1]	3	[0	0	1]	149	[0	0	0]	112	[0	0	0]	0	1	True	2	[1.4113	2.023]	0.0328 ]
[ 124	[0	0	0]	1	[0	0	0]	142	[0	0	0]	90	[0	-1	0]	1	1	True	1	[1.7298	2.0107]	3.1272 ]
[ 139	[0	-1	0]	1	[0	0	0]	127	[0	-1	0]	54	[0	0	0]	1	-1	True	2	[1.7298	2.0107]	-3.1272 ]
[ 129	[0	0	0]	2	[0	0	0]	147	[0	0	0]	102	[0	0	0]	1	1	True	1	[1.7297	2.0103]	3.1273 ]
[ 144	[-1	0	0]	2	[0	0	0]	132	[-1	0	0]	66	[-1	0	0]	1	-1	True	2	[1.7297	2.0103]	-3.1273 ]
[ 134	[0	0	0]	3	[0	0	0]	152	[0	0	0]	114	[0	0	-1]	1	1	True	1	[1.7303	2.0109]	3.1289 ]
[ 149	[0	0	-1]	3	[0	0	0]	137	[0	0	-1]	78	[0	0	0]	1	-1	True	2	[1.7303	2.0109]	-3.1289 ]
[ 139	[0	0	0]	1	[0	1	0]	127	[0	0	0]	54	[0	1	0]	1	-1	True	2	[1.7298	2.0107]	-3.1272 ]
[ 144	[0	0	0]	2	[1	0	0]	132	[0	0	0]	66	[0	0	0]	1	-1	True	2	[1.7297	2.0103]	-3.1273 ]
[ 149	[0	0	0]	3	[0	0	1]	137	[0	0	0]	78	[0	0	1]	1	-1	True	2	[1.7303	2.0109]	-3.1289 ]
[ 124	[0	0	0]	1	[0	0	0]	142	[0	0	0]	94	[0	0	0]	2	-1	True	1	[1.7298	2.2178]	-0.0252 ]
[ 139	[0	-1	0]	1	[0	0	0]	127	[0	-1	0]	58	[0	-1	0]	2	1	True	2	[1.7298	2.2178]	0.0252 ]
[ 139	[0	0	0]	1	[0	1	0]	127	[0	0	0]	58	[0	0	0]	2	1	True	2	[1.7298	2.2178]	0.0252 ]
[ 129	[0	0	0]	2	[0	0	0]	147	[0	0	0]	106	[0	0	0]	3	-1	True	1	[1.7297	2.2181]	-0.024 ]
[ 144	[-1	0	0]	2	[0	0	0]	132	[-1	0	0]	70	[-1	0	0]	3	1	True	2	[1.7297	2.2181]	0.024 ]
[ 134	[0	0	0]	3	[0	0	0]	152	[0	0	0]	118	[0	0	0]	3	-1	True	1	[1.7303	2.2174]	-0.0233 ]
[ 149	[0	0	-1]	3	[0	0	0]	137	[0	0	-1]	82	[0	0	-1]	3	1	True	2	[1.7303	2.2174]	0.0233 ]
[ 144	[0	0	0]	2	[1	0	0]	132	[0	0	0]	70	[0	0	0]	3	1	True	2	[1.7297	2.2181]	0.024 ]
[ 149	[0	0	0]	3	[0	0	1]	137	[0	0	0]	82	[0	0	0]	3	1	True	2	[1.7303	2.2174]	0.0233 ]
[ 153	[0	-1	0]	1	[0	0	0]	124	[0	0	0]	125	[0	0	0]	4	1	True	1	[1.5779	2.3867]	1.6149 ]
[ 138	[0	0	0]	1	[0	0	0]	139	[0	-1	0]	140	[0	-1	0]	4	-1	True	2	[1.5779	2.3867]	-1.6149 ]
[ 138	[0	1	0]	1	[0	1	0]	139	[0	0	0]	140	[0	0	0]	4	-1	True	2	[1.5779	2.3867]	-1.6149 ]
[ 128	[-1	0	0]	2	[0	0	0]	144	[-1	0	0]	145	[-1	0	0]	5	-1	True	2	[1.5784	2.3869]	-1.6151 ]
[ 143	[0	0	0]	2	[0	0	0]	129	[0	0	0]	130	[0	0	0]	5	1	True	1	[1.5784	2.3869]	1.6151 ]
[ 133	[0	0	0]	3	[0	0	0]	149	[0	0	-1]	150	[0	0	-1]	5	-1	True	2	[1.5777	2.3865]	-1.6153 ]
[ 148	[0	0	-1]	3	[0	0	0]	134	[0	0	0]	135	[0	0	0]	5	1	True	1	[1.5777	2.3865]	1.6153 ]
[ 128	[0	0	0]	2	[1	0	0]	144	[0	0	0]	145	[0	0	0]	5	-1	True	2	[1.5784	2.3869]	-1.6151 ]
[ 133	[0	0	1]	3	[0	0	1]	149	[0	0	0]	150	[0	0	0]	5	-1	True	2	[1.5777	2.3865]	-1.6153 ]
[ 127	[0	-1	0]	1	[0	0	0]	138	[0	0	0]	86	[0	0	0]	6	-1	True	1	[1.5728	2.1294]	-1.0183 ]
[ 142	[0	0	0]	1	[0	0	0]	153	[0	-1	0]	122	[0	-1	0]	6	1	True	2	[1.5728	2.1294]	1.0183 ]
[ 132	[-1	0	0]	2	[0	0	0]	128	[-1	0	0]	62	[-1	0	0]	6	-1	True	2	[1.5726	2.1294]	-1.0173 ]
[ 147	[0	0	0]	2	[0	0	0]	143	[0	0	0]	98	[0	0	0]	6	1	True	1	[1.5726	2.1294]	1.0173 ]
[ 137	[0	0	-1]	3	[0	0	0]	133	[0	0	0]	74	[0	0	0]	6	-1	True	1	[1.573	2.1298]	-1.0153 ]
[ 152	[0	0	0]	3	[0	0	0]	148	[0	0	-1]	110	[0	0	-1]	6	1	True	2	[1.573	2.1298]	1.0153 ]
[ 132	[0	0	0]	2	[1	0	0]	128	[0	0	0]	62	[0	0	0]	6	-1	True	2	[1.5726	2.1294]	-1.0173 ]
[ 152	[0	0	1]	3	[0	0	1]	148	[0	0	0]	110	[0	0	0]	6	1	True	2	[1.573	2.1298]	1.0153 ]
[ 142	[0	1	0]	1	[0	1	0]	153	[0	0	0]	122	[0	0	0]	6	1	True	2	[1.5728	2.1294]	1.0183 ]
[ 127	[0	-1	0]	1	[0	0	0]	153	[0	-1	0]	122	[0	-1	0]	7	-1	True	2	[1.5688	2.1294]	-2.1233 ]
[ 142	[0	0	0]	1	[0	0	0]	138	[0	0	0]	86	[0	0	0]	7	1	True	1	[1.5688	2.1294]	2.1233 ]
[ 147	[0	0	0]	2	[0	0	0]	128	[-1	0	0]	62	[-1	0	0]	7	1	True	2	[1.569	2.1294]	2.1243 ]
[ 132	[-1	0	0]	2	[0	0	0]	143	[0	0	0]	98	[0	0	0]	7	-1	True	1	[1.569	2.1294]	-2.1243 ]
[ 147	[1	0	0]	2	[1	0	0]	128	[0	0	0]	62	[0	0	0]	7	1	True	2	[1.569	2.1294]	2.1243 ]
[ 127	[0	0	0]	1	[0	1	0]	153	[0	0	0]	122	[0	0	0]	7	-1	True	2	[1.5688	2.1294]	-2.1233 ]
[ 152	[0	0	0]	3	[0	0	0]	133	[0	0	0]	74	[0	0	0]	8	1	True	1	[1.5686	2.1298]	2.1263 ]
[ 137	[0	0	-1]	3	[0	0	0]	148	[0	0	-1]	110	[0	0	-1]	8	-1	True	2	[1.5686	2.1298]	-2.1263 ]
[ 137	[0	0	0]	3	[0	0	1]	148	[0	0	0]	110	[0	0	0]	8	-1	True	2	[1.5686	2.1298]	-2.1263 ]
[ 124	[0	0	0]	52	[0	0	0]	54	[0	0	0]	127	[0	-1	0]	9	-1	True	1	[2.0153	1.9632]	-0.0357 ]
[ 134	[0	0	0]	76	[0	0	0]	78	[0	0	0]	137	[0	0	-1]	9	-1	True	1	[2.0154	1.9633]	-0.0354 ]
[ 139	[0	0	0]	88	[0	0	0]	90	[0	0	0]	142	[0	1	0]	9	1	True	1	[2.0153	1.9632]	0.0357 ]
[ 149	[0	0	0]	112	[0	0	0]	114	[0	0	0]	152	[0	0	1]	9	1	True	1	[2.0154	1.9633]	0.0354 ]
[ 129	[0	0	0]	64	[0	0	0]	66	[-1	0	0]	132	[-1	0	0]	10	-1	True	2	[2.0155	1.9635]	-0.0349 ]
[ 129	[1	0	0]	64	[1	0	0]	66	[0	0	0]	132	[0	0	0]	10	-1	True	2	[2.0155	1.9635]	-0.0349 ]
[ 144	[0	0	0]	100	[0	0	0]	102	[1	0	0]	147	[1	0	0]	10	1	True	2	[2.0155	1.9635]	0.0349 ]
[ 144	[-1	0	0]	100	[-1	0	0]	102	[0	0	0]	147	[0	0	0]	10	1	True	2	[2.0155	1.9635]	0.0349 ]
[ 126	[0	0	0]	52	[0	0	0]	54	[0	0	0]	127	[0	-1	0]	11	1	True	1	[2.3	1.9632]	3.0933 ]
[ 131	[0	0	0]	64	[0	0	0]	66	[-1	0	0]	132	[-1	0	0]	11	1	True	2	[2.2998	1.9635]	3.0934 ]
[ 131	[1	0	0]	64	[1	0	0]	66	[0	0	0]	132	[0	0	0]	11	1	True	2	[2.2998	1.9635]	3.0934 ]
[ 136	[0	0	0]	76	[0	0	0]	78	[0	0	0]	137	[0	0	-1]	11	1	True	1	[2.3001	1.9633]	3.093 ]
[ 141	[0	0	0]	88	[0	0	0]	90	[0	0	0]	142	[0	1	0]	11	-1	True	1	[2.3	1.9632]	-3.0933 ]
[ 146	[0	0	0]	100	[0	0	0]	102	[1	0	0]	147	[1	0	0]	11	-1	True	2	[2.2998	1.9635]	-3.0934 ]
[ 146	[-1	0	0]	100	[-1	0	0]	102	[0	0	0]	147	[0	0	0]	11	-1	True	2	[2.2998	1.9635]	-3.0934 ]
[ 151	[0	0	0]	112	[0	0	0]	114	[0	0	0]	152	[0	0	1]	11	-1	True	1	[2.3001	1.9633]	-3.093 ]
[ 126	[0	0	0]	52	[0	0	0]	124	[0	0	0]	125	[0	0	0]	12	1	True	1	[1.9678	1.8718]	0.005 ]
[ 131	[0	0	0]	64	[0	0	0]	129	[0	0	0]	130	[0	0	0]	12	1	True	1	[1.9678	1.8718]	0.0048 ]
[ 136	[0	0	0]	76	[0	0	0]	134	[0	0	0]	135	[0	0	0]	12	1	True	1	[1.9676	1.872]	0.0048 ]
[ 141	[0	0	0]	88	[0	0	0]	139	[0	0	0]	140	[0	0	0]	12	-1	True	1	[1.9678	1.8718]	-0.005 ]
[ 146	[0	0	0]	100	[0	0	0]	144	[0	0	0]	145	[0	0	0]	12	-1	True	1	[1.9678	1.8718]	-0.0048 ]
[ 151	[0	0	0]	112	[0	0	0]	149	[0	0	0]	150	[0	0	0]	12	-1	True	1	[1.9676	1.872]	-0.0048 ]
[ 124	[0	0	0]	52	[0	0	0]	126	[0	0	0]	53	[0	0	0]	13	-1	True	1	[1.9678	1.7722]	-0.002 ]
[ 129	[0	0	0]	64	[0	0	0]	131	[0	0	0]	65	[0	0	0]	13	-1	True	1	[1.9678	1.7722]	-0.002 ]
[ 134	[0	0	0]	76	[0	0	0]	136	[0	0	0]	77	[0	0	0]	13	-1	True	1	[1.9676	1.772]	-0.0019 ]
[ 139	[0	0	0]	88	[0	0	0]	141	[0	0	0]	89	[0	0	0]	13	1	True	1	[1.9678	1.7722]	0.002 ]
[ 144	[0	0	0]	100	[0	0	0]	146	[0	0	0]	101	[0	0	0]	13	1	True	1	[1.9678	1.7722]	0.002 ]
[ 149	[0	0	0]	112	[0	0	0]	151	[0	0	0]	113	[0	0	0]	13	1	True	1	[1.9676	1.772]	0.0019 ]
[ 125	[0	0	0]	53	[0	0	0]	59	[0	0	0]	60	[0	0	0]	14	-1	True	1	[2.1162	2.1097]	-0.0146 ]
[ 140	[0	0	0]	89	[0	0	0]	95	[0	0	0]	96	[0	0	0]	14	1	True	1	[2.1162	2.1097]	0.0146 ]
[ 130	[0	0	0]	65	[0	0	0]	71	[0	0	0]	72	[0	0	0]	15	-1	True	1	[2.1163	2.1098]	-0.0176 ]
[ 135	[0	0	0]	77	[0	0	0]	83	[0	0	0]	84	[0	0	0]	15	-1	True	1	[2.1152	2.1091]	-0.0154 ]
[ 145	[0	0	0]	101	[0	0	0]	107	[0	0	0]	108	[0	0	0]	15	1	True	1	[2.1163	2.1098]	0.0176 ]
[ 150	[0	0	0]	113	[0	0	0]	119	[0	0	0]	120	[0	0	0]	15	1	True	1	[2.1152	2.1091]	0.0154 ]
[ 125	[0	0	0]	53	[0	0	0]	59	[0	0	0]	63	[0	0	0]	16	1	True	1	[2.1162	2.1361]	3.1088 ]
[ 135	[0	0	0]	77	[0	0	0]	83	[0	0	0]	87	[0	0	0]	16	1	True	1	[2.1152	2.1362]	3.107 ]
[ 140	[0	0	0]	89	[0	0	0]	95	[0	0	0]	99	[0	0	0]	16	-1	True	1	[2.1162	2.1361]	-3.1088 ]
[ 150	[0	0	0]	113	[0	0	0]	119	[0	0	0]	123	[0	0	0]	16	-1	True	1	[2.1152	2.1362]	-3.107 ]
[ 130	[0	0	0]	65	[0	0	0]	71	[0	0	0]	75	[0	0	0]	17	1	True	1	[2.1163	2.136]	3.1049 ]
[ 145	[0	0	0]	101	[0	0	0]	107	[0	0	0]	111	[0	0	0]	17	-1	True	1	[2.1163	2.1359]	-3.1049 ]
[ 59	[0	0	0]	53	[0	0	0]	125	[0	0	0]	124	[0	0	0]	18	-1	True	1	[2.1162	1.8281]	-3.1091 ]
[ 71	[0	0	0]	65	[0	0	0]	130	[0	0	0]	129	[0	0	0]	18	-1	True	1	[2.1163	1.828]	-3.1089 ]
[ 83	[0	0	0]	77	[0	0	0]	135	[0	0	0]	134	[0	0	0]	18	-1	True	1	[2.1152	1.8279]	-3.1083 ]
[ 95	[0	0	0]	89	[0	0	0]	140	[0	0	0]	139	[0	0	0]	18	1	True	1	[2.1162	1.8281]	3.1091 ]
[ 107	[0	0	0]	101	[0	0	0]	145	[0	0	0]	144	[0	0	0]	18	1	True	1	[2.1163	1.828]	3.1089 ]
[ 119	[0	0	0]	113	[0	0	0]	150	[0	0	0]	149	[0	0	0]	18	1	True	1	[2.1152	1.8279]	3.1083 ]
[ 126	[0	0	0]	53	[0	0	0]	59	[0	0	0]	60	[0	0	0]	19	-1	True	1	[2.1817	2.1097]	-3.1251 ]
[ 131	[0	0	0]	65	[0	0	0]	71	[0	0	0]	72	[0	0	0]	19	-1	True	1	[2.1817	2.1098]	-3.1275 ]
[ 141	[0	0	0]	89	[0	0	0]	95	[0	0	0]	96	[0	0	0]	19	1	True	1	[2.1817	2.1097]	3.1251 ]
[ 146	[0	0	0]	101	[0	0	0]	107	[0	0	0]	108	[0	0	0]	19	1	True	1	[2.1817	2.1098]	3.1275 ]
[ 136	[0	0	0]	77	[0	0	0]	83	[0	0	0]	84	[0	0	0]	20	-1	True	1	[2.1823	2.1091]	-3.125 ]
[ 151	[0	0	0]	113	[0	0	0]	119	[0	0	0]	120	[0	0	0]	20	1	True	1	[2.1823	2.1091]	3.125 ]
[ 126	[0	0	0]	53	[0	0	0]	59	[0	0	0]	63	[0	0	0]	21	-1	True	1	[2.1817	2.1361]	-0.0018 ]
[ 131	[0	0	0]	65	[0	0	0]	71	[0	0	0]	75	[0	0	0]	21	-1	True	1	[2.1817	2.136]	-0.005 ]
[ 136	[0	0	0]	77	[0	0	0]	83	[0	0	0]	87	[0	0	0]	21	-1	True	1	[2.1823	2.1362]	-0.0025 ]
[ 141	[0	0	0]	89	[0	0	0]	95	[0	0	0]	99	[0	0	0]	21	1	True	1	[2.1817	2.1361]	0.0018 ]
[ 146	[0	0	0]	101	[0	0	0]	107	[0	0	0]	111	[0	0	0]	21	1	True	1	[2.1817	2.1359]	0.005 ]
[ 151	[0	0	0]	113	[0	0	0]	119	[0	0	0]	123	[0	0	0]	21	1	True	1	[2.1823	2.1362]	0.0025 ]
[ 59	[0	0	0]	53	[0	0	0]	126	[0	0	0]	52	[0	0	0]	22	1	True	1	[2.1817	1.7722]	3.1108 ]
[ 71	[0	0	0]	65	[0	0	0]	131	[0	0	0]	64	[0	0	0]	22	1	True	1	[2.1817	1.7722]	3.1105 ]
[ 83	[0	0	0]	77	[0	0	0]	136	[0	0	0]	76	[0	0	0]	22	1	True	1	[2.1823	1.772]	3.1099 ]
[ 95	[0	0	0]	89	[0	0	0]	141	[0	0	0]	88	[0	0	0]	22	-1	True	1	[2.1817	1.7722]	-3.1108 ]
[ 107	[0	0	0]	101	[0	0	0]	146	[0	0	0]	100	[0	0	0]	22	-1	True	1	[2.1817	1.7722]	-3.1105 ]
[ 119	[0	0	0]	113	[0	0	0]	151	[0	0	0]	112	[0	0	0]	22	-1	True	1	[2.1823	1.772]	-3.1099 ]
[ 126	[0	0	0]	53	[0	0	0]	125	[0	0	0]	124	[0	0	0]	23	1	True	1	[1.9848	1.8281]	0.0047 ]
[ 131	[0	0	0]	65	[0	0	0]	130	[0	0	0]	129	[0	0	0]	23	1	True	1	[1.9848	1.828]	0.0043 ]
[ 141	[0	0	0]	89	[0	0	0]	140	[0	0	0]	139	[0	0	0]	23	-1	True	1	[1.9849	1.8281]	-0.0047 ]
[ 146	[0	0	0]	101	[0	0	0]	145	[0	0	0]	144	[0	0	0]	23	-1	True	1	[1.9848	1.828]	-0.0043 ]
[ 136	[0	0	0]	77	[0	0	0]	135	[0	0	0]	134	[0	0	0]	24	1	True	1	[1.9853	1.8279]	0.0047 ]
[ 151	[0	0	0]	113	[0	0	0]	150	[0	0	0]	149	[0	0	0]	24	-1	True	1	[1.9853	1.8279]	-0.0047 ]
[ 125	[0	0	0]	53	[0	0	0]	126	[0	0	0]	52	[0	0	0]	25	-1	True	1	[1.9848	1.7722]	-0.0018 ]
[ 130	[0	0	0]	65	[0	0	0]	131	[0	0	0]	64	[0	0	0]	25	-1	True	1	[1.9848	1.7722]	-0.0015 ]
[ 140	[0	0	0]	89	[0	0	0]	141	[0	0	0]	88	[0	0	0]	25	1	True	1	[1.9849	1.7722]	0.0018 ]
[ 145	[0	0	0]	101	[0	0	0]	146	[0	0	0]	100	[0	0	0]	25	1	True	1	[1.9848	1.7722]	0.0015 ]
[ 135	[0	0	0]	77	[0	0	0]	136	[0	0	0]	76	[0	0	0]	26	-1	True	1	[1.9853	1.772]	-0.0018 ]
[ 150	[0	0	0]	113	[0	0	0]	151	[0	0	0]	112	[0	0	0]	26	1	True	1	[1.9853	1.772]	0.0018 ]
[ 127	[0	-1	0]	54	[0	0	0]	55	[0	0	0]	56	[0	-1	0]	27	1	True	1	[2.1355	2.0799]	0.0028 ]
[ 132	[0	0	0]	66	[0	0	0]	67	[0	0	0]	68	[0	0	0]	27	1	True	1	[2.1354	2.08]	0.0028 ]
[ 137	[0	0	-1]	78	[0	0	0]	79	[0	0	0]	80	[0	0	-1]	27	1	True	1	[2.1352	2.08]	0.0023 ]
[ 142	[0	1	0]	90	[0	0	0]	91	[0	0	0]	92	[0	1	0]	27	-1	True	1	[2.1355	2.0799]	-0.0028 ]
[ 147	[0	0	0]	102	[0	0	0]	103	[0	0	0]	104	[0	0	0]	27	-1	True	1	[2.1354	2.08]	-0.0028 ]
[ 152	[0	0	1]	114	[0	0	0]	115	[0	0	0]	116	[0	0	1]	27	-1	True	1	[2.1352	2.08]	-0.0023 ]
[ 55	[0	0	0]	54	[0	0	0]	127	[0	-1	0]	58	[0	-1	0]	28	1	True	2	[2.1355	2.0546]	0.0034 ]
[ 67	[0	0	0]	66	[0	0	0]	132	[0	0	0]	70	[0	0	0]	28	1	True	1	[2.1354	2.0547]	0.0034 ]
[ 79	[0	0	0]	78	[0	0	0]	137	[0	0	-1]	82	[0	0	-1]	28	1	True	2	[2.1352	2.0548]	0.0039 ]
[ 91	[0	0	0]	90	[0	0	0]	142	[0	1	0]	94	[0	1	0]	28	-1	True	2	[2.1355	2.0546]	-0.0034 ]
[ 103	[0	0	0]	102	[0	0	0]	147	[0	0	0]	106	[0	0	0]	28	-1	True	1	[2.1354	2.0548]	-0.0034 ]
[ 115	[0	0	0]	114	[0	0	0]	152	[0	0	1]	118	[0	0	1]	28	-1	True	2	[2.1352	2.0548]	-0.0039 ]
[ 55	[0	1	0]	54	[0	1	0]	127	[0	0	0]	58	[0	0	0]	28	1	True	2	[2.1355	2.0546]	0.0034 ]
[ 79	[0	0	1]	78	[0	0	1]	137	[0	0	0]	82	[0	0	0]	28	1	True	2	[2.1352	2.0548]	0.0039 ]
[ 91	[0	-1	0]	90	[0	-1	0]	142	[0	0	0]	94	[0	0	0]	28	-1	True	2	[2.1355	2.0546]	-0.0034 ]
[ 115	[0	0	-1]	114	[0	0	-1]	152	[0	0	0]	118	[0	0	0]	28	-1	True	2	[2.1352	2.0548]	-0.0039 ]
[ 4	[0	0	0]	55	[0	0	0]	56	[0	-1	0]	57	[0	-1	0]	29	-1	True	2	[2.1361	2.0706]	-3.1416 ]
[ 4	[0	1	0]	55	[0	1	0]	56	[0	0	0]	57	[0	0	0]	29	-1	True	2	[2.1361	2.0706]	-3.1416 ]
[ 12	[0	0	0]	67	[0	0	0]	68	[0	0	0]	69	[0	0	0]	29	1	True	1	[2.1362	2.0706]	3.1416 ]
[ 20	[0	0	0]	79	[0	0	0]	80	[0	0	-1]	81	[0	0	-1]	29	-1	True	2	[2.1359	2.0706]	-3.1416 ]
[ 20	[0	0	1]	79	[0	0	1]	80	[0	0	0]	81	[0	0	0]	29	-1	True	2	[2.1359	2.0706]	-3.1416 ]
[ 28	[0	0	0]	91	[0	0	0]	92	[0	1	0]	93	[0	1	0]	29	1	True	2	[2.1361	2.0706]	3.1416 ]
[ 28	[0	-1	0]	91	[0	-1	0]	92	[0	0	0]	93	[0	0	0]	29	1	True	2	[2.1361	2.0706]	3.1416 ]
[ 36	[0	0	0]	103	[0	0	0]	104	[0	0	0]	105	[0	0	0]	29	-1	True	1	[2.1362	2.0706]	-3.1416 ]
[ 44	[0	0	0]	115	[0	0	0]	116	[0	0	1]	117	[0	0	1]	29	1	True	2	[2.1359	2.0706]	3.1416 ]
[ 44	[0	0	-1]	115	[0	0	-1]	116	[0	0	0]	117	[0	0	0]	29	1	True	2	[2.1359	2.0706]	3.1416 ]
[ 5	[0	0	0]	56	[0	0	0]	57	[0	0	0]	6	[0	0	0]	30	1	True	1	[2.1062	2.1167]	0.0016 ]
[ 13	[0	0	0]	68	[0	0	0]	69	[0	0	0]	14	[0	0	0]	30	1	True	1	[2.1062	2.1166]	0.0016 ]
[ 21	[0	0	0]	80	[0	0	0]	81	[0	0	0]	22	[0	0	0]	30	1	True	1	[2.1061	2.1168]	0.0014 ]
[ 29	[0	0	0]	92	[0	0	0]	93	[0	0	0]	30	[0	0	0]	30	-1	True	1	[2.1062	2.1167]	-0.0016 ]
[ 37	[0	0	0]	104	[0	0	0]	105	[0	0	0]	38	[0	0	0]	30	-1	True	1	[2.1062	2.1166]	-0.0016 ]
[ 45	[0	0	0]	116	[0	0	0]	117	[0	0	0]	46	[0	0	0]	30	-1	True	1	[2.1061	2.1168]	-0.0014 ]
[ 6	[0	0	0]	57	[0	0	0]	58	[0	0	0]	7	[0	0	0]	31	1	True	1	[2.0826	2.1278]	0.0068 ]
[ 14	[0	0	0]	69	[0	0	0]	70	[0	0	0]	15	[0	0	0]	31	1	True	1	[2.0827	2.1279]	0.0061 ]
[ 22	[0	0	0]	81	[0	0	0]	82	[0	0	0]	23	[0	0	0]	31	1	True	1	[2.0826	2.1278]	0.0061 ]
[ 30	[0	0	0]	93	[0	0	0]	94	[0	0	0]	31	[0	0	0]	31	-1	True	1	[2.0826	2.1278]	-0.0068 ]
[ 38	[0	0	0]	105	[0	0	0]	106	[0	0	0]	39	[0	0	0]	31	-1	True	1	[2.0827	2.1279]	-0.0061 ]
[ 46	[0	0	0]	117	[0	0	0]	118	[0	0	0]	47	[0	0	0]	31	-1	True	1	[2.0826	2.1278]	-0.0061 ]
[ 7	[0	0	0]	58	[0	0	0]	127	[0	0	0]	1	[0	1	0]	32	-1	True	1	[2.0135	2.2178]	-0.018 ]
[ 15	[0	0	0]	70	[0	0	0]	132	[0	0	0]	2	[1	0	0]	32	-1	True	1	[2.0135	2.2181]	-0.0163 ]
[ 23	[0	0	0]	82	[0	0	0]	137	[0	0	0]	3	[0	0	1]	32	-1	True	1	[2.0134	2.2174]	-0.0175 ]
[ 31	[0	0	0]	94	[0	0	0]	142	[0	0	0]	1	[0	0	0]	32	1	True	1	[2.0135	2.2178]	0.018 ]
[ 39	[0	0	0]	106	[0	0	0]	147	[0	0	0]	2	[0	0	0]	32	1	True	1	[2.0135	2.2181]	0.0163 ]
[ 47	[0	0	0]	118	[0	0	0]	152	[0	0	0]	3	[0	0	0]	32	1	True	1	[2.0134	2.2174]	0.0175 ]
[ 7	[0	0	0]	58	[0	0	0]	127	[0	0	0]	54	[0	1	0]	33	1	True	1	[2.0135	2.0546]	3.1346 ]
[ 31	[0	0	0]	94	[0	0	0]	142	[0	0	0]	90	[0	-1	0]	33	-1	True	1	[2.0135	2.0546]	-3.1346 ]
[ 15	[0	0	0]	70	[0	0	0]	132	[0	0	0]	66	[0	0	0]	34	1	True	1	[2.0135	2.0547]	3.1353 ]
[ 23	[0	0	0]	82	[0	0	0]	137	[0	0	0]	78	[0	0	1]	34	1	True	1	[2.0134	2.0548]	3.1351 ]
[ 39	[0	0	0]	106	[0	0	0]	147	[0	0	0]	102	[0	0	0]	34	-1	True	1	[2.0135	2.0548]	-3.1353 ]
[ 47	[0	0	0]	118	[0	0	0]	152	[0	0	0]	114	[0	0	-1]	34	-1	True	1	[2.0134	2.0548]	-3.1351 ]
[ 53	[0	0	0]	59	[0	0	0]	60	[0	0	0]	8	[0	0	0]	35	-1	True	1	[2.1097	2.0972]	-0.0204 ]
[ 65	[0	0	0]	71	[0	0	0]	72	[0	0	0]	16	[0	0	0]	35	-1	True	1	[2.1098	2.0972]	-0.0213 ]
[ 77	[0	0	0]	83	[0	0	0]	84	[0	0	0]	24	[0	0	0]	35	-1	True	1	[2.1091	2.0971]	-0.0208 ]
[ 89	[0	0	0]	95	[0	0	0]	96	[0	0	0]	32	[0	0	0]	35	1	True	1	[2.1097	2.0972]	0.0204 ]
[ 101	[0	0	0]	107	[0	0	0]	108	[0	0	0]	40	[0	0	0]	35	1	True	1	[2.1098	2.0972]	0.0213 ]
[ 113	[0	0	0]	119	[0	0	0]	120	[0	0	0]	48	[0	0	0]	35	1	True	1	[2.1091	2.0971]	0.0208 ]
[ 53	[0	0	0]	59	[0	0	0]	63	[0	0	0]	11	[0	0	0]	36	1	True	1	[2.1361	2.0941]	0.0273 ]
[ 65	[0	0	0]	71	[0	0	0]	75	[0	0	0]	19	[0	0	0]	36	1	True	1	[2.136	2.094]	0.028 ]
[ 77	[0	0	0]	83	[0	0	0]	87	[0	0	0]	27	[0	0	0]	36	1	True	1	[2.1362	2.0941]	0.0277 ]
[ 89	[0	0	0]	95	[0	0	0]	99	[0	0	0]	35	[0	0	0]	36	-1	True	1	[2.1361	2.0941]	-0.0273 ]
[ 101	[0	0	0]	107	[0	0	0]	111	[0	0	0]	43	[0	0	0]	36	-1	True	1	[2.1359	2.094]	-0.028 ]
[ 113	[0	0	0]	119	[0	0	0]	123	[0	0	0]	51	[0	0	0]	36	-1	True	1	[2.1362	2.0941]	-0.0277 ]
[ 8	[0	0	0]	60	[0	0	0]	61	[0	0	0]	9	[1	0	0]	37	1	True	1	[2.0899	2.1072]	0.0119 ]
[ 16	[0	0	0]	72	[0	0	0]	73	[0	0	0]	17	[0	0	0]	37	1	True	1	[2.0899	2.1073]	0.0115 ]
[ 24	[0	0	0]	84	[0	0	0]	85	[0	0	0]	25	[0	0	0]	37	1	True	1	[2.0903	2.1073]	0.0112 ]
[ 32	[0	0	0]	96	[0	0	0]	97	[0	0	0]	33	[0	0	0]	37	-1	True	1	[2.0899	2.1072]	-0.0119 ]
[ 40	[0	0	0]	108	[0	0	0]	109	[0	0	0]	41	[0	0	0]	37	-1	True	1	[2.0899	2.1073]	-0.0115 ]
[ 48	[0	0	0]	120	[0	0	0]	121	[0	0	0]	49	[0	0	0]	37	-1	True	1	[2.0903	2.1073]	-0.0112 ]
[ 11	[0	0	0]	63	[0	0	0]	62	[0	0	0]	10	[0	0	0]	38	1	True	1	[2.0966	2.1132]	0.0113 ]
[ 19	[0	0	0]	75	[0	0	0]	74	[0	0	0]	18	[0	0	0]	38	1	True	1	[2.0966	2.1131]	0.0115 ]
[ 27	[0	0	0]	87	[0	0	0]	86	[0	0	0]	26	[0	0	0]	38	1	True	1	[2.0969	2.1132]	0.0118 ]
[ 35	[0	0	0]	99	[0	0	0]	98	[0	0	0]	34	[0	0	0]	38	-1	True	1	[2.0966	2.1132]	-0.0113 ]
[ 43	[0	0	0]	111	[0	0	0]	110	[0	0	0]	42	[0	0	1]	38	-1	True	1	[2.0966	2.1131]	-0.0115 ]
[ 51	[0	0	0]	123	[0	0	0]	122	[0	0	0]	50	[0	1	0]	38	-1	True	1	[2.0969	2.1132]	-0.0118 ]
[ 10	[0	0	0]	62	[0	0	0]	128	[0	0	0]	61	[0	0	0]	39	1	True	1	[2.0228	2.0462]	3.1201 ]
[ 18	[0	0	0]	74	[0	0	0]	133	[0	0	0]	73	[0	0	0]	39	1	True	1	[2.0229	2.0461]	3.1202 ]
[ 26	[0	0	0]	86	[0	0	0]	138	[0	0	0]	85	[0	0	0]	39	1	True	1	[2.023	2.0466]	3.12 ]
[ 34	[0	0	0]	98	[0	0	0]	143	[0	0	0]	97	[0	0	0]	39	-1	True	1	[2.0228	2.0462]	-3.1201 ]
[ 42	[0	0	1]	110	[0	0	0]	148	[0	0	0]	109	[0	0	0]	39	-1	True	1	[2.0229	2.0461]	-3.1202 ]
[ 50	[0	1	0]	122	[0	0	0]	153	[0	0	0]	121	[0	0	0]	39	-1	True	1	[2.023	2.0466]	-3.12 ]
[ 60	[0	0	0]	61	[0	0	0]	128	[0	0	0]	2	[1	0	0]	40	-1	True	1	[2.1469	2.1074]	-3.1039 ]
[ 72	[0	0	0]	73	[0	0	0]	133	[0	0	0]	3	[0	0	0]	40	-1	True	1	[2.147	2.107]	-3.104 ]
[ 84	[0	0	0]	85	[0	0	0]	138	[0	0	0]	1	[0	0	0]	40	-1	True	1	[2.1468	2.107]	-3.1036 ]
[ 96	[0	0	0]	97	[0	0	0]	143	[0	0	0]	2	[0	0	0]	40	1	True	1	[2.1469	2.1074]	3.1039 ]
[ 108	[0	0	0]	109	[0	0	0]	148	[0	0	0]	3	[0	0	1]	40	1	True	1	[2.147	2.107]	3.104 ]
[ 120	[0	0	0]	121	[0	0	0]	153	[0	0	0]	1	[0	1	0]	40	1	True	1	[2.1468	2.107]	3.1036 ]
[ 60	[0	0	0]	61	[0	0	0]	128	[0	0	0]	62	[0	0	0]	41	1	True	1	[2.1469	2.0462]	0.0152 ]
[ 63	[0	0	0]	62	[0	0	0]	128	[0	0	0]	61	[0	0	0]	41	-1	True	1	[2.1471	2.0462]	-0.0173 ]
[ 72	[0	0	0]	73	[0	0	0]	133	[0	0	0]	74	[0	0	0]	41	1	True	1	[2.147	2.0461]	0.0154 ]
[ 75	[0	0	0]	74	[0	0	0]	133	[0	0	0]	73	[0	0	0]	41	-1	True	1	[2.1472	2.0461]	-0.0178 ]
[ 84	[0	0	0]	85	[0	0	0]	138	[0	0	0]	86	[0	0	0]	41	1	True	1	[2.1468	2.0466]	0.0155 ]
[ 87	[0	0	0]	86	[0	0	0]	138	[0	0	0]	85	[0	0	0]	41	-1	True	1	[2.147	2.0466]	-0.0176 ]
[ 96	[0	0	0]	97	[0	0	0]	143	[0	0	0]	98	[0	0	0]	41	-1	True	1	[2.1469	2.0462]	-0.0152 ]
[ 99	[0	0	0]	98	[0	0	0]	143	[0	0	0]	97	[0	0	0]	41	1	True	1	[2.1471	2.0462]	0.0173 ]
[ 108	[0	0	0]	109	[0	0	0]	148	[0	0	0]	110	[0	0	0]	41	-1	True	1	[2.147	2.0461]	-0.0154 ]
[ 111	[0	0	0]	110	[0	0	0]	148	[0	0	0]	109	[0	0	0]	41	1	True	1	[2.1472	2.0461]	0.0178 ]
[ 120	[0	0	0]	121	[0	0	0]	153	[0	0	0]	122	[0	0	0]	41	-1	True	1	[2.1468	2.0466]	-0.0155 ]
[ 123	[0	0	0]	122	[0	0	0]	153	[0	0	0]	121	[0	0	0]	41	1	True	1	[2.147	2.0466]	0.0176 ]
[ 1	[0	0	0]	124	[0	0	0]	125	[0	0	0]	53	[0	0	0]	42	1	True	1	[2.3867	1.8281]	3.0649 ]
[ 1	[0	1	0]	139	[0	0	0]	140	[0	0	0]	89	[0	0	0]	42	-1	True	1	[2.3867	1.8281]	-3.0649 ]
[ 2	[0	0	0]	129	[0	0	0]	130	[0	0	0]	65	[0	0	0]	43	1	True	1	[2.3869	1.828]	3.0654 ]
[ 3	[0	0	0]	134	[0	0	0]	135	[0	0	0]	77	[0	0	0]	43	1	True	1	[2.3865	1.8279]	3.0665 ]
[ 2	[1	0	0]	144	[0	0	0]	145	[0	0	0]	101	[0	0	0]	43	-1	True	1	[2.3869	1.828]	-3.0654 ]
[ 3	[0	0	1]	149	[0	0	0]	150	[0	0	0]	113	[0	0	0]	43	-1	True	1	[2.3865	1.8279]	-3.0665 ]
[ 52	[0	0	0]	124	[0	0	0]	125	[0	0	0]	53	[0	0	0]	44	-1	True	1	[1.8718	1.8281]	-0.0056 ]
[ 64	[0	0	0]	129	[0	0	0]	130	[0	0	0]	65	[0	0	0]	44	-1	True	1	[1.8718	1.828]	-0.0052 ]
[ 76	[0	0	0]	134	[0	0	0]	135	[0	0	0]	77	[0	0	0]	44	-1	True	1	[1.872	1.8279]	-0.0054 ]
[ 88	[0	0	0]	139	[0	0	0]	140	[0	0	0]	89	[0	0	0]	44	1	True	1	[1.8718	1.8281]	0.0056 ]
[ 100	[0	0	0]	144	[0	0	0]	145	[0	0	0]	101	[0	0	0]	44	1	True	1	[1.8718	1.828]	0.0052 ]
[ 112	[0	0	0]	149	[0	0	0]	150	[0	0	0]	113	[0	0	0]	44	1	True	1	[1.872	1.8279]	0.0054 ]
