# Supplementary material for: Correction: An automated protocol to construct flexibility parameters for classical forcefields: applications to metal–organic frameworks
Source: RSC Adv. 2025 Jul 15;15(30):24791–801. doi: 10.1039/d5ra90084k (PMC12261396; doi:10.1039/d5ra90084k)
Supplement: RA-015-D5RA90084K-s001 [file RA-015-D5RA90084K-s001.zip › MOFs_inputs/quadrant_1_2/BUVYIB/BUVYIB_dihedral_types_list.txt]

[7[6-(1,6),6-(6,6),26-(7,7,7,7,7)]    26[7-(6,6),7-(6,6),7-(6,6),7-(6,6),7-(6,7),7-(6,7)]    7[6-(6,7),7-(6),26-(7,7,7,7,7)]    6[6-(6,7),7-(6),7-(7,26)]]      0      Nonrotatable      [1.4116, 2.0228]      0.0339
[7[6-(6,7),7-(6),26-(7,7,7,7,7)]    26[7-(6,6),7-(6,6),7-(6,6),7-(6,6),7-(6,7),7-(6,7)]    7[6-(1,6),6-(6,6),26-(7,7,7,7,7)]    6[6-(1,6),6-(7,7),7-(6,26)]]      0      Nonrotatable      [1.7299, 2.0106]      3.1278
[7[6-(6,7),7-(6),26-(7,7,7,7,7)]    26[7-(6,6),7-(6,6),7-(6,6),7-(6,6),7-(6,7),7-(6,7)]    7[6-(1,6),6-(6,6),26-(7,7,7,7,7)]    6[1-(0),6-(1,6),7-(6,26)]]      0      Nonrotatable      [1.7298, 2.2178]      0.0252
[7[6-(6,7),7-(6),26-(7,7,7,7,7)]    26[7-(6,6),7-(6,6),7-(6,6),7-(6,6),7-(6,7),7-(6,7)]    7[6-(1,6),6-(6,6),26-(7,7,7,7,7)]    6[1-(0),6-(1,6),7-(6,26)]]      1      Nonrotatable      [1.73, 2.2178]      0.0237
[7[6-(1,6),6-(1,6),26-(7,7,7,7,7)]    26[7-(6,6),7-(6,6),7-(6,6),7-(6,6),7-(6,7),7-(6,7)]    7[6-(6,7),7-(6),26-(7,7,7,7,7)]    7[6-(6,7),7-(6,26)]]      0      Nonrotatable      [1.5779, 2.3867]      1.6149
[7[6-(1,6),6-(1,6),26-(7,7,7,7,7)]    26[7-(6,6),7-(6,6),7-(6,6),7-(6,6),7-(6,7),7-(6,7)]    7[6-(6,7),7-(6),26-(7,7,7,7,7)]    7[6-(6,7),7-(6,26)]]      1      Nonrotatable      [1.578, 2.3867]      1.6152
[7[6-(1,6),6-(6,6),26-(7,7,7,7,7)]    26[7-(6,6),7-(6,6),7-(6,6),7-(6,6),7-(6,7),7-(6,7)]    7[6-(1,6),6-(1,6),26-(7,7,7,7,7)]    6[1-(0),6-(1,6),7-(6,26)]]      0      Nonrotatable      [1.5728, 2.1295]      1.017
[7[6-(1,6),6-(6,6),26-(7,7,7,7,7)]    26[7-(6,6),7-(6,6),7-(6,6),7-(6,6),7-(6,7),7-(6,7)]    7[6-(1,6),6-(1,6),26-(7,7,7,7,7)]    6[1-(0),6-(1,6),7-(6,26)]]      1      Nonrotatable      [1.5689, 2.1294]      2.1238
[7[6-(1,6),6-(6,6),26-(7,7,7,7,7)]    26[7-(6,6),7-(6,6),7-(6,6),7-(6,6),7-(6,7),7-(6,7)]    7[6-(1,6),6-(1,6),26-(7,7,7,7,7)]    6[1-(0),6-(1,6),7-(6,26)]]      2      Nonrotatable      [1.5686, 2.1298]      2.1263
[7[6-(6,7),7-(6),26-(7,7,7,7,7)]    6[6-(6,7),7-(6),7-(7,26)]    6[6-(1,6),6-(7,7),7-(6,26)]    7[6-(1,6),6-(6,6),26-(7,7,7,7,7)]]      0      Nonrotatable      [2.0153, 1.9632]      0.0356
[7[6-(6,7),7-(6),26-(7,7,7,7,7)]    6[6-(6,7),7-(6),7-(7,26)]    6[6-(1,6),6-(7,7),7-(6,26)]    7[6-(1,6),6-(6,6),26-(7,7,7,7,7)]]      1      Nonrotatable      [2.0155, 1.9635]      0.0349
[7[6-(6,7),6-(6,7)]    6[6-(6,7),7-(6),7-(7,26)]    6[6-(1,6),6-(7,7),7-(6,26)]    7[6-(1,6),6-(6,6),26-(7,7,7,7,7)]]      0      Nonrotatable      [2.2999, 1.9634]      3.0933
[7[6-(6,7),6-(6,7)]    6[6-(6,7),7-(6),7-(7,26)]    7[6-(6,7),7-(6),26-(7,7,7,7,7)]    7[6-(6,7),7-(6,26)]]      0      Nonrotatable      [1.9678, 1.8718]      0.0048
[7[6-(6,7),7-(6),26-(7,7,7,7,7)]    6[6-(6,7),7-(6),7-(7,26)]    7[6-(6,7),6-(6,7)]    6[6-(6,6),7-(6),7-(7)]]      0      Nonrotatable      [1.9678, 1.7722]      0.0019
[7[6-(6,7),7-(6,26)]    6[6-(6,6),7-(6),7-(7)]    6[6-(1,6),6-(1,6),6-(7,7)]    6[1-(0),6-(1,7),6-(6,6)]]      0      Nonrotatable      [2.1162, 2.1097]      0.0146
[7[6-(6,7),7-(6,26)]    6[6-(6,6),7-(6),7-(7)]    6[6-(1,6),6-(1,6),6-(7,7)]    6[1-(0),6-(1,7),6-(6,6)]]      1      Nonrotatable      [2.1157, 2.1095]      0.0165
[7[6-(6,7),7-(6,26)]    6[6-(6,6),7-(6),7-(7)]    6[6-(1,6),6-(1,6),6-(7,7)]    6[1-(0),6-(1,7),6-(6,6)]]      2      Nonrotatable      [2.1157, 2.1361]      3.1079
[7[6-(6,7),7-(6,26)]    6[6-(6,6),7-(6),7-(7)]    6[6-(1,6),6-(1,6),6-(7,7)]    6[1-(0),6-(1,7),6-(6,6)]]      3      Nonrotatable      [2.1163, 2.1359]      3.1049
[6[6-(1,6),6-(1,6),6-(7,7)]    6[6-(6,6),7-(6),7-(7)]    7[6-(6,7),7-(6,26)]    7[6-(6,7),7-(6),26-(7,7,7,7,7)]]      0      Nonrotatable      [2.1159, 1.828]      3.1088
[7[6-(6,7),6-(6,7)]    6[6-(6,6),7-(6),7-(7)]    6[6-(1,6),6-(1,6),6-(7,7)]    6[1-(0),6-(1,7),6-(6,6)]]      0      Nonrotatable      [2.1817, 2.1097]      3.1263
[7[6-(6,7),6-(6,7)]    6[6-(6,6),7-(6),7-(7)]    6[6-(1,6),6-(1,6),6-(7,7)]    6[1-(0),6-(1,7),6-(6,6)]]      1      Nonrotatable      [2.1823, 2.1091]      3.125
[7[6-(6,7),6-(6,7)]    6[6-(6,6),7-(6),7-(7)]    6[6-(1,6),6-(1,6),6-(7,7)]    6[1-(0),6-(1,7),6-(6,6)]]      2      Nonrotatable      [2.1819, 2.1361]      0.0031
[6[6-(1,6),6-(1,6),6-(7,7)]    6[6-(6,6),7-(6),7-(7)]    7[6-(6,7),6-(6,7)]    6[6-(6,7),7-(6),7-(7,26)]]      0      Nonrotatable      [2.1819, 1.7722]      3.1104
[7[6-(6,7),6-(6,7)]    6[6-(6,6),7-(6),7-(7)]    7[6-(6,7),7-(6,26)]    7[6-(6,7),7-(6),26-(7,7,7,7,7)]]      0      Nonrotatable      [1.9848, 1.8281]      0.0045
[7[6-(6,7),6-(6,7)]    6[6-(6,6),7-(6),7-(7)]    7[6-(6,7),7-(6,26)]    7[6-(6,7),7-(6),26-(7,7,7,7,7)]]      1      Nonrotatable      [1.9853, 1.8279]      0.0047
[7[6-(6,7),7-(6,26)]    6[6-(6,6),7-(6),7-(7)]    7[6-(6,7),6-(6,7)]    6[6-(6,7),7-(6),7-(7,26)]]      0      Nonrotatable      [1.9848, 1.7722]      0.0016
[7[6-(6,7),7-(6,26)]    6[6-(6,6),7-(6),7-(7)]    7[6-(6,7),6-(6,7)]    6[6-(6,7),7-(6),7-(7,26)]]      1      Nonrotatable      [1.9853, 1.772]      0.0018
[7[6-(1,6),6-(6,6),26-(7,7,7,7,7)]    6[6-(1,6),6-(7,7),7-(6,26)]    6[1-(0),6-(1,6),6-(6,7)]    6[1-(0),6-(1,6),6-(1,6)]]      0      Nonrotatable      [2.1354, 2.08]      0.0026
[6[1-(0),6-(1,6),6-(6,7)]    6[6-(1,6),6-(7,7),7-(6,26)]    7[6-(1,6),6-(6,6),26-(7,7,7,7,7)]    6[1-(0),6-(1,6),7-(6,26)]]      0      Nonrotatable      [2.1354, 2.0547]      0.0036
[1[6-(6,6)]    6[1-(0),6-(1,6),6-(6,7)]    6[1-(0),6-(1,6),6-(1,6)]    6[1-(0),6-(1,6),6-(1,7)]]      0      Nonrotatable      [2.1361, 2.0706]      3.1416
[1[6-(6,6)]    6[1-(0),6-(1,6),6-(1,6)]    6[1-(0),6-(1,6),6-(1,7)]    1[6-(6,6)]]      0      Nonrotatable      [2.1062, 2.1167]      0.0015
[1[6-(6,6)]    6[1-(0),6-(1,6),6-(1,7)]    6[1-(0),6-(1,6),7-(6,26)]    1[6-(6,7)]]      0      Nonrotatable      [2.0826, 2.1279]      0.0063
[1[6-(6,7)]    6[1-(0),6-(1,6),7-(6,26)]    7[6-(1,6),6-(6,6),26-(7,7,7,7,7)]    26[7-(6,6),7-(6,6),7-(6,6),7-(6,6),7-(6,7),7-(6,7)]]      0      Nonrotatable      [2.0135, 2.2178]      0.0173
[1[6-(6,7)]    6[1-(0),6-(1,6),7-(6,26)]    7[6-(1,6),6-(6,6),26-(7,7,7,7,7)]    6[6-(1,6),6-(7,7),7-(6,26)]]      0      Nonrotatable      [2.0135, 2.0546]      3.1346
[1[6-(6,7)]    6[1-(0),6-(1,6),7-(6,26)]    7[6-(1,6),6-(6,6),26-(7,7,7,7,7)]    6[6-(1,6),6-(7,7),7-(6,26)]]      1      Nonrotatable      [2.0135, 2.0548]      3.1352
[6[6-(6,6),7-(6),7-(7)]    6[6-(1,6),6-(1,6),6-(7,7)]    6[1-(0),6-(1,7),6-(6,6)]    1[6-(6,6)]]      0      Nonrotatable      [2.1095, 2.0972]      0.0208
[6[6-(6,6),7-(6),7-(7)]    6[6-(1,6),6-(1,6),6-(7,7)]    6[1-(0),6-(1,7),6-(6,6)]    1[6-(6,6)]]      1      Nonrotatable      [2.1361, 2.0941]      0.0276
[1[6-(6,6)]    6[1-(0),6-(1,7),6-(6,6)]    6[1-(0),6-(1,6),7-(6,26)]    1[6-(6,7)]]      0      Nonrotatable      [2.09, 2.1073]      0.0115
[1[6-(6,6)]    6[1-(0),6-(1,7),6-(6,6)]    6[1-(0),6-(1,6),7-(6,26)]    1[6-(6,7)]]      1      Nonrotatable      [2.0967, 2.1132]      0.0115
[1[6-(6,7)]    6[1-(0),6-(1,6),7-(6,26)]    7[6-(1,6),6-(1,6),26-(7,7,7,7,7)]    6[1-(0),6-(1,6),7-(6,26)]]      0      Nonrotatable      [2.0229, 2.0463]      3.1201
[6[1-(0),6-(1,7),6-(6,6)]    6[1-(0),6-(1,6),7-(6,26)]    7[6-(1,6),6-(1,6),26-(7,7,7,7,7)]    26[7-(6,6),7-(6,6),7-(6,6),7-(6,6),7-(6,7),7-(6,7)]]      0      Nonrotatable      [2.1469, 2.1071]      3.1038
[6[1-(0),6-(1,7),6-(6,6)]    6[1-(0),6-(1,6),7-(6,26)]    7[6-(1,6),6-(1,6),26-(7,7,7,7,7)]    6[1-(0),6-(1,6),7-(6,26)]]      0      Nonrotatable      [2.147, 2.0463]      0.0165
[26[7-(6,6),7-(6,6),7-(6,6),7-(6,6),7-(6,7),7-(6,7)]    7[6-(6,7),7-(6),26-(7,7,7,7,7)]    7[6-(6,7),7-(6,26)]    6[6-(6,6),7-(6),7-(7)]]      0      Nonrotatable      [2.3867, 1.8281]      3.0649
[26[7-(6,6),7-(6,6),7-(6,6),7-(6,6),7-(6,7),7-(6,7)]    7[6-(6,7),7-(6),26-(7,7,7,7,7)]    7[6-(6,7),7-(6,26)]    6[6-(6,6),7-(6),7-(7)]]      1      Nonrotatable      [2.3867, 1.828]      3.066
[6[6-(6,7),7-(6),7-(7,26)]    7[6-(6,7),7-(6),26-(7,7,7,7,7)]    7[6-(6,7),7-(6,26)]    6[6-(6,6),7-(6),7-(7)]]      0      Nonrotatable      [1.8718, 1.828]      0.0054
