# Supplementary material for: Correction: An automated protocol to construct flexibility parameters for classical forcefields: applications to metal–organic frameworks
Source: RSC Adv. 2025 Jul 15;15(30):24791–801. doi: 10.1039/d5ra90084k (PMC12261396; doi:10.1039/d5ra90084k)
Supplement: RA-015-D5RA90084K-s001 [file RA-015-D5RA90084K-s001.zip › MOFs_inputs/quadrant_1_2/COMDOY/COMDOY.xyz]

  38
jmolscript: load "" {2 2 2} spacegroup "x,y,z" unitcell [{     6.734     0.0    0.0 }, {     0.0    11.062    0.0 }, {     -3.36700003     -5.53102673    9.11501941 }]
Ga    1.7630373140372318e-07 5.53100004839521     1.1082893764494776e-08
Ga    3.3670001903575697   5.531000190283121    5.666189021979838e-08
H     3.8287264289316085   2.232166192721312    5.702578785676997   
H     2.9053900200731904   7.7629540780479225   3.4123371518764896  
H     3.8286611099416383   3.2989824314015608   3.4124217663564096  
H     2.9052309511087717   -2.2322943201550505  5.7025896003840275  
H     -0.46172656320256666 3.2988069782694125   3.412440564842238   
H     0.461609979781469    -2.231980906925144   5.702682325799469   
H     -0.4616612357883654  2.231990774895792    5.702597630608755   
H     0.46176905555976355  7.763267497655559    3.4124298496230323  
H     5.050410009966588    3.668746011032853    -0.0008340888927184727
H     1.6835899948657673   7.393254107727974    0.0008340498569970369
C     2.899720612273731    2.475906310984545    5.187909147809263   
C     3.8343348758326794   8.00681777710028     3.9270624206221236  
C     2.899692590519389    3.055176506707384    3.92713522352885    
C     3.83424300685249     -2.476025659411234   5.187917789457614   
C     0.46727928009789066  3.055066939980797    3.9271101753893927  
C     -0.46733485544725384 -2.4758445832871745  5.187957101887815   
C     0.46730731759613486  2.475796725888019    5.187884138417805   
C     -0.46724296602242277 8.006998859051889    3.9271017523596945  
C     1.6835185958275005   2.1870514027990056   5.820645831693036   
C     1.683528696153672    1.5241205366335846   7.152859389933176   
C     5.050584164046542    7.718224746194519    3.2942835168392364  
C     5.050609036526493    7.055435504426537    1.961956157888657   
C     1.6834813310323309   3.3439217497896085   3.2943735497328612  
C     1.6834712116543395   4.00685271911653     1.962159912005731   
C     -1.6835841373185558  -2.187251561820289   5.820735948308728   
C     -1.6836089115515174  -1.524462152860253   7.153063282926348   
O     2.820981445246223    1.2659594600150648   7.663381340613631   
O     3.913187818758735    6.797408198277538    1.4513420049663168  
O     2.8209440963973087   4.265553385266759    1.452010735456927   
O     -2.8211158799957383  -1.2656637455342876  7.663139393938002   
O     0.5460183405031621   4.265013602494296    1.4516381000501783  
O     -0.5461878898577419  -1.2664346893229514  7.663677400529007   
O     0.5460557491832536   1.2654200614975002   7.663008486367404   
O     -0.5458841275201136  6.7966370346409555   1.4518801322128116  
O     5.050465277327849    4.637491020527236    0.0003868944022904178
O     1.6835347239844554   6.424509087493641    -0.0003869712133603608
