# Supplementary material for: Correction: An automated protocol to construct flexibility parameters for classical forcefields: applications to metal–organic frameworks
Source: RSC Adv. 2025 Jul 15;15(30):24791–801. doi: 10.1039/d5ra90084k (PMC12261396; doi:10.1039/d5ra90084k)
Supplement: RA-015-D5RA90084K-s001 [file RA-015-D5RA90084K-s001.zip › MOFs_inputs/quadrant_1_2/DIXJIF/DIXJIF_dihedral_instances_list.txt]

[ 242	[0	0	0]	1	[0	0	0]	11	[-1	0	0]	50	[-1	0	0]	0	1	True	2	[1.7261	2.2524]	3.0699 ]
[ 243	[0	0	-1]	2	[0	0	0]	20	[0	0	0]	81	[0	0	0]	0	1	True	1	[1.7261	2.2524]	3.0698 ]
[ 241	[0	0	0]	3	[0	0	0]	19	[0	0	0]	71	[0	0	0]	0	1	True	1	[1.7261	2.2524]	3.0699 ]
[ 247	[0	0	-1]	4	[0	0	0]	15	[1	0	0]	60	[1	0	0]	0	1	True	2	[1.7261	2.2524]	3.0698 ]
[ 244	[0	0	1]	5	[0	0	0]	31	[-1	0	0]	130	[-1	0	0]	0	-1	True	2	[1.7261	2.2524]	-3.0698 ]
[ 245	[0	0	0]	6	[0	0	0]	27	[1	0	0]	120	[1	0	0]	0	-1	True	2	[1.7261	2.2524]	-3.0699 ]
[ 248	[0	0	1]	7	[0	0	0]	36	[0	0	0]	140	[0	0	0]	0	-1	True	1	[1.7261	2.2524]	-3.0698 ]
[ 246	[0	0	0]	8	[0	0	0]	35	[0	0	0]	150	[0	0	0]	0	-1	True	1	[1.7261	2.2524]	-3.0699 ]
[ 242	[1	0	0]	1	[1	0	0]	11	[0	0	0]	50	[0	0	0]	0	1	True	2	[1.7261	2.2524]	3.0699 ]
[ 247	[-1	0	-1]	4	[-1	0	0]	15	[0	0	0]	60	[0	0	0]	0	1	True	2	[1.7261	2.2524]	3.0698 ]
[ 245	[-1	0	0]	6	[-1	0	0]	27	[0	0	0]	120	[0	0	0]	0	-1	True	2	[1.7261	2.2524]	-3.0699 ]
[ 244	[1	0	1]	5	[1	0	0]	31	[0	0	0]	130	[0	0	0]	0	-1	True	2	[1.7261	2.2524]	-3.0698 ]
[ 242	[0	0	0]	1	[0	0	0]	14	[0	0	0]	60	[0	0	0]	1	1	True	1	[1.6974	2.1467]	2.8795 ]
[ 243	[0	0	-1]	2	[0	0	0]	17	[0	0	0]	71	[0	0	0]	1	1	True	1	[1.6974	2.1467]	2.8795 ]
[ 241	[0	0	0]	3	[0	0	0]	18	[0	0	0]	81	[0	0	0]	1	1	True	1	[1.6974	2.1467]	2.8795 ]
[ 247	[0	0	-1]	4	[0	0	0]	10	[0	0	0]	50	[0	0	0]	1	1	True	1	[1.6974	2.1467]	2.8795 ]
[ 244	[0	0	1]	5	[0	0	0]	26	[0	0	0]	120	[0	0	0]	1	-1	True	1	[1.6974	2.1467]	-2.8795 ]
[ 245	[0	0	0]	6	[0	0	0]	30	[0	0	0]	130	[0	0	0]	1	-1	True	1	[1.6974	2.1467]	-2.8795 ]
[ 248	[0	0	1]	7	[0	0	0]	33	[0	0	0]	150	[0	0	0]	1	-1	True	1	[1.6974	2.1467]	-2.8795 ]
[ 246	[0	0	0]	8	[0	0	0]	34	[0	0	0]	140	[0	0	0]	1	-1	True	1	[1.6974	2.1467]	-2.8795 ]
[ 23	[-1	0	0]	1	[0	0	0]	242	[0	0	0]	88	[0	0	0]	2	1	True	1	[1.6852	2.1245]	0.1133 ]
[ 9	[0	0	0]	2	[0	0	0]	243	[0	0	-1]	93	[0	0	-1]	2	1	True	2	[1.6852	2.1245]	0.1133 ]
[ 13	[0	0	0]	3	[0	0	0]	241	[0	0	0]	63	[0	0	0]	2	1	True	1	[1.6852	2.1245]	0.1133 ]
[ 21	[1	0	0]	4	[0	0	0]	247	[0	0	-1]	153	[0	0	-1]	2	1	True	2	[1.6852	2.1245]	0.1133 ]
[ 39	[-1	0	0]	5	[0	0	0]	244	[0	0	1]	98	[0	0	1]	2	-1	True	2	[1.6852	2.1245]	-0.1133 ]
[ 37	[1	0	0]	6	[0	0	0]	245	[0	0	0]	103	[0	0	0]	2	-1	True	1	[1.6852	2.1245]	-0.1133 ]
[ 25	[0	0	0]	7	[0	0	0]	248	[0	0	1]	158	[0	0	1]	2	-1	True	2	[1.6852	2.1245]	-0.1133 ]
[ 29	[0	0	0]	8	[0	0	0]	246	[0	0	0]	108	[0	0	0]	2	-1	True	1	[1.6852	2.1245]	-0.1134 ]
[ 9	[0	0	1]	2	[0	0	1]	243	[0	0	0]	93	[0	0	0]	2	1	True	2	[1.6852	2.1245]	0.1133 ]
[ 39	[-1	0	-1]	5	[0	0	-1]	244	[0	0	0]	98	[0	0	0]	2	-1	True	2	[1.6852	2.1245]	-0.1133 ]
[ 21	[1	0	1]	4	[0	0	1]	247	[0	0	0]	153	[0	0	0]	2	1	True	2	[1.6852	2.1245]	0.1133 ]
[ 25	[0	0	-1]	7	[0	0	-1]	248	[0	0	0]	158	[0	0	0]	2	-1	True	2	[1.6852	2.1245]	-0.1133 ]
[ 242	[0	0	0]	1	[0	0	0]	22	[0	0	0]	72	[0	0	0]	3	1	True	1	[1.8578	2.3135]	3.0572 ]
[ 243	[0	0	-1]	2	[0	0	0]	16	[0	0	0]	51	[0	0	0]	3	1	True	1	[1.8578	2.3135]	3.0572 ]
[ 241	[0	0	0]	3	[0	0	0]	12	[0	0	0]	41	[0	0	0]	3	1	True	1	[1.8578	2.3135]	3.0572 ]
[ 247	[0	0	-1]	4	[0	0	0]	24	[0	0	0]	82	[0	0	0]	3	1	True	1	[1.8578	2.3135]	3.0572 ]
[ 244	[0	0	1]	5	[0	0	0]	38	[0	0	0]	131	[0	0	0]	3	-1	True	1	[1.8578	2.3135]	-3.0572 ]
[ 245	[0	0	0]	6	[0	0	0]	40	[0	0	0]	141	[0	0	0]	3	-1	True	1	[1.8578	2.3135]	-3.0572 ]
[ 248	[0	0	1]	7	[0	0	0]	32	[0	0	0]	121	[0	0	0]	3	-1	True	1	[1.8578	2.3135]	-3.0572 ]
[ 246	[0	0	0]	8	[0	0	0]	28	[0	0	0]	111	[0	0	0]	3	-1	True	1	[1.8578	2.3135]	-3.0572 ]
[ 242	[0	0	0]	1	[0	0	0]	23	[-1	0	0]	82	[-1	0	0]	4	1	True	2	[1.6852	2.0891]	3.0211 ]
[ 243	[0	0	-1]	2	[0	0	0]	9	[0	0	0]	41	[0	0	0]	4	1	True	1	[1.6852	2.0891]	3.0211 ]
[ 241	[0	0	0]	3	[0	0	0]	13	[0	0	0]	51	[0	0	0]	4	1	True	1	[1.6852	2.0891]	3.0211 ]
[ 247	[0	0	-1]	4	[0	0	0]	21	[1	0	0]	72	[1	0	0]	4	1	True	2	[1.6852	2.0891]	3.0211 ]
[ 244	[0	0	1]	5	[0	0	0]	39	[-1	0	0]	141	[-1	0	0]	4	-1	True	2	[1.6852	2.0891]	-3.0211 ]
[ 245	[0	0	0]	6	[0	0	0]	37	[1	0	0]	131	[1	0	0]	4	-1	True	2	[1.6852	2.089]	-3.0211 ]
[ 248	[0	0	1]	7	[0	0	0]	25	[0	0	0]	111	[0	0	0]	4	-1	True	1	[1.6852	2.0891]	-3.0211 ]
[ 246	[0	0	0]	8	[0	0	0]	29	[0	0	0]	121	[0	0	0]	4	-1	True	1	[1.6852	2.0891]	-3.0211 ]
[ 247	[-1	0	-1]	4	[-1	0	0]	21	[0	0	0]	72	[0	0	0]	4	1	True	2	[1.6852	2.0891]	3.0211 ]
[ 242	[1	0	0]	1	[1	0	0]	23	[0	0	0]	82	[0	0	0]	4	1	True	2	[1.6852	2.0891]	3.0211 ]
[ 245	[-1	0	0]	6	[-1	0	0]	37	[0	0	0]	131	[0	0	0]	4	-1	True	2	[1.6852	2.089]	-3.0211 ]
[ 244	[1	0	1]	5	[1	0	0]	39	[0	0	0]	141	[0	0	0]	4	-1	True	2	[1.6852	2.0891]	-3.0211 ]
[ 2	[0	0	0]	9	[0	0	0]	41	[0	0	0]	42	[0	0	0]	5	-1	True	1	[2.0891	2.0584]	-2.9488 ]
[ 3	[0	0	0]	13	[0	0	0]	51	[0	0	0]	52	[0	0	0]	5	-1	True	1	[2.0891	2.0584]	-2.9488 ]
[ 4	[-1	0	0]	21	[0	0	0]	72	[0	0	0]	73	[0	0	0]	5	-1	True	1	[2.0891	2.0584]	-2.9488 ]
[ 1	[1	0	0]	23	[0	0	0]	82	[0	0	0]	83	[0	0	0]	5	-1	True	1	[2.0891	2.0584]	-2.9488 ]
[ 7	[0	0	0]	25	[0	0	0]	111	[0	0	0]	112	[0	0	0]	5	1	True	1	[2.0891	2.0584]	2.9488 ]
[ 8	[0	0	0]	29	[0	0	0]	121	[0	0	0]	122	[0	0	0]	5	1	True	1	[2.0891	2.0584]	2.9488 ]
[ 6	[-1	0	0]	37	[0	0	0]	131	[0	0	0]	132	[0	0	0]	5	1	True	1	[2.089	2.0584]	2.9488 ]
[ 5	[1	0	0]	39	[0	0	0]	141	[0	0	0]	142	[0	0	0]	5	1	True	1	[2.0891	2.0584]	2.9488 ]
[ 3	[0	0	0]	12	[0	0	0]	41	[0	0	0]	42	[0	0	0]	6	1	True	1	[2.3135	2.0224]	3.0831 ]
[ 2	[0	0	0]	16	[0	0	0]	51	[0	0	0]	52	[0	0	0]	6	1	True	1	[2.3135	2.0224]	3.0831 ]
[ 1	[0	0	0]	22	[0	0	0]	72	[0	0	0]	73	[0	0	0]	6	1	True	1	[2.3135	2.0224]	3.0831 ]
[ 4	[0	0	0]	24	[0	0	0]	82	[0	0	0]	83	[0	0	0]	6	1	True	1	[2.3135	2.0224]	3.0831 ]
[ 8	[0	0	0]	28	[0	0	0]	111	[0	0	0]	112	[0	0	0]	6	-1	True	1	[2.3135	2.0224]	-3.0831 ]
[ 7	[0	0	0]	32	[0	0	0]	121	[0	0	0]	122	[0	0	0]	6	-1	True	1	[2.3135	2.0224]	-3.0831 ]
[ 5	[0	0	0]	38	[0	0	0]	131	[0	0	0]	132	[0	0	0]	6	-1	True	1	[2.3135	2.0224]	-3.0831 ]
[ 6	[0	0	0]	40	[0	0	0]	141	[0	0	0]	142	[0	0	0]	6	-1	True	1	[2.3135	2.0224]	-3.0831 ]
[ 4	[0	0	0]	10	[0	0	0]	50	[0	0	0]	49	[0	0	0]	7	-1	True	1	[2.1467	2.0714]	-2.8817 ]
[ 1	[0	0	0]	14	[0	0	0]	60	[0	0	0]	59	[0	0	0]	7	-1	True	1	[2.1467	2.0714]	-2.8817 ]
[ 2	[0	0	0]	17	[0	0	0]	71	[0	0	0]	70	[0	0	0]	7	-1	True	1	[2.1467	2.0714]	-2.8817 ]
[ 3	[0	0	0]	18	[0	0	0]	81	[0	0	0]	80	[0	0	0]	7	-1	True	1	[2.1467	2.0714]	-2.8817 ]
[ 5	[0	0	0]	26	[0	0	0]	120	[0	0	0]	119	[0	0	0]	7	1	True	1	[2.1467	2.0714]	2.8817 ]
[ 6	[0	0	0]	30	[0	0	0]	130	[0	0	0]	129	[0	0	0]	7	1	True	1	[2.1467	2.0714]	2.8817 ]
[ 7	[0	0	0]	33	[0	0	0]	150	[0	0	0]	149	[0	0	0]	7	1	True	1	[2.1467	2.0714]	2.8817 ]
[ 8	[0	0	0]	34	[0	0	0]	140	[0	0	0]	139	[0	0	0]	7	1	True	1	[2.1467	2.0714]	2.8817 ]
[ 1	[1	0	0]	11	[0	0	0]	50	[0	0	0]	49	[0	0	0]	8	1	True	1	[2.2524	2.0114]	3.0719 ]
[ 4	[-1	0	0]	15	[0	0	0]	60	[0	0	0]	59	[0	0	0]	8	1	True	1	[2.2524	2.0114]	3.0719 ]
[ 3	[0	0	0]	19	[0	0	0]	71	[0	0	0]	70	[0	0	0]	8	1	True	1	[2.2524	2.0114]	3.0719 ]
[ 2	[0	0	0]	20	[0	0	0]	81	[0	0	0]	80	[0	0	0]	8	1	True	1	[2.2524	2.0114]	3.0719 ]
[ 6	[-1	0	0]	27	[0	0	0]	120	[0	0	0]	119	[0	0	0]	8	-1	True	1	[2.2524	2.0114]	-3.0719 ]
[ 5	[1	0	0]	31	[0	0	0]	130	[0	0	0]	129	[0	0	0]	8	-1	True	1	[2.2524	2.0114]	-3.0719 ]
[ 8	[0	0	0]	35	[0	0	0]	150	[0	0	0]	149	[0	0	0]	8	-1	True	1	[2.2524	2.0114]	-3.0719 ]
[ 7	[0	0	0]	36	[0	0	0]	140	[0	0	0]	139	[0	0	0]	8	-1	True	1	[2.2524	2.0114]	-3.0719 ]
[ 12	[0	0	0]	41	[0	0	0]	42	[0	0	0]	45	[0	0	0]	9	-1	True	1	[2.0224	2.104]	-2.7296 ]
[ 16	[0	0	0]	51	[0	0	0]	52	[0	0	0]	55	[0	0	0]	9	-1	True	1	[2.0224	2.104]	-2.7296 ]
[ 22	[0	0	0]	72	[0	0	0]	73	[0	0	0]	75	[0	0	0]	9	-1	True	1	[2.0224	2.104]	-2.7296 ]
[ 24	[0	0	0]	82	[0	0	0]	83	[0	0	0]	85	[0	0	0]	9	-1	True	1	[2.0224	2.104]	-2.7296 ]
[ 28	[0	0	0]	111	[0	0	0]	112	[0	0	0]	115	[0	0	0]	9	1	True	1	[2.0224	2.104]	2.7296 ]
[ 32	[0	0	0]	121	[0	0	0]	122	[0	0	0]	125	[0	0	0]	9	1	True	1	[2.0224	2.104]	2.7297 ]
[ 38	[0	0	0]	131	[0	0	0]	132	[0	0	0]	134	[0	0	0]	9	1	True	1	[2.0224	2.104]	2.7296 ]
[ 40	[0	0	0]	141	[0	0	0]	142	[0	0	0]	144	[0	0	0]	9	1	True	1	[2.0224	2.104]	2.7296 ]
[ 45	[0	0	0]	42	[0	0	0]	43	[0	0	0]	161	[0	0	0]	10	-1	True	1	[2.087	2.0819]	-3.1181 ]
[ 55	[0	0	0]	52	[0	0	0]	53	[0	0	0]	166	[0	0	0]	10	-1	True	1	[2.087	2.0819]	-3.1181 ]
[ 75	[0	0	0]	73	[0	0	0]	74	[0	0	0]	179	[0	0	0]	10	-1	True	1	[2.087	2.0819]	-3.1181 ]
[ 85	[0	0	0]	83	[0	0	0]	84	[0	0	0]	185	[0	0	0]	10	-1	True	1	[2.087	2.0819]	-3.1181 ]
[ 115	[0	0	0]	112	[0	0	0]	113	[0	0	0]	208	[0	0	0]	10	1	True	1	[2.087	2.0819]	3.1181 ]
[ 125	[0	0	0]	122	[0	0	0]	123	[0	0	0]	213	[0	0	0]	10	1	True	1	[2.087	2.0819]	3.1181 ]
[ 134	[0	0	0]	132	[0	0	0]	133	[0	0	0]	219	[0	0	0]	10	1	True	1	[2.087	2.0819]	3.1181 ]
[ 144	[0	0	0]	142	[0	0	0]	143	[0	0	0]	225	[0	0	0]	10	1	True	1	[2.087	2.0819]	3.1181 ]
[ 43	[0	0	0]	42	[0	0	0]	45	[0	0	0]	163	[0	0	0]	11	1	True	1	[2.087	2.0772]	3.1251 ]
[ 53	[0	0	0]	52	[0	0	0]	55	[0	0	0]	168	[0	0	0]	11	1	True	1	[2.087	2.0772]	3.1251 ]
[ 74	[0	0	0]	73	[0	0	0]	75	[0	0	0]	180	[0	0	0]	11	1	True	1	[2.087	2.0772]	3.1251 ]
[ 84	[0	0	0]	83	[0	0	0]	85	[0	0	0]	186	[0	0	0]	11	1	True	1	[2.087	2.0772]	3.1251 ]
[ 113	[0	0	0]	112	[0	0	0]	115	[0	0	0]	210	[0	0	1]	11	-1	True	1	[2.087	2.0772]	-3.1251 ]
[ 123	[0	0	0]	122	[0	0	0]	125	[0	0	0]	215	[0	0	0]	11	-1	True	1	[2.087	2.0772]	-3.1251 ]
[ 133	[0	0	0]	132	[0	0	0]	134	[0	0	0]	220	[0	0	0]	11	-1	True	1	[2.087	2.0772]	-3.1251 ]
[ 143	[0	0	0]	142	[0	0	0]	144	[0	0	0]	226	[0	0	1]	11	-1	True	1	[2.087	2.0772]	-3.1251 ]
[ 161	[0	0	0]	43	[0	0	0]	44	[0	0	0]	162	[0	0	0]	12	1	True	1	[2.099	2.0819]	0.0189 ]
[ 166	[0	0	0]	53	[0	0	0]	54	[0	0	0]	167	[0	0	0]	12	1	True	1	[2.099	2.0819]	0.0188 ]
[ 176	[0	0	0]	66	[0	0	0]	74	[0	-1	0]	179	[0	-1	0]	12	1	True	2	[2.0819	2.099]	0.0189 ]
[ 179	[0	0	0]	74	[0	0	0]	66	[0	1	0]	176	[0	1	0]	12	1	True	2	[2.099	2.0819]	0.0189 ]
[ 181	[0	0	0]	76	[0	0	0]	84	[0	-1	0]	185	[0	-1	0]	12	1	True	2	[2.0819	2.099]	0.0188 ]
[ 185	[0	0	0]	84	[0	0	0]	76	[0	1	0]	181	[0	1	0]	12	1	True	2	[2.099	2.0819]	0.0188 ]
[ 208	[0	0	0]	113	[0	0	0]	114	[0	0	0]	209	[0	0	0]	12	-1	True	1	[2.099	2.0819]	-0.0188 ]
[ 213	[0	0	0]	123	[0	0	0]	124	[0	0	0]	214	[0	0	0]	12	-1	True	1	[2.099	2.0819]	-0.0188 ]
[ 219	[0	0	0]	133	[0	0	0]	135	[0	0	0]	221	[0	-1	0]	12	-1	True	1	[2.099	2.0819]	-0.0188 ]
[ 225	[0	0	0]	143	[0	0	0]	145	[0	0	0]	227	[0	-1	0]	12	-1	True	1	[2.099	2.0819]	-0.0188 ]
[ 163	[0	0	0]	45	[0	0	0]	46	[0	0	0]	195	[0	0	-1]	13	1	True	1	[2.1099	2.1046]	0.0098 ]
[ 168	[0	0	0]	55	[0	0	0]	56	[0	0	0]	169	[0	0	0]	13	1	True	1	[2.1099	2.1046]	0.0098 ]
[ 230	[0	0	-1]	67	[0	0	0]	75	[0	-1	0]	180	[0	-1	0]	13	1	True	2	[2.1046	2.1099]	0.0098 ]
[ 180	[0	0	0]	75	[0	0	0]	67	[0	1	0]	230	[0	1	-1]	13	1	True	2	[2.1099	2.1046]	0.0098 ]
[ 182	[0	0	0]	77	[0	0	0]	85	[0	-1	0]	186	[0	-1	0]	13	1	True	2	[2.1046	2.1099]	0.0098 ]
[ 186	[0	0	0]	85	[0	0	0]	77	[0	1	0]	182	[0	1	0]	13	1	True	2	[2.1099	2.1046]	0.0098 ]
[ 210	[0	0	1]	115	[0	0	0]	116	[0	0	0]	239	[0	0	1]	13	-1	True	1	[2.1099	2.1046]	-0.0098 ]
[ 215	[0	0	0]	125	[0	0	0]	126	[0	0	0]	216	[0	0	0]	13	-1	True	1	[2.1099	2.1046]	-0.0098 ]
[ 220	[0	0	0]	134	[0	0	0]	136	[0	-1	0]	222	[0	-1	0]	13	-1	True	2	[2.1099	2.1046]	-0.0098 ]
[ 222	[0	0	0]	136	[0	0	0]	134	[0	1	0]	220	[0	1	0]	13	-1	True	2	[2.1046	2.1099]	-0.0098 ]
[ 226	[0	0	1]	144	[0	0	0]	146	[0	-1	0]	240	[0	-1	1]	13	-1	True	2	[2.1099	2.1046]	-0.0098 ]
[ 240	[0	0	1]	146	[0	0	0]	144	[0	1	0]	226	[0	1	1]	13	-1	True	2	[2.1046	2.1099]	-0.0098 ]
[ 162	[0	0	0]	44	[0	0	0]	47	[0	0	0]	48	[0	0	0]	14	1	True	1	[2.0996	2.1285]	0.0053 ]
[ 167	[0	0	0]	54	[0	0	0]	57	[0	0	0]	58	[0	0	0]	14	1	True	1	[2.0996	2.1285]	0.0053 ]
[ 176	[0	0	0]	66	[0	0	0]	68	[0	0	0]	69	[0	0	0]	14	1	True	1	[2.0996	2.1285]	0.0053 ]
[ 181	[0	0	0]	76	[0	0	0]	78	[0	0	0]	79	[0	0	0]	14	1	True	1	[2.0996	2.1285]	0.0053 ]
[ 209	[0	0	0]	114	[0	0	0]	117	[0	0	0]	118	[0	0	0]	14	-1	True	1	[2.0996	2.1285]	-0.0053 ]
[ 214	[0	0	0]	124	[0	0	0]	127	[0	0	0]	128	[0	0	0]	14	-1	True	1	[2.0996	2.1285]	-0.0053 ]
[ 221	[0	-1	0]	135	[0	0	0]	137	[0	-1	0]	138	[0	-1	0]	14	-1	True	2	[2.0996	2.1285]	-0.0053 ]
[ 221	[0	0	0]	135	[0	1	0]	137	[0	0	0]	138	[0	0	0]	14	-1	True	2	[2.0996	2.1285]	-0.0053 ]
[ 227	[0	-1	0]	145	[0	0	0]	147	[0	-1	0]	148	[0	-1	0]	14	-1	True	2	[2.0996	2.1285]	-0.0053 ]
[ 227	[0	0	0]	145	[0	1	0]	147	[0	0	0]	148	[0	0	0]	14	-1	True	2	[2.0996	2.1285]	-0.0053 ]
[ 195	[0	0	-1]	46	[0	0	0]	47	[0	0	0]	48	[0	0	0]	15	-1	True	1	[2.075	2.0791]	-0.0404 ]
[ 169	[0	0	0]	56	[0	0	0]	57	[0	0	0]	58	[0	0	0]	15	-1	True	1	[2.075	2.0791]	-0.0404 ]
[ 230	[0	0	-1]	67	[0	0	0]	68	[0	0	0]	69	[0	0	0]	15	-1	True	1	[2.075	2.0791]	-0.0404 ]
[ 182	[0	0	0]	77	[0	0	0]	78	[0	0	0]	79	[0	0	0]	15	-1	True	1	[2.075	2.0791]	-0.0404 ]
[ 239	[0	0	1]	116	[0	0	0]	117	[0	0	0]	118	[0	0	0]	15	1	True	1	[2.075	2.0791]	0.0404 ]
[ 216	[0	0	0]	126	[0	0	0]	127	[0	0	0]	128	[0	0	0]	15	1	True	1	[2.075	2.0791]	0.0404 ]
[ 222	[0	0	0]	136	[0	0	0]	137	[0	0	0]	138	[0	0	0]	15	1	True	1	[2.075	2.0791]	0.0404 ]
[ 240	[0	0	1]	146	[0	0	0]	147	[0	0	0]	148	[0	0	0]	15	1	True	1	[2.075	2.0791]	0.0404 ]
[ 165	[0	0	0]	48	[0	0	0]	47	[0	0	0]	46	[0	0	0]	16	-1	True	1	[2.0334	2.0791]	-0.0785 ]
[ 171	[0	0	0]	58	[0	0	0]	57	[0	0	0]	56	[0	0	0]	16	-1	True	1	[2.0334	2.0791]	-0.0785 ]
[ 178	[0	0	0]	69	[0	0	0]	68	[0	0	0]	67	[0	0	0]	16	-1	True	1	[2.0334	2.0791]	-0.0785 ]
[ 184	[0	0	0]	79	[0	0	0]	78	[0	0	0]	77	[0	0	0]	16	-1	True	1	[2.0334	2.0791]	-0.0785 ]
[ 212	[0	0	0]	118	[0	0	0]	117	[0	0	0]	116	[0	0	0]	16	1	True	1	[2.0334	2.0791]	0.0785 ]
[ 218	[0	0	0]	128	[0	0	0]	127	[0	0	0]	126	[0	0	0]	16	1	True	1	[2.0334	2.0791]	0.0785 ]
[ 224	[0	0	0]	138	[0	0	0]	137	[0	0	0]	136	[0	0	0]	16	1	True	1	[2.0334	2.0791]	0.0785 ]
[ 229	[0	0	0]	148	[0	0	0]	147	[0	0	0]	146	[0	0	0]	16	1	True	1	[2.0334	2.0791]	0.0785 ]
[ 47	[0	0	0]	48	[0	0	0]	49	[0	0	0]	50	[0	0	0]	17	1	True	1	[2.1987	2.135]	3.0395 ]
[ 57	[0	0	0]	58	[0	0	0]	59	[0	0	0]	60	[0	0	0]	17	1	True	1	[2.1987	2.135]	3.0395 ]
[ 68	[0	0	0]	69	[0	0	0]	70	[0	0	0]	71	[0	0	0]	17	1	True	1	[2.1987	2.135]	3.0395 ]
[ 78	[0	0	0]	79	[0	0	0]	80	[0	0	0]	81	[0	0	0]	17	1	True	1	[2.1987	2.135]	3.0395 ]
[ 117	[0	0	0]	118	[0	0	0]	119	[0	0	0]	120	[0	0	0]	17	-1	True	1	[2.1987	2.135]	-3.0395 ]
[ 127	[0	0	0]	128	[0	0	0]	129	[0	0	0]	130	[0	0	0]	17	-1	True	1	[2.1987	2.135]	-3.0395 ]
[ 137	[0	0	0]	138	[0	0	0]	139	[0	0	0]	140	[0	0	0]	17	-1	True	1	[2.1987	2.135]	-3.0395 ]
[ 147	[0	0	0]	148	[0	0	0]	149	[0	0	0]	150	[0	0	0]	17	-1	True	1	[2.1987	2.135]	-3.0395 ]
[ 164	[0	0	0]	49	[0	0	0]	50	[0	0	0]	11	[0	0	0]	18	-1	True	1	[2.0076	2.0114]	-0.0747 ]
[ 170	[0	0	0]	59	[0	0	0]	60	[0	0	0]	15	[0	0	0]	18	-1	True	1	[2.0076	2.0114]	-0.0747 ]
[ 177	[0	0	0]	70	[0	0	0]	71	[0	0	0]	19	[0	0	0]	18	-1	True	1	[2.0076	2.0114]	-0.0747 ]
[ 183	[0	0	0]	80	[0	0	0]	81	[0	0	0]	20	[0	0	0]	18	-1	True	1	[2.0076	2.0114]	-0.0747 ]
[ 211	[0	0	0]	119	[0	0	0]	120	[0	0	0]	27	[0	0	0]	18	1	True	1	[2.0076	2.0114]	0.0747 ]
[ 217	[0	0	0]	129	[0	0	0]	130	[0	0	0]	31	[0	0	0]	18	1	True	1	[2.0076	2.0114]	0.0747 ]
[ 223	[0	0	0]	139	[0	0	0]	140	[0	0	0]	36	[0	0	0]	18	1	True	1	[2.0076	2.0114]	0.0747 ]
[ 228	[0	0	0]	149	[0	0	0]	150	[0	0	0]	35	[0	0	0]	18	1	True	1	[2.0076	2.0114]	0.0747 ]
[ 172	[0	0	0]	61	[0	0	0]	62	[0	0	0]	173	[0	0	0]	19	1	True	1	[2.0675	2.1232]	0.0049 ]
[ 187	[0	0	0]	86	[0	0	0]	87	[0	0	0]	188	[0	0	0]	19	1	True	1	[2.0675	2.1232]	0.0049 ]
[ 191	[0	0	0]	91	[0	0	0]	92	[0	0	0]	192	[0	0	0]	19	1	True	1	[2.0675	2.1232]	0.0049 ]
[ 196	[0	0	0]	96	[0	0	0]	97	[0	0	0]	197	[0	0	0]	19	-1	True	1	[2.0675	2.1232]	-0.0049 ]
[ 200	[0	0	0]	101	[0	0	0]	102	[0	0	0]	201	[0	0	0]	19	-1	True	1	[2.0675	2.1232]	-0.0049 ]
[ 204	[0	0	0]	106	[0	0	0]	107	[0	0	0]	205	[0	0	0]	19	-1	True	1	[2.0675	2.1232]	-0.0049 ]
[ 231	[0	0	0]	151	[0	0	0]	152	[0	0	0]	232	[0	0	0]	19	1	True	1	[2.0675	2.1232]	0.0049 ]
[ 235	[0	0	0]	156	[0	0	0]	157	[0	0	0]	236	[0	0	0]	19	-1	True	1	[2.0675	2.1232]	-0.0049 ]
[ 175	[0	0	0]	64	[0	0	0]	63	[0	0	0]	174	[0	0	0]	20	1	True	1	[2.0665	2.1253]	0.0182 ]
[ 190	[0	0	0]	89	[0	0	0]	88	[0	0	0]	189	[0	0	0]	20	1	True	1	[2.0665	2.1253]	0.0182 ]
[ 194	[0	0	0]	94	[0	0	0]	93	[0	0	0]	193	[0	0	0]	20	1	True	1	[2.0664	2.1253]	0.0182 ]
[ 199	[0	0	0]	99	[0	0	0]	98	[0	0	0]	198	[0	0	0]	20	-1	True	1	[2.0665	2.1253]	-0.0182 ]
[ 203	[0	0	0]	104	[0	0	0]	103	[0	0	0]	202	[0	0	0]	20	-1	True	1	[2.0664	2.1254]	-0.0182 ]
[ 207	[0	0	0]	109	[0	0	0]	108	[0	0	0]	206	[0	0	0]	20	-1	True	1	[2.0664	2.1254]	-0.0182 ]
[ 234	[0	0	0]	154	[0	0	0]	153	[0	0	0]	233	[0	0	0]	20	1	True	1	[2.0664	2.1253]	0.0182 ]
[ 238	[0	0	0]	159	[0	0	0]	158	[0	0	0]	237	[0	0	0]	20	-1	True	1	[2.0664	2.1253]	-0.0182 ]
[ 175	[0	0	0]	64	[0	0	0]	65	[0	0	0]	61	[0	0	0]	21	1	True	1	[2.1279	2.0374]	3.1324 ]
[ 190	[0	0	0]	89	[0	0	0]	90	[0	0	0]	86	[0	0	0]	21	1	True	1	[2.1279	2.0374]	3.1324 ]
[ 194	[0	0	0]	94	[0	0	0]	95	[0	0	0]	91	[0	0	0]	21	1	True	1	[2.1279	2.0374]	3.1324 ]
[ 199	[0	0	0]	99	[0	0	0]	100	[0	0	0]	96	[0	0	0]	21	-1	True	1	[2.1279	2.0374]	-3.1324 ]
[ 203	[0	0	0]	104	[0	0	0]	105	[0	0	0]	101	[0	0	0]	21	-1	True	1	[2.1279	2.0374]	-3.1324 ]
[ 207	[0	0	0]	109	[0	0	0]	110	[0	0	0]	106	[0	0	0]	21	-1	True	1	[2.1279	2.0374]	-3.1324 ]
[ 234	[0	0	0]	154	[0	0	0]	155	[0	0	0]	151	[0	0	0]	21	1	True	1	[2.1279	2.0374]	3.1324 ]
[ 238	[0	0	0]	159	[0	0	0]	160	[0	0	0]	156	[0	0	0]	21	-1	True	1	[2.1279	2.0374]	-3.1324 ]
[ 172	[0	0	0]	61	[0	0	0]	65	[0	0	0]	105	[0	0	1]	22	-1	True	1	[2.1144	2.1141]	-0.0154 ]
[ 187	[0	0	0]	86	[0	0	0]	90	[0	0	0]	110	[0	0	1]	22	-1	True	1	[2.1144	2.1141]	-0.0154 ]
[ 191	[0	0	0]	91	[0	0	0]	95	[0	0	0]	100	[0	0	0]	22	-1	True	1	[2.1144	2.1141]	-0.0154 ]
[ 196	[0	0	0]	96	[0	0	0]	100	[0	0	0]	95	[0	0	0]	22	1	True	1	[2.1144	2.1141]	0.0154 ]
[ 200	[0	0	0]	101	[0	0	0]	105	[0	0	0]	65	[0	0	-1]	22	1	True	1	[2.1144	2.1141]	0.0154 ]
[ 204	[0	0	0]	106	[0	0	0]	110	[0	0	0]	90	[0	0	-1]	22	1	True	1	[2.1144	2.1141]	0.0154 ]
[ 231	[0	0	0]	151	[0	0	0]	155	[0	0	0]	160	[0	0	0]	22	-1	True	1	[2.1144	2.1141]	-0.0154 ]
[ 235	[0	0	0]	156	[0	0	0]	160	[0	0	0]	155	[0	0	0]	22	1	True	1	[2.1144	2.1141]	0.0154 ]
[ 173	[0	0	0]	62	[0	0	0]	241	[0	0	0]	63	[0	0	0]	23	-1	True	1	[2.027	2.0642]	-3.1273 ]
[ 188	[0	0	0]	87	[0	0	0]	242	[0	0	0]	88	[0	0	0]	23	-1	True	1	[2.027	2.0642]	-3.1273 ]
[ 192	[0	0	0]	92	[0	0	0]	243	[0	0	0]	93	[0	0	0]	23	-1	True	1	[2.027	2.0642]	-3.1273 ]
[ 197	[0	0	0]	97	[0	0	0]	244	[0	0	0]	98	[0	0	0]	23	1	True	1	[2.027	2.0642]	3.1273 ]
[ 201	[0	0	0]	102	[0	0	0]	245	[0	0	0]	103	[0	0	0]	23	1	True	1	[2.027	2.0642]	3.1273 ]
[ 205	[0	0	0]	107	[0	0	0]	246	[0	0	0]	108	[0	0	0]	23	1	True	1	[2.027	2.0642]	3.1273 ]
[ 232	[0	0	0]	152	[0	0	0]	247	[0	0	0]	153	[0	0	0]	23	-1	True	1	[2.027	2.0642]	-3.1273 ]
[ 236	[0	0	0]	157	[0	0	0]	248	[0	0	0]	158	[0	0	0]	23	1	True	1	[2.027	2.0642]	3.1273 ]
[ 174	[0	0	0]	63	[0	0	0]	241	[0	0	0]	62	[0	0	0]	24	1	True	1	[2.016	2.0642]	3.1307 ]
[ 189	[0	0	0]	88	[0	0	0]	242	[0	0	0]	87	[0	0	0]	24	1	True	1	[2.016	2.0642]	3.1307 ]
[ 193	[0	0	0]	93	[0	0	0]	243	[0	0	0]	92	[0	0	0]	24	1	True	1	[2.016	2.0642]	3.1307 ]
[ 198	[0	0	0]	98	[0	0	0]	244	[0	0	0]	97	[0	0	0]	24	-1	True	1	[2.016	2.0642]	-3.1307 ]
[ 202	[0	0	0]	103	[0	0	0]	245	[0	0	0]	102	[0	0	0]	24	-1	True	1	[2.016	2.0642]	-3.1307 ]
[ 206	[0	0	0]	108	[0	0	0]	246	[0	0	0]	107	[0	0	0]	24	-1	True	1	[2.016	2.0642]	-3.1307 ]
[ 233	[0	0	0]	153	[0	0	0]	247	[0	0	0]	152	[0	0	0]	24	1	True	1	[2.016	2.0642]	3.1307 ]
[ 237	[0	0	0]	158	[0	0	0]	248	[0	0	0]	157	[0	0	0]	24	-1	True	1	[2.016	2.0642]	-3.1307 ]
[ 61	[0	0	0]	65	[0	0	0]	105	[0	0	1]	101	[0	0	1]	25	0.0	True	2	[2.1141	2.1141]	-3.1416 ]
[ 86	[0	0	0]	90	[0	0	0]	110	[0	0	1]	106	[0	0	1]	25	-1	True	2	[2.1141	2.1141]	3.1416 ]
[ 91	[0	0	0]	95	[0	0	0]	100	[0	0	0]	96	[0	0	0]	25	-1	True	1	[2.1141	2.1141]	3.1416 ]
[ 101	[0	0	0]	105	[0	0	0]	65	[0	0	-1]	61	[0	0	-1]	25	0.0	True	2	[2.1141	2.1141]	-3.1416 ]
[ 106	[0	0	0]	110	[0	0	0]	90	[0	0	-1]	86	[0	0	-1]	25	-1	True	2	[2.1141	2.1141]	3.1416 ]
[ 151	[0	0	0]	155	[0	0	0]	160	[0	0	0]	156	[0	0	0]	25	1	True	1	[2.1141	2.1141]	3.1416 ]
