# Supplementary material for: Correction: An automated protocol to construct flexibility parameters for classical forcefields: applications to metal–organic frameworks
Source: RSC Adv. 2025 Jul 15;15(30):24791–801. doi: 10.1039/d5ra90084k (PMC12261396; doi:10.1039/d5ra90084k)
Supplement: RA-015-D5RA90084K-s001 [file RA-015-D5RA90084K-s001.zip › MOFs_inputs/quadrant_1_2/DONNEA/DONNEA_dihedral_types_list.txt]

[8[6-(6,8),31-(8,8,8,8,8)]    31[8-(1,31),8-(1,31),8-(6),8-(6),8-(6),8-(6)]    8[6-(6,8),31-(8,8,8,8,8)]    6[6-(6,6),8-(31),8-(31)]]      0      Nonrotatable      [1.6231, 2.2231]      0.9638
[8[1-(0),31-(8,8,8,8,8),31-(8,8,8,8,8)]    31[8-(1,31),8-(1,31),8-(6),8-(6),8-(6),8-(6)]    8[6-(6,8),31-(8,8,8,8,8)]    6[6-(6,6),8-(31),8-(31)]]      0      Nonrotatable      [1.6188, 2.2823]      0.2392
[8[6-(6,8),31-(8,8,8,8,8)]    31[8-(1,31),8-(1,31),8-(6),8-(6),8-(6),8-(6)]    8[1-(0),31-(8,8,8,8,8),31-(8,8,8,8,8)]    1[8-(31,31)]]      0      Nonrotatable      [1.5228, 2.0703]      0.6585
[8[6-(6,8),31-(8,8,8,8,8)]    6[6-(6,6),8-(31),8-(31)]    6[6-(1,6),6-(1,6),6-(8,8)]    6[1-(0),6-(1,6),6-(6,6)]]      0      Nonrotatable      [2.0507, 2.0941]      3.0774
[6[6-(1,6),6-(1,6),6-(8,8)]    6[6-(6,6),8-(31),8-(31)]    8[6-(6,8),31-(8,8,8,8,8)]    31[8-(1,31),8-(1,31),8-(6),8-(6),8-(6),8-(6)]]      0      Nonrotatable      [2.0314, 2.2231]      3.0912
[6[6-(1,6),6-(1,6),6-(8,8)]    6[6-(6,6),8-(31),8-(31)]    8[6-(6,8),31-(8,8,8,8,8)]    31[8-(1,31),8-(1,31),8-(6),8-(6),8-(6),8-(6)]]      1      Nonrotatable      [2.0507, 2.2824]      2.5089
[6[1-(0),6-(1,6),6-(6,6)]    6[6-(1,6),6-(1,6),6-(8,8)]    6[1-(0),6-(1,6),6-(6,6)]    6[1-(0),6-(1,6),6-(6,6)]]      0      Nonrotatable      [2.0976, 2.0928]      0.0029
[6[6-(1,6),6-(1,6),6-(8,8)]    6[1-(0),6-(1,6),6-(6,6)]    6[1-(0),6-(1,6),6-(6,6)]    6[6-(1,6),6-(1,6),6-(8,8)]]      0      Nonrotatable      [2.0928, 2.0928]      0.0029
