# Supplementary material for: Correction: An automated protocol to construct flexibility parameters for classical forcefields: applications to metal–organic frameworks
Source: RSC Adv. 2025 Jul 15;15(30):24791–801. doi: 10.1039/d5ra90084k (PMC12261396; doi:10.1039/d5ra90084k)
Supplement: RA-015-D5RA90084K-s001 [file RA-015-D5RA90084K-s001.zip › MOFs_inputs/quadrant_1_2/DONNIE/DONNIE_dihedral_instances_list.txt]

[ 69	[0	0	1]	1	[0	0	0]	38	[0	0	0]	13	[0	0	0]	0	-1	True	1	[2.2981	2.2256]	-0.175 ]
[ 70	[0	0	0]	2	[0	0	0]	40	[0	0	0]	14	[0	0	0]	0	-1	True	1	[2.298	2.2256]	-0.1751 ]
[ 71	[0	0	1]	3	[0	0	0]	42	[0	0	0]	15	[0	0	0]	0	-1	True	1	[2.2982	2.2256]	-0.1751 ]
[ 72	[1	1	0]	4	[0	0	0]	44	[0	0	0]	16	[0	0	0]	0	-1	True	1	[2.2981	2.2256]	-0.1751 ]
[ 71	[0	0	0]	5	[0	0	0]	46	[0	0	0]	9	[0	0	0]	0	-1	True	1	[2.298	2.2256]	-0.1752 ]
[ 72	[1	0	0]	6	[0	0	0]	48	[0	0	0]	10	[0	0	0]	0	-1	True	1	[2.2981	2.2256]	-0.1751 ]
[ 69	[0	1	0]	7	[0	0	0]	50	[0	0	0]	11	[0	0	0]	0	-1	True	1	[2.298	2.2256]	-0.1752 ]
[ 70	[0	0	0]	8	[0	0	0]	52	[0	0	0]	12	[0	0	0]	0	-1	True	1	[2.2981	2.2256]	-0.1751 ]
[ 69	[0	1	0]	9	[0	0	0]	46	[0	0	0]	5	[0	0	0]	0	1	True	1	[2.298	2.2256]	0.1752 ]
[ 70	[1	0	0]	10	[0	0	0]	48	[0	0	0]	6	[0	0	0]	0	1	True	1	[2.2981	2.2256]	0.1751 ]
[ 71	[0	0	0]	11	[0	0	0]	50	[0	0	0]	7	[0	0	0]	0	1	True	1	[2.298	2.2256]	0.1752 ]
[ 72	[0	0	0]	12	[0	0	0]	52	[0	0	0]	8	[0	0	0]	0	1	True	1	[2.2981	2.2256]	0.1751 ]
[ 71	[0	0	1]	13	[0	0	0]	38	[0	0	0]	1	[0	0	0]	0	1	True	1	[2.2982	2.2256]	0.1751 ]
[ 72	[0	1	0]	14	[0	0	0]	40	[0	0	0]	2	[0	0	0]	0	1	True	1	[2.298	2.2256]	0.1751 ]
[ 69	[0	0	1]	15	[0	0	0]	42	[0	0	0]	3	[0	0	0]	0	1	True	1	[2.2981	2.2256]	0.1751 ]
[ 70	[1	0	0]	16	[0	0	0]	44	[0	0	0]	4	[0	0	0]	0	1	True	1	[2.298	2.2256]	0.1751 ]
[ 38	[0	0	0]	1	[0	0	0]	69	[0	0	1]	7	[0	-1	1]	1	-1	True	2	[2.2981	1.5247]	-1.79 ]
[ 40	[0	0	0]	2	[0	0	0]	70	[0	0	0]	8	[0	0	0]	1	-1	True	1	[2.298	1.5247]	-1.7901 ]
[ 42	[0	0	0]	3	[0	0	0]	71	[0	0	1]	5	[0	0	1]	1	-1	True	2	[2.2982	1.5247]	-1.79 ]
[ 44	[0	0	0]	4	[0	0	0]	72	[1	1	0]	6	[0	1	0]	1	-1	True	2	[2.2981	1.5247]	-1.7901 ]
[ 46	[0	0	0]	5	[0	0	0]	71	[0	0	0]	3	[0	0	-1]	1	-1	True	1	[2.298	1.5247]	-1.7901 ]
[ 48	[0	0	0]	6	[0	0	0]	72	[1	0	0]	4	[0	-1	0]	1	-1	True	2	[2.2981	1.5247]	-1.79 ]
[ 50	[0	0	0]	7	[0	0	0]	69	[0	1	0]	1	[0	1	-1]	1	-1	True	2	[2.298	1.5247]	-1.7901 ]
[ 52	[0	0	0]	8	[0	0	0]	70	[0	0	0]	2	[0	0	0]	1	-1	True	1	[2.2981	1.5247]	-1.79 ]
[ 46	[0	0	0]	9	[0	0	0]	69	[0	1	0]	15	[0	1	-1]	1	1	True	2	[2.298	1.5247]	1.7901 ]
[ 48	[0	0	0]	10	[0	0	0]	70	[1	0	0]	16	[0	0	0]	1	1	True	2	[2.2981	1.5247]	1.79 ]
[ 50	[0	0	0]	11	[0	0	0]	71	[0	0	0]	13	[0	0	-1]	1	1	True	1	[2.298	1.5247]	1.7901 ]
[ 52	[0	0	0]	12	[0	0	0]	72	[0	0	0]	14	[0	-1	0]	1	1	True	1	[2.2981	1.5247]	1.7901 ]
[ 38	[0	0	0]	13	[0	0	0]	71	[0	0	1]	11	[0	0	1]	1	1	True	2	[2.2982	1.5247]	1.79 ]
[ 40	[0	0	0]	14	[0	0	0]	72	[0	1	0]	12	[0	1	0]	1	1	True	2	[2.298	1.5247]	1.7901 ]
[ 42	[0	0	0]	15	[0	0	0]	69	[0	0	1]	9	[0	-1	1]	1	1	True	2	[2.2981	1.5247]	1.79 ]
[ 44	[0	0	0]	16	[0	0	0]	70	[1	0	0]	10	[0	0	0]	1	1	True	2	[2.298	1.5247]	1.7901 ]
[ 38	[0	0	-1]	1	[0	0	-1]	69	[0	0	0]	7	[0	-1	0]	1	-1	True	2	[2.2981	1.5247]	-1.79 ]
[ 50	[0	-1	0]	7	[0	-1	0]	69	[0	0	0]	1	[0	0	-1]	1	-1	True	2	[2.298	1.5247]	-1.7901 ]
[ 46	[0	-1	0]	9	[0	-1	0]	69	[0	0	0]	15	[0	0	-1]	1	1	True	2	[2.298	1.5247]	1.7901 ]
[ 42	[0	0	-1]	15	[0	0	-1]	69	[0	0	0]	9	[0	-1	0]	1	1	True	2	[2.2981	1.5247]	1.79 ]
[ 48	[-1	0	0]	10	[-1	0	0]	70	[0	0	0]	16	[-1	0	0]	1	1	True	2	[2.2981	1.5247]	1.79 ]
[ 44	[-1	0	0]	16	[-1	0	0]	70	[0	0	0]	10	[-1	0	0]	1	1	True	2	[2.298	1.5247]	1.7901 ]
[ 42	[0	0	-1]	3	[0	0	-1]	71	[0	0	0]	5	[0	0	0]	1	-1	True	2	[2.2982	1.5247]	-1.79 ]
[ 38	[0	0	-1]	13	[0	0	-1]	71	[0	0	0]	11	[0	0	0]	1	1	True	2	[2.2982	1.5247]	1.79 ]
[ 44	[-1	-1	0]	4	[-1	-1	0]	72	[0	0	0]	6	[-1	0	0]	1	-1	True	2	[2.2981	1.5247]	-1.7901 ]
[ 48	[-1	0	0]	6	[-1	0	0]	72	[0	0	0]	4	[-1	-1	0]	1	-1	True	2	[2.2981	1.5247]	-1.79 ]
[ 40	[0	-1	0]	14	[0	-1	0]	72	[0	0	0]	12	[0	0	0]	1	1	True	2	[2.298	1.5247]	1.7901 ]
[ 71	[0	0	0]	17	[0	0	0]	69	[0	0	0]	7	[0	-1	0]	2	1	True	1	[2.217	1.53]	2.3323 ]
[ 71	[0	0	0]	17	[0	0	0]	69	[0	0	0]	9	[0	-1	0]	2	-1	True	1	[2.217	1.53]	-2.3323 ]
[ 69	[0	0	0]	17	[0	0	0]	71	[0	0	0]	5	[0	0	0]	2	1	True	1	[2.217	1.53]	2.3323 ]
[ 69	[0	0	0]	17	[0	0	0]	71	[0	0	0]	11	[0	0	0]	2	-1	True	1	[2.217	1.53]	-2.3323 ]
[ 72	[0	1	0]	18	[0	0	0]	70	[0	0	0]	8	[0	0	0]	2	1	True	1	[2.217	1.5301]	2.3322 ]
[ 72	[0	1	0]	18	[0	0	0]	70	[0	0	0]	10	[-1	0	0]	2	-1	True	1	[2.217	1.5301]	-2.3323 ]
[ 70	[0	0	0]	18	[0	0	0]	72	[0	1	0]	6	[-1	1	0]	2	1	True	2	[2.217	1.5301]	2.3323 ]
[ 70	[0	0	0]	18	[0	0	0]	72	[0	1	0]	12	[0	1	0]	2	-1	True	2	[2.217	1.5302]	-2.3322 ]
[ 71	[0	0	1]	19	[0	0	0]	69	[0	1	1]	1	[0	1	0]	2	1	True	2	[2.217	1.5302]	2.3323 ]
[ 71	[0	0	1]	19	[0	0	0]	69	[0	1	1]	15	[0	1	0]	2	-1	True	2	[2.217	1.5302]	-2.3323 ]
[ 69	[0	1	1]	19	[0	0	0]	71	[0	0	1]	3	[0	0	0]	2	1	True	2	[2.217	1.5302]	2.3323 ]
[ 69	[0	1	1]	19	[0	0	0]	71	[0	0	1]	13	[0	0	0]	2	-1	True	2	[2.217	1.5302]	-2.3323 ]
[ 72	[0	0	0]	20	[0	0	0]	70	[0	0	0]	2	[0	0	0]	2	1	True	1	[2.2169	1.5301]	2.3323 ]
[ 72	[0	0	0]	20	[0	0	0]	70	[0	0	0]	16	[-1	0	0]	2	-1	True	1	[2.2169	1.5301]	-2.3322 ]
[ 70	[0	0	0]	20	[0	0	0]	72	[0	0	0]	4	[-1	-1	0]	2	1	True	1	[2.2169	1.5301]	2.3322 ]
[ 70	[0	0	0]	20	[0	0	0]	72	[0	0	0]	14	[0	-1	0]	2	-1	True	1	[2.2169	1.5301]	-2.3323 ]
[ 71	[0	-1	0]	19	[0	-1	-1]	69	[0	0	0]	1	[0	0	-1]	2	1	True	2	[2.217	1.5302]	2.3323 ]
[ 71	[0	-1	0]	19	[0	-1	-1]	69	[0	0	0]	15	[0	0	-1]	2	-1	True	2	[2.217	1.5302]	-2.3323 ]
[ 69	[0	1	0]	19	[0	0	-1]	71	[0	0	0]	3	[0	0	-1]	2	1	True	2	[2.217	1.5302]	2.3323 ]
[ 69	[0	1	0]	19	[0	0	-1]	71	[0	0	0]	13	[0	0	-1]	2	-1	True	2	[2.217	1.5302]	-2.3323 ]
[ 70	[0	-1	0]	18	[0	-1	0]	72	[0	0	0]	6	[-1	0	0]	2	1	True	2	[2.217	1.5301]	2.3323 ]
[ 70	[0	-1	0]	18	[0	-1	0]	72	[0	0	0]	12	[0	0	0]	2	-1	True	2	[2.217	1.5302]	-2.3322 ]
[ 53	[0	-1	0]	21	[0	0	0]	26	[0	0	0]	58	[0	-1	0]	3	1	True	1	[2.1294	2.1294]	0.002 ]
[ 54	[0	0	0]	22	[0	0	0]	25	[0	0	0]	57	[0	0	0]	3	1	True	1	[2.1294	2.1294]	0.002 ]
[ 55	[0	0	0]	23	[0	0	0]	28	[0	0	0]	60	[0	0	0]	3	1	True	1	[2.1294	2.1294]	0.002 ]
[ 56	[0	1	0]	24	[0	0	0]	27	[0	0	0]	59	[0	1	0]	3	1	True	1	[2.1294	2.1294]	0.002 ]
[ 61	[0	1	0]	29	[0	0	0]	34	[0	0	0]	66	[0	1	0]	3	-1	True	1	[2.1294	2.1294]	-0.002 ]
[ 62	[0	0	0]	30	[0	0	0]	33	[0	0	0]	65	[0	0	0]	3	-1	True	1	[2.1294	2.1294]	-0.002 ]
[ 63	[0	0	0]	31	[0	0	0]	36	[0	0	0]	68	[0	0	0]	3	-1	True	1	[2.1294	2.1294]	-0.002 ]
[ 64	[0	-1	0]	32	[0	0	0]	35	[0	0	0]	67	[0	-1	0]	3	-1	True	1	[2.1294	2.1294]	-0.002 ]
[ 53	[0	-1	0]	21	[0	0	0]	37	[0	0	0]	38	[0	0	0]	4	1	True	1	[2.0753	2.0783]	0.0334 ]
[ 54	[0	0	0]	22	[0	0	0]	39	[0	0	0]	40	[0	0	0]	4	1	True	1	[2.0753	2.0783]	0.0334 ]
[ 55	[0	0	0]	23	[0	0	0]	41	[0	0	0]	42	[0	0	0]	4	1	True	1	[2.0753	2.0783]	0.0334 ]
[ 56	[0	1	0]	24	[0	0	0]	43	[0	0	0]	44	[0	0	0]	4	1	True	1	[2.0753	2.0783]	0.0334 ]
[ 57	[0	0	0]	25	[0	0	0]	45	[0	0	0]	46	[0	0	0]	4	1	True	1	[2.0753	2.0783]	0.0334 ]
[ 58	[0	-1	0]	26	[0	0	0]	47	[0	0	0]	48	[0	0	0]	4	1	True	1	[2.0753	2.0783]	0.0334 ]
[ 59	[0	1	0]	27	[0	0	0]	49	[0	0	0]	50	[0	0	0]	4	1	True	1	[2.0753	2.0783]	0.0334 ]
[ 60	[0	0	0]	28	[0	0	0]	51	[0	0	0]	52	[0	0	0]	4	1	True	1	[2.0753	2.0783]	0.0334 ]
[ 61	[0	1	0]	29	[0	0	0]	45	[0	0	0]	46	[0	0	0]	4	-1	True	1	[2.0753	2.0783]	-0.0334 ]
[ 62	[0	0	0]	30	[0	0	0]	47	[0	0	0]	48	[0	0	0]	4	-1	True	1	[2.0753	2.0783]	-0.0334 ]
[ 63	[0	0	0]	31	[0	0	0]	49	[0	0	0]	50	[0	0	0]	4	-1	True	1	[2.0753	2.0783]	-0.0334 ]
[ 64	[0	-1	0]	32	[0	0	0]	51	[0	0	0]	52	[0	0	0]	4	-1	True	1	[2.0753	2.0783]	-0.0334 ]
[ 65	[0	0	0]	33	[0	0	0]	37	[0	0	0]	38	[0	0	0]	4	-1	True	1	[2.0753	2.0783]	-0.0334 ]
[ 66	[0	1	0]	34	[0	0	0]	39	[0	0	0]	40	[0	0	0]	4	-1	True	1	[2.0753	2.0783]	-0.0334 ]
[ 67	[0	-1	0]	35	[0	0	0]	41	[0	0	0]	42	[0	0	0]	4	-1	True	1	[2.0753	2.0783]	-0.0334 ]
[ 68	[0	0	0]	36	[0	0	0]	43	[0	0	0]	44	[0	0	0]	4	-1	True	1	[2.0753	2.0783]	-0.0334 ]
[ 21	[0	0	0]	37	[0	0	0]	38	[0	0	0]	13	[0	0	0]	5	1	True	1	[2.0783	2.0288]	3.1249 ]
[ 33	[0	0	0]	37	[0	0	0]	38	[0	0	0]	1	[0	0	0]	5	-1	True	1	[2.0783	2.0288]	-3.1249 ]
[ 22	[0	0	0]	39	[0	0	0]	40	[0	0	0]	14	[0	0	0]	5	1	True	1	[2.0783	2.0288]	3.1249 ]
[ 34	[0	0	0]	39	[0	0	0]	40	[0	0	0]	2	[0	0	0]	5	-1	True	1	[2.0783	2.0288]	-3.1249 ]
[ 23	[0	0	0]	41	[0	0	0]	42	[0	0	0]	15	[0	0	0]	5	1	True	1	[2.0783	2.0288]	3.1249 ]
[ 35	[0	0	0]	41	[0	0	0]	42	[0	0	0]	3	[0	0	0]	5	-1	True	1	[2.0783	2.0288]	-3.1249 ]
[ 24	[0	0	0]	43	[0	0	0]	44	[0	0	0]	16	[0	0	0]	5	1	True	1	[2.0783	2.0288]	3.1249 ]
[ 36	[0	0	0]	43	[0	0	0]	44	[0	0	0]	4	[0	0	0]	5	-1	True	1	[2.0783	2.0288]	-3.1249 ]
[ 25	[0	0	0]	45	[0	0	0]	46	[0	0	0]	9	[0	0	0]	5	1	True	1	[2.0783	2.0288]	3.1249 ]
[ 29	[0	0	0]	45	[0	0	0]	46	[0	0	0]	5	[0	0	0]	5	-1	True	1	[2.0783	2.0288]	-3.1249 ]
[ 26	[0	0	0]	47	[0	0	0]	48	[0	0	0]	10	[0	0	0]	5	1	True	1	[2.0783	2.0288]	3.1249 ]
[ 30	[0	0	0]	47	[0	0	0]	48	[0	0	0]	6	[0	0	0]	5	-1	True	1	[2.0783	2.0288]	-3.1249 ]
[ 27	[0	0	0]	49	[0	0	0]	50	[0	0	0]	11	[0	0	0]	5	1	True	1	[2.0783	2.0288]	3.1249 ]
[ 31	[0	0	0]	49	[0	0	0]	50	[0	0	0]	7	[0	0	0]	5	-1	True	1	[2.0783	2.0288]	-3.1249 ]
[ 28	[0	0	0]	51	[0	0	0]	52	[0	0	0]	12	[0	0	0]	5	1	True	1	[2.0783	2.0288]	3.1249 ]
[ 32	[0	0	0]	51	[0	0	0]	52	[0	0	0]	8	[0	0	0]	5	-1	True	1	[2.0783	2.0288]	-3.1249 ]
