# Supplementary material for: Correction: An automated protocol to construct flexibility parameters for classical forcefields: applications to metal–organic frameworks
Source: RSC Adv. 2025 Jul 15;15(30):24791–801. doi: 10.1039/d5ra90084k (PMC12261396; doi:10.1039/d5ra90084k)
Supplement: RA-015-D5RA90084K-s001 [file RA-015-D5RA90084K-s001.zip › MOFs_inputs/quadrant_1_2/EBEMII/EBEMII_dihedral_instances_list.txt]

[ 128	[0	0	0]	1	[0	0	0]	127	[0	0	0]	59	[1	0	0]	0	1	True	1	[3.0804	2.0961]	0.6066 ]
[ 136	[0	0	0]	3	[0	0	0]	135	[0	0	0]	95	[0	0	0]	0	-1	True	1	[3.0804	2.0961]	-0.6067 ]
[ 132	[0	0	0]	2	[0	0	0]	131	[0	0	0]	77	[0	0	0]	1	1	True	1	[3.0802	2.0962]	0.5989 ]
[ 140	[0	0	0]	4	[0	0	0]	139	[0	0	0]	113	[0	0	0]	1	-1	True	1	[3.0802	2.0961]	-0.5991 ]
[ 156	[0	0	0]	1	[0	0	0]	127	[0	0	0]	59	[1	0	0]	2	1	True	1	[1.4857	2.0961]	1.6711 ]
[ 152	[0	-1	0]	2	[0	0	0]	131	[0	0	0]	77	[0	0	0]	2	1	True	1	[1.4852	2.0962]	1.6711 ]
[ 148	[0	0	0]	3	[0	0	0]	135	[0	0	0]	95	[0	0	0]	2	-1	True	1	[1.4857	2.0961]	-1.6711 ]
[ 144	[0	1	0]	4	[0	0	0]	139	[0	0	0]	113	[0	0	0]	2	-1	True	1	[1.4852	2.0961]	-1.6712 ]
[ 148	[1	0	0]	1	[0	0	0]	128	[0	0	0]	66	[1	0	0]	3	-1	True	1	[1.5894	2.1226]	-0.4355 ]
[ 156	[-1	0	0]	3	[0	0	0]	136	[0	0	0]	102	[-1	0	0]	3	1	True	1	[1.5894	2.1226]	0.4355 ]
[ 144	[0	0	0]	2	[0	0	0]	132	[0	0	0]	84	[0	0	0]	4	-1	True	1	[1.5886	2.1232]	-0.4346 ]
[ 152	[0	0	0]	4	[0	0	0]	140	[0	0	0]	120	[0	0	0]	4	1	True	1	[1.5886	2.1232]	0.4346 ]
[ 148	[1	0	0]	1	[0	0	0]	128	[0	0	0]	67	[0	0	0]	5	1	True	1	[1.5894	2.091]	2.74 ]
[ 144	[0	0	0]	2	[0	0	0]	132	[0	0	0]	85	[0	0	0]	5	1	True	1	[1.5886	2.0905]	2.7412 ]
[ 156	[-1	0	0]	3	[0	0	0]	136	[0	0	0]	103	[0	0	0]	5	-1	True	1	[1.5894	2.091]	-2.74 ]
[ 152	[0	0	0]	4	[0	0	0]	140	[0	0	0]	121	[0	0	0]	5	-1	True	1	[1.5886	2.0905]	-2.7412 ]
[ 127	[0	0	0]	1	[0	0	0]	148	[1	0	0]	76	[1	0	0]	6	-1	True	2	[1.4918	2.1941]	-1.8788 ]
[ 131	[0	0	0]	2	[0	0	0]	144	[0	0	0]	58	[0	0	0]	6	-1	True	1	[1.4922	2.1948]	-1.8769 ]
[ 135	[0	0	0]	3	[0	0	0]	156	[-1	0	0]	112	[-1	0	0]	6	1	True	2	[1.4918	2.1941]	1.8788 ]
[ 139	[0	0	0]	4	[0	0	0]	152	[0	0	0]	94	[0	0	0]	6	1	True	1	[1.4922	2.1948]	1.8769 ]
[ 127	[-1	0	0]	1	[-1	0	0]	148	[0	0	0]	76	[0	0	0]	6	-1	True	2	[1.4918	2.1941]	-1.8788 ]
[ 135	[1	0	0]	3	[1	0	0]	156	[0	0	0]	112	[0	0	0]	6	1	True	2	[1.4918	2.1941]	1.8788 ]
[ 127	[0	0	0]	1	[0	0	0]	156	[0	0	0]	112	[0	0	0]	7	1	True	1	[1.4857	2.1332]	1.3871 ]
[ 131	[0	0	0]	2	[0	0	0]	152	[0	-1	0]	94	[0	-1	0]	7	1	True	2	[1.4852	2.1335]	1.389 ]
[ 135	[0	0	0]	3	[0	0	0]	148	[0	0	0]	76	[0	0	0]	7	-1	True	1	[1.4857	2.1332]	-1.3871 ]
[ 139	[0	0	0]	4	[0	0	0]	144	[0	1	0]	58	[0	1	0]	7	-1	True	2	[1.4852	2.1335]	-1.389 ]
[ 139	[0	-1	0]	4	[0	-1	0]	144	[0	0	0]	58	[0	0	0]	7	-1	True	2	[1.4852	2.1335]	-1.389 ]
[ 131	[0	1	0]	2	[0	1	0]	152	[0	0	0]	94	[0	0	0]	7	1	True	2	[1.4852	2.1335]	1.389 ]
[ 148	[1	0	0]	1	[0	0	0]	141	[0	0	0]	57	[0	0	0]	8	-1	True	1	[1.8908	2.0687]	-2.4925 ]
[ 144	[0	0	0]	2	[0	0	0]	145	[0	0	0]	75	[0	0	0]	8	-1	True	1	[1.8913	2.0693]	-2.4913 ]
[ 156	[-1	0	0]	3	[0	0	0]	149	[0	0	0]	93	[0	0	0]	8	1	True	1	[1.8908	2.0687]	2.4925 ]
[ 152	[0	0	0]	4	[0	0	0]	153	[0	0	0]	111	[0	0	0]	8	1	True	1	[1.8913	2.0693]	2.4913 ]
[ 156	[0	0	0]	1	[0	0	0]	141	[0	0	0]	57	[0	0	0]	9	-1	True	1	[3.097	2.0687]	-3.0511 ]
[ 148	[0	0	0]	3	[0	0	0]	149	[0	0	0]	93	[0	0	0]	9	1	True	1	[3.097	2.0687]	3.0511 ]
[ 152	[0	-1	0]	2	[0	0	0]	145	[0	0	0]	75	[0	0	0]	10	-1	True	1	[3.0979	2.0693]	-3.06 ]
[ 144	[0	1	0]	4	[0	0	0]	153	[0	0	0]	111	[0	0	0]	10	1	True	1	[3.0979	2.0693]	3.0602 ]
[ 141	[0	0	0]	1	[0	0	0]	156	[0	0	0]	112	[0	0	0]	11	-1	True	1	[3.097	2.1332]	-2.811 ]
[ 149	[0	0	0]	3	[0	0	0]	148	[0	0	0]	76	[0	0	0]	11	1	True	1	[3.097	2.1332]	2.811 ]
[ 145	[0	0	0]	2	[0	0	0]	152	[0	-1	0]	94	[0	-1	0]	12	-1	True	2	[3.0979	2.1335]	-2.7984 ]
[ 153	[0	0	0]	4	[0	0	0]	144	[0	1	0]	58	[0	1	0]	12	1	True	2	[3.0979	2.1335]	2.7982 ]
[ 153	[0	-1	0]	4	[0	-1	0]	144	[0	0	0]	58	[0	0	0]	12	1	True	2	[3.0979	2.1335]	2.7982 ]
[ 145	[0	1	0]	2	[0	1	0]	152	[0	0	0]	94	[0	0	0]	12	-1	True	2	[3.0979	2.1335]	-2.7984 ]
[ 54	[0	0	0]	53	[0	0	0]	57	[0	0	0]	142	[0	0	0]	13	-1	True	1	[2.1484	2.0414]	-1.6049 ]
[ 90	[0	0	0]	89	[0	0	0]	93	[0	0	0]	150	[0	0	0]	13	1	True	1	[2.1484	2.0414]	1.6049 ]
[ 72	[0	0	0]	71	[0	0	0]	75	[0	0	0]	146	[0	0	0]	14	-1	True	1	[2.1484	2.0417]	-1.6063 ]
[ 108	[0	0	0]	107	[0	0	0]	111	[0	0	0]	154	[0	0	0]	14	1	True	1	[2.1484	2.0417]	1.6063 ]
[ 125	[0	-1	0]	53	[0	0	0]	54	[0	0	0]	126	[0	-1	0]	15	-1	True	1	[2.112	2.1069]	-0.0918 ]
[ 129	[0	0	0]	71	[0	0	0]	72	[0	0	0]	130	[0	0	0]	15	-1	True	1	[2.1119	2.107]	-0.0919 ]
[ 133	[0	1	0]	89	[0	0	0]	90	[0	0	0]	134	[0	1	0]	15	1	True	1	[2.112	2.1069]	0.0918 ]
[ 137	[0	0	0]	107	[0	0	0]	108	[0	0	0]	138	[0	0	0]	15	1	True	1	[2.1119	2.107]	0.0919 ]
[ 125	[0	-1	0]	53	[0	0	0]	57	[0	0	0]	142	[0	0	0]	16	1	True	1	[2.0224	2.0414]	1.509 ]
[ 129	[0	0	0]	71	[0	0	0]	75	[0	0	0]	146	[0	0	0]	16	1	True	1	[2.0225	2.0417]	1.5084 ]
[ 133	[0	1	0]	89	[0	0	0]	93	[0	0	0]	150	[0	0	0]	16	-1	True	1	[2.0224	2.0414]	-1.509 ]
[ 137	[0	0	0]	107	[0	0	0]	111	[0	0	0]	154	[0	0	0]	16	-1	True	1	[2.0225	2.0417]	-1.5084 ]
[ 57	[0	0	0]	53	[0	0	0]	125	[0	-1	0]	56	[0	-1	0]	17	-1	True	2	[2.0224	2.0406]	-3.0835 ]
[ 75	[0	0	0]	71	[0	0	0]	129	[0	0	0]	74	[0	0	0]	17	-1	True	1	[2.0225	2.0406]	-3.0844 ]
[ 93	[0	0	0]	89	[0	0	0]	133	[0	1	0]	92	[0	1	0]	17	1	True	2	[2.0224	2.0406]	3.0835 ]
[ 111	[0	0	0]	107	[0	0	0]	137	[0	0	0]	110	[0	0	0]	17	1	True	1	[2.0225	2.0406]	3.0844 ]
[ 57	[0	1	0]	53	[0	1	0]	125	[0	0	0]	56	[0	0	0]	17	-1	True	2	[2.0224	2.0406]	-3.0835 ]
[ 93	[0	-1	0]	89	[0	-1	0]	133	[0	0	0]	92	[0	0	0]	17	1	True	2	[2.0224	2.0406]	3.0835 ]
[ 126	[0	-1	0]	54	[0	0	0]	58	[0	0	0]	144	[0	0	0]	18	1	True	1	[2.0621	2.0317]	0.0614 ]
[ 130	[0	0	0]	72	[0	0	0]	76	[0	0	0]	148	[0	0	0]	18	1	True	1	[2.0621	2.0318]	0.0624 ]
[ 134	[0	1	0]	90	[0	0	0]	94	[0	0	0]	152	[0	0	0]	18	-1	True	1	[2.0621	2.0317]	-0.0614 ]
[ 138	[0	0	0]	108	[0	0	0]	112	[0	0	0]	156	[0	0	0]	18	-1	True	1	[2.0621	2.0319]	-0.0624 ]
[ 58	[0	0	0]	54	[0	0	0]	126	[0	-1	0]	55	[0	-1	0]	19	-1	True	2	[2.0621	2.0622]	-3.0626 ]
[ 76	[0	0	0]	72	[0	0	0]	130	[0	0	0]	73	[0	0	0]	19	-1	True	1	[2.0621	2.062]	-3.0622 ]
[ 94	[0	0	0]	90	[0	0	0]	134	[0	1	0]	91	[0	1	0]	19	1	True	2	[2.0621	2.0622]	3.0626 ]
[ 112	[0	0	0]	108	[0	0	0]	138	[0	0	0]	109	[0	0	0]	19	1	True	1	[2.0621	2.0621]	3.0622 ]
[ 58	[0	1	0]	54	[0	1	0]	126	[0	0	0]	55	[0	0	0]	19	-1	True	2	[2.0621	2.0622]	-3.0626 ]
[ 94	[0	-1	0]	90	[0	-1	0]	134	[0	0	0]	91	[0	0	0]	19	1	True	2	[2.0621	2.0622]	3.0626 ]
[ 5	[0	0	0]	55	[0	0	0]	56	[0	0	0]	6	[0	0	0]	20	-1	True	1	[2.1422	2.0961]	-0.0327 ]
[ 17	[0	0	0]	73	[0	0	0]	74	[0	0	0]	18	[0	0	0]	20	-1	True	1	[2.1421	2.0961]	-0.0326 ]
[ 29	[0	0	0]	91	[0	0	0]	92	[0	0	0]	30	[0	0	0]	20	1	True	1	[2.1422	2.0961]	0.0327 ]
[ 41	[0	0	0]	109	[0	0	0]	110	[0	0	0]	42	[0	0	0]	20	1	True	1	[2.1421	2.0961]	0.0326 ]
[ 56	[0	0	0]	55	[0	0	0]	126	[0	0	0]	54	[0	1	0]	21	1	True	1	[2.0994	2.0622]	0.0145 ]
[ 74	[0	0	0]	73	[0	0	0]	130	[0	0	0]	72	[0	0	0]	21	1	True	1	[2.0995	2.062]	0.014 ]
[ 92	[0	0	0]	91	[0	0	0]	134	[0	0	0]	90	[0	-1	0]	21	-1	True	1	[2.0994	2.0622]	-0.0145 ]
[ 110	[0	0	0]	109	[0	0	0]	138	[0	0	0]	108	[0	0	0]	21	-1	True	1	[2.0995	2.0621]	-0.014 ]
[ 55	[0	0	0]	56	[0	0	0]	125	[0	0	0]	53	[0	1	0]	22	1	True	1	[2.1406	2.0406]	0.0509 ]
[ 73	[0	0	0]	74	[0	0	0]	129	[0	0	0]	71	[0	0	0]	22	1	True	1	[2.1406	2.0406]	0.051 ]
[ 91	[0	0	0]	92	[0	0	0]	133	[0	0	0]	89	[0	-1	0]	22	-1	True	1	[2.1406	2.0406]	-0.0509 ]
[ 109	[0	0	0]	110	[0	0	0]	137	[0	0	0]	107	[0	0	0]	22	-1	True	1	[2.1406	2.0406]	-0.051 ]
[ 53	[0	0	0]	57	[0	0	0]	141	[0	0	0]	1	[0	0	0]	23	-1	True	1	[1.9971	2.0687]	-2.716 ]
[ 71	[0	0	0]	75	[0	0	0]	145	[0	0	0]	2	[0	0	0]	23	-1	True	1	[1.9967	2.0693]	-2.7178 ]
[ 89	[0	0	0]	93	[0	0	0]	149	[0	0	0]	3	[0	0	0]	23	1	True	1	[1.9971	2.0687]	2.716 ]
[ 107	[0	0	0]	111	[0	0	0]	153	[0	0	0]	4	[0	0	0]	23	1	True	1	[1.9967	2.0693]	2.7178 ]
[ 142	[0	0	0]	57	[0	0	0]	141	[0	0	0]	1	[0	0	0]	24	1	True	1	[2.2414	2.0687]	0.516 ]
[ 150	[0	0	0]	93	[0	0	0]	149	[0	0	0]	3	[0	0	0]	24	-1	True	1	[2.2414	2.0687]	-0.516 ]
[ 146	[0	0	0]	75	[0	0	0]	145	[0	0	0]	2	[0	0	0]	25	1	True	1	[2.2415	2.0693]	0.5141 ]
[ 154	[0	0	0]	111	[0	0	0]	153	[0	0	0]	4	[0	0	0]	25	-1	True	1	[2.2415	2.0693]	-0.5141 ]
[ 54	[0	0	0]	58	[0	0	0]	144	[0	0	0]	2	[0	0	0]	26	-1	True	1	[2.0317	2.1948]	-3.1233 ]
[ 72	[0	0	0]	76	[0	0	0]	148	[0	0	0]	1	[-1	0	0]	26	-1	True	1	[2.0318	2.1941]	-3.1228 ]
[ 90	[0	0	0]	94	[0	0	0]	152	[0	0	0]	4	[0	0	0]	26	1	True	1	[2.0317	2.1948]	3.1233 ]
[ 108	[0	0	0]	112	[0	0	0]	156	[0	0	0]	3	[1	0	0]	26	1	True	1	[2.0319	2.1941]	3.1228 ]
[ 10	[0	0	0]	63	[0	0	0]	127	[0	0	0]	59	[1	0	0]	27	1	True	1	[2.0293	2.0683]	3.1179 ]
[ 12	[0	0	0]	66	[0	0	0]	128	[-1	0	0]	67	[-1	0	0]	27	1	True	2	[2.0298	2.0691]	3.117 ]
[ 22	[0	0	0]	81	[0	0	0]	131	[0	0	0]	77	[0	0	0]	27	1	True	1	[2.0292	2.0683]	3.118 ]
[ 24	[0	0	0]	84	[0	0	0]	132	[0	0	0]	85	[0	0	0]	27	1	True	1	[2.0298	2.0691]	3.1169 ]
[ 34	[0	0	0]	99	[0	0	0]	135	[0	0	0]	95	[0	0	0]	27	-1	True	1	[2.0293	2.0683]	-3.1179 ]
[ 36	[0	0	0]	102	[0	0	0]	136	[1	0	0]	103	[1	0	0]	27	-1	True	2	[2.0298	2.0691]	-3.117 ]
[ 46	[0	0	0]	117	[0	0	0]	139	[0	0	0]	113	[0	0	0]	27	-1	True	1	[2.0292	2.0683]	-3.118 ]
[ 48	[0	0	0]	120	[0	0	0]	140	[0	0	0]	121	[0	0	0]	27	-1	True	1	[2.0298	2.0691]	-3.117 ]
[ 12	[1	0	0]	66	[1	0	0]	128	[0	0	0]	67	[0	0	0]	27	1	True	2	[2.0298	2.0691]	3.117 ]
[ 36	[-1	0	0]	102	[-1	0	0]	136	[0	0	0]	103	[0	0	0]	27	-1	True	2	[2.0298	2.0691]	-3.117 ]
[ 128	[-1	0	0]	66	[0	0	0]	65	[0	0	0]	11	[0	0	0]	28	-1	True	1	[2.1359	2.0897]	-3.125 ]
[ 136	[1	0	0]	102	[0	0	0]	101	[0	0	0]	35	[0	0	0]	28	1	True	1	[2.1359	2.0897]	3.125 ]
[ 132	[0	0	0]	84	[0	0	0]	83	[0	0	0]	23	[0	0	0]	29	-1	True	1	[2.1359	2.0897]	-3.125 ]
[ 140	[0	0	0]	120	[0	0	0]	119	[0	0	0]	47	[0	0	0]	29	1	True	1	[2.1359	2.0897]	3.125 ]
[ 127	[-1	0	0]	59	[0	0	0]	60	[0	0	0]	61	[-1	0	0]	30	1	True	1	[2.1422	2.0843]	0.0178 ]
[ 131	[0	0	0]	77	[0	0	0]	78	[0	0	0]	79	[0	0	0]	30	1	True	1	[2.1422	2.0843]	0.0175 ]
[ 135	[0	0	0]	95	[0	0	0]	96	[0	0	0]	97	[0	0	0]	30	-1	True	1	[2.1422	2.0843]	-0.0178 ]
[ 139	[0	0	0]	113	[0	0	0]	114	[0	0	0]	115	[0	0	0]	30	-1	True	1	[2.1422	2.0843]	-0.0174 ]
[ 127	[0	0	0]	63	[0	0	0]	62	[0	0	0]	61	[0	0	0]	31	1	True	1	[2.1367	2.0888]	0.0284 ]
[ 131	[0	0	0]	81	[0	0	0]	80	[0	0	0]	79	[0	0	0]	31	1	True	1	[2.1368	2.0888]	0.0281 ]
[ 135	[0	0	0]	99	[0	0	0]	98	[0	0	0]	97	[0	0	0]	31	-1	True	1	[2.1367	2.0888]	-0.0284 ]
[ 139	[0	0	0]	117	[0	0	0]	116	[0	0	0]	115	[0	0	0]	31	-1	True	1	[2.1368	2.0888]	-0.0281 ]
[ 128	[-1	0	0]	66	[0	0	0]	65	[0	0	0]	64	[-1	0	0]	32	-1	True	1	[2.1359	2.0878]	-0.0106 ]
[ 132	[0	0	0]	84	[0	0	0]	83	[0	0	0]	82	[0	0	0]	32	-1	True	1	[2.1359	2.0878]	-0.0107 ]
[ 136	[1	0	0]	102	[0	0	0]	101	[0	0	0]	100	[1	0	0]	32	1	True	1	[2.1359	2.0878]	0.0106 ]
[ 140	[0	0	0]	120	[0	0	0]	119	[0	0	0]	118	[0	0	0]	32	1	True	1	[2.1359	2.0878]	0.0107 ]
[ 128	[0	0	0]	67	[0	0	0]	68	[0	0	0]	64	[0	0	0]	33	1	True	1	[2.1396	2.0866]	0.0006 ]
[ 132	[0	0	0]	85	[0	0	0]	86	[0	0	0]	82	[0	0	0]	33	1	True	1	[2.1396	2.0866]	0.0004 ]
[ 136	[0	0	0]	103	[0	0	0]	104	[0	0	0]	100	[0	0	0]	33	-1	True	1	[2.1396	2.0866]	-0.0006 ]
[ 140	[0	0	0]	121	[0	0	0]	122	[0	0	0]	118	[0	0	0]	33	-1	True	1	[2.1396	2.0866]	-0.0004 ]
[ 60	[0	0	0]	59	[0	0	0]	127	[-1	0	0]	1	[-1	0	0]	34	1	True	2	[2.1422	2.0961]	3.1011 ]
[ 78	[0	0	0]	77	[0	0	0]	131	[0	0	0]	2	[0	0	0]	34	1	True	1	[2.1422	2.0962]	3.1014 ]
[ 96	[0	0	0]	95	[0	0	0]	135	[0	0	0]	3	[0	0	0]	34	-1	True	1	[2.1422	2.0961]	-3.1012 ]
[ 114	[0	0	0]	113	[0	0	0]	139	[0	0	0]	4	[0	0	0]	34	-1	True	1	[2.1422	2.0961]	-3.1014 ]
[ 60	[1	0	0]	59	[1	0	0]	127	[0	0	0]	1	[0	0	0]	34	1	True	2	[2.1422	2.0961]	3.1011 ]
[ 62	[0	0	0]	63	[0	0	0]	127	[0	0	0]	1	[0	0	0]	35	-1	True	1	[2.1367	2.1183]	-3.1241 ]
[ 80	[0	0	0]	81	[0	0	0]	131	[0	0	0]	2	[0	0	0]	35	-1	True	1	[2.1368	2.1183]	-3.1241 ]
[ 98	[0	0	0]	99	[0	0	0]	135	[0	0	0]	3	[0	0	0]	35	1	True	1	[2.1367	2.1183]	3.1241 ]
[ 116	[0	0	0]	117	[0	0	0]	139	[0	0	0]	4	[0	0	0]	35	1	True	1	[2.1368	2.1183]	3.1241 ]
[ 60	[0	0	0]	59	[0	0	0]	127	[-1	0	0]	63	[-1	0	0]	36	-1	True	2	[2.1422	2.0683]	-0.0089 ]
[ 62	[0	0	0]	63	[0	0	0]	127	[0	0	0]	59	[1	0	0]	36	-1	True	1	[2.1367	2.0683]	-0.0145 ]
[ 78	[0	0	0]	77	[0	0	0]	131	[0	0	0]	81	[0	0	0]	36	-1	True	1	[2.1422	2.0683]	-0.0088 ]
[ 80	[0	0	0]	81	[0	0	0]	131	[0	0	0]	77	[0	0	0]	36	-1	True	1	[2.1368	2.0683]	-0.0143 ]
[ 96	[0	0	0]	95	[0	0	0]	135	[0	0	0]	99	[0	0	0]	36	1	True	1	[2.1422	2.0683]	0.0088 ]
[ 98	[0	0	0]	99	[0	0	0]	135	[0	0	0]	95	[0	0	0]	36	1	True	1	[2.1367	2.0683]	0.0146 ]
[ 114	[0	0	0]	113	[0	0	0]	139	[0	0	0]	117	[0	0	0]	36	1	True	1	[2.1422	2.0683]	0.0088 ]
[ 116	[0	0	0]	117	[0	0	0]	139	[0	0	0]	113	[0	0	0]	36	1	True	1	[2.1368	2.0683]	0.0143 ]
[ 60	[1	0	0]	59	[1	0	0]	127	[0	0	0]	63	[0	0	0]	36	-1	True	2	[2.1422	2.0683]	-0.0089 ]
[ 65	[0	0	0]	66	[0	0	0]	128	[-1	0	0]	67	[-1	0	0]	37	-1	True	2	[2.1359	2.0691]	-0.0222 ]
[ 83	[0	0	0]	84	[0	0	0]	132	[0	0	0]	85	[0	0	0]	37	-1	True	1	[2.1359	2.0691]	-0.0224 ]
[ 101	[0	0	0]	102	[0	0	0]	136	[1	0	0]	103	[1	0	0]	37	1	True	2	[2.1359	2.0691]	0.0222 ]
[ 119	[0	0	0]	120	[0	0	0]	140	[0	0	0]	121	[0	0	0]	37	1	True	1	[2.1359	2.0691]	0.0224 ]
[ 65	[1	0	0]	66	[1	0	0]	128	[0	0	0]	67	[0	0	0]	37	-1	True	2	[2.1359	2.0691]	-0.0222 ]
[ 101	[-1	0	0]	102	[-1	0	0]	136	[0	0	0]	103	[0	0	0]	37	1	True	2	[2.1359	2.0691]	0.0222 ]
[ 68	[0	0	0]	67	[0	0	0]	128	[0	0	0]	66	[1	0	0]	38	1	True	1	[2.1396	2.0691]	0.0273 ]
[ 86	[0	0	0]	85	[0	0	0]	132	[0	0	0]	84	[0	0	0]	38	1	True	1	[2.1396	2.0691]	0.0277 ]
[ 104	[0	0	0]	103	[0	0	0]	136	[0	0	0]	102	[-1	0	0]	38	-1	True	1	[2.1396	2.0691]	-0.0273 ]
[ 122	[0	0	0]	121	[0	0	0]	140	[0	0	0]	120	[0	0	0]	38	-1	True	1	[2.1396	2.0691]	-0.0277 ]
[ 8	[0	0	0]	60	[0	0	0]	61	[-1	0	0]	62	[-1	0	0]	39	-1	True	2	[2.1255	2.0456]	-3.1247 ]
[ 8	[1	0	0]	60	[1	0	0]	61	[0	0	0]	62	[0	0	0]	39	-1	True	2	[2.1255	2.0456]	-3.1247 ]
[ 14	[0	0	0]	68	[0	0	0]	64	[0	0	0]	65	[1	0	0]	39	1	True	1	[2.1257	2.0466]	3.1177 ]
[ 20	[0	0	0]	78	[0	0	0]	79	[0	0	0]	80	[0	0	0]	39	-1	True	1	[2.1255	2.0456]	-3.1244 ]
[ 26	[-1	0	0]	86	[0	0	0]	82	[0	0	0]	83	[0	0	0]	39	1	True	1	[2.1258	2.0465]	3.1174 ]
[ 32	[-1	0	0]	96	[0	0	0]	97	[0	0	0]	98	[0	0	0]	39	1	True	1	[2.1255	2.0456]	3.1247 ]
[ 38	[0	0	0]	104	[0	0	0]	100	[0	0	0]	101	[-1	0	0]	39	-1	True	1	[2.1257	2.0466]	-3.1177 ]
[ 44	[0	0	0]	114	[0	0	0]	115	[0	0	0]	116	[0	0	0]	39	1	True	1	[2.1255	2.0456]	3.1244 ]
[ 50	[1	0	0]	122	[0	0	0]	118	[0	0	0]	119	[0	0	0]	39	-1	True	1	[2.1258	2.0465]	-3.1174 ]
[ 66	[1	0	0]	65	[1	0	0]	64	[0	0	0]	68	[0	0	0]	40	1	True	2	[2.0878	2.0466]	0.0373 ]
[ 66	[0	0	0]	65	[0	0	0]	64	[-1	0	0]	68	[-1	0	0]	40	1	True	2	[2.0878	2.0466]	0.0373 ]
[ 84	[0	0	0]	83	[0	0	0]	82	[0	0	0]	86	[0	0	0]	40	1	True	1	[2.0878	2.0465]	0.0377 ]
[ 102	[-1	0	0]	101	[-1	0	0]	100	[0	0	0]	104	[0	0	0]	40	-1	True	2	[2.0878	2.0466]	-0.0373 ]
[ 102	[0	0	0]	101	[0	0	0]	100	[1	0	0]	104	[1	0	0]	40	-1	True	2	[2.0878	2.0466]	-0.0373 ]
[ 120	[0	0	0]	119	[0	0	0]	118	[0	0	0]	122	[0	0	0]	40	-1	True	1	[2.0878	2.0465]	-0.0377 ]
[ 67	[0	0	0]	68	[0	0	0]	64	[0	0	0]	65	[1	0	0]	41	-1	True	1	[2.0866	2.0466]	-0.0326 ]
[ 85	[0	0	0]	86	[0	0	0]	82	[0	0	0]	83	[0	0	0]	41	-1	True	1	[2.0866	2.0465]	-0.0328 ]
[ 103	[0	0	0]	104	[0	0	0]	100	[0	0	0]	101	[-1	0	0]	41	1	True	1	[2.0866	2.0466]	0.0326 ]
[ 121	[0	0	0]	122	[0	0	0]	118	[0	0	0]	119	[0	0	0]	41	1	True	1	[2.0866	2.0465]	0.0328 ]
[ 59	[0	0	0]	60	[0	0	0]	61	[-1	0	0]	69	[-1	0	-1]	42	-1	True	2	[2.0843	2.1645]	-3.1283 ]
[ 59	[1	0	0]	60	[1	0	0]	61	[0	0	0]	69	[0	0	-1]	42	-1	True	2	[2.0843	2.1645]	-3.1283 ]
[ 77	[0	0	0]	78	[0	0	0]	79	[0	0	0]	87	[0	0	1]	42	-1	True	1	[2.0843	2.1645]	-3.1281 ]
[ 95	[0	0	0]	96	[0	0	0]	97	[0	0	0]	105	[0	0	1]	42	1	True	1	[2.0843	2.1645]	3.1283 ]
[ 113	[0	0	0]	114	[0	0	0]	115	[0	0	0]	123	[0	0	-1]	42	1	True	1	[2.0843	2.1645]	3.1281 ]
[ 63	[0	0	0]	62	[0	0	0]	61	[0	0	0]	69	[0	0	-1]	43	1	True	1	[2.0888	2.073]	3.1074 ]
[ 81	[0	0	0]	80	[0	0	0]	79	[0	0	0]	87	[0	0	1]	43	1	True	1	[2.0888	2.0729]	3.1074 ]
[ 99	[0	0	0]	98	[0	0	0]	97	[0	0	0]	105	[0	0	1]	43	-1	True	1	[2.0888	2.073]	-3.1074 ]
[ 117	[0	0	0]	116	[0	0	0]	115	[0	0	0]	123	[0	0	-1]	43	-1	True	1	[2.0888	2.0729]	-3.1074 ]
[ 62	[0	0	0]	61	[0	0	0]	69	[0	0	-1]	15	[0	0	-1]	44	1	True	2	[2.073	2.0091]	0.0388 ]
[ 62	[0	0	1]	61	[0	0	1]	69	[0	0	0]	15	[0	0	0]	44	1	True	2	[2.073	2.0091]	0.0388 ]
[ 80	[0	0	0]	79	[0	0	0]	87	[0	0	1]	27	[0	0	1]	44	1	True	2	[2.0729	2.0091]	0.0386 ]
[ 80	[0	0	-1]	79	[0	0	-1]	87	[0	0	0]	27	[0	0	0]	44	1	True	2	[2.0729	2.0091]	0.0386 ]
[ 98	[0	0	0]	97	[0	0	0]	105	[0	0	1]	39	[0	0	1]	44	-1	True	2	[2.073	2.0091]	-0.0388 ]
[ 98	[0	0	-1]	97	[0	0	-1]	105	[0	0	0]	39	[0	0	0]	44	-1	True	2	[2.073	2.0091]	-0.0388 ]
[ 116	[0	0	0]	115	[0	0	0]	123	[0	0	-1]	51	[0	0	-1]	44	-1	True	2	[2.0729	2.0091]	-0.0386 ]
[ 116	[0	0	1]	115	[0	0	1]	123	[0	0	0]	51	[0	0	0]	44	-1	True	2	[2.0729	2.0091]	-0.0386 ]
[ 68	[0	0	0]	64	[0	0	0]	70	[0	0	0]	16	[1	0	1]	45	1	True	1	[2.1374	2.0203]	3.0876 ]
[ 86	[0	0	0]	82	[0	0	0]	88	[0	0	0]	28	[0	0	0]	45	1	True	1	[2.1375	2.0203]	3.0873 ]
[ 104	[0	0	0]	100	[0	0	0]	106	[0	0	0]	40	[-1	0	0]	45	-1	True	1	[2.1374	2.0203]	-3.0876 ]
[ 122	[0	0	0]	118	[0	0	0]	124	[0	0	0]	52	[0	0	1]	45	-1	True	1	[2.1375	2.0203]	-3.0873 ]
[ 15	[0	0	0]	69	[0	0	0]	70	[0	0	0]	16	[1	0	1]	46	1	True	1	[2.0872	2.0929]	3.1297 ]
[ 27	[0	0	0]	87	[0	0	0]	88	[1	0	0]	28	[1	0	0]	46	1	True	2	[2.0872	2.0929]	3.1298 ]
[ 28	[0	0	0]	88	[0	0	0]	87	[-1	0	0]	27	[-1	0	0]	46	1	True	2	[2.0929	2.0872]	3.1298 ]
[ 39	[0	0	0]	105	[0	0	0]	106	[0	0	0]	40	[-1	0	0]	46	-1	True	1	[2.0872	2.0929]	-3.1297 ]
[ 51	[0	0	0]	123	[0	0	0]	124	[-1	0	0]	52	[-1	0	1]	46	-1	True	2	[2.0872	2.0929]	-3.1298 ]
[ 52	[0	0	1]	124	[0	0	0]	123	[1	0	0]	51	[1	0	0]	46	-1	True	2	[2.0929	2.0872]	-3.1298 ]
