# Supplementary material for: Correction: An automated protocol to construct flexibility parameters for classical forcefields: applications to metal–organic frameworks
Source: RSC Adv. 2025 Jul 15;15(30):24791–801. doi: 10.1039/d5ra90084k (PMC12261396; doi:10.1039/d5ra90084k)
Supplement: RA-015-D5RA90084K-s001 [file RA-015-D5RA90084K-s001.zip › MOFs_inputs/quadrant_1_2/EBEMII/EBEMII_dihedral_types_list.txt]

[7[6-(1,6),6-(1,6),48-(7,8,8,8)]    48[7-(6,6),7-(6,6),8-(6),8-(6,48),8-(6,48)]    7[6-(1,6),6-(1,6),48-(7,8,8,8)]    6[1-(0),6-(1,6),7-(6,48)]]      0      Nonrotatable      [3.0804, 2.0961]      0.6067
[7[6-(1,6),6-(1,6),48-(7,8,8,8)]    48[7-(6,6),7-(6,6),8-(6),8-(6,48),8-(6,48)]    7[6-(1,6),6-(1,6),48-(7,8,8,8)]    6[1-(0),6-(1,6),7-(6,48)]]      1      Nonrotatable      [3.0802, 2.0961]      0.599
[8[6-(6,8),48-(7,7,8,8),48-(7,7,8,8)]    48[7-(6,6),7-(6,6),8-(6),8-(6,48),8-(6,48)]    7[6-(1,6),6-(1,6),48-(7,8,8,8)]    6[1-(0),6-(1,6),7-(6,48)]]      0      Nonrotatable      [1.4855, 2.0961]      1.6711
[8[6-(6,8),48-(7,7,8,8),48-(7,7,8,8)]    48[7-(6,6),7-(6,6),8-(6),8-(6,48),8-(6,48)]    7[6-(1,6),6-(1,6),48-(7,8,8,8)]    6[1-(0),6-(1,6),7-(6,48)]]      1      Nonrotatable      [1.5894, 2.1226]      0.4355
[8[6-(6,8),48-(7,7,8,8),48-(7,7,8,8)]    48[7-(6,6),7-(6,6),8-(6),8-(6,48),8-(6,48)]    7[6-(1,6),6-(1,6),48-(7,8,8,8)]    6[1-(0),6-(1,6),7-(6,48)]]      2      Nonrotatable      [1.5886, 2.1232]      0.4346
[8[6-(6,8),48-(7,7,8,8),48-(7,7,8,8)]    48[7-(6,6),7-(6,6),8-(6),8-(6,48),8-(6,48)]    7[6-(1,6),6-(1,6),48-(7,8,8,8)]    6[1-(0),6-(1,6),7-(6,48)]]      3      Nonrotatable      [1.589, 2.0908]      2.7406
[7[6-(1,6),6-(1,6),48-(7,8,8,8)]    48[7-(6,6),7-(6,6),8-(6),8-(6,48),8-(6,48)]    8[6-(6,8),48-(7,7,8,8),48-(7,7,8,8)]    6[6-(6,7),8-(0),8-(48,48)]]      0      Nonrotatable      [1.4919, 2.1943]      1.8782
[7[6-(1,6),6-(1,6),48-(7,8,8,8)]    48[7-(6,6),7-(6,6),8-(6),8-(6,48),8-(6,48)]    8[6-(6,8),48-(7,7,8,8),48-(7,7,8,8)]    6[6-(6,7),8-(0),8-(48,48)]]      1      Nonrotatable      [1.4854, 2.1334]      1.3884
[8[6-(6,8),48-(7,7,8,8),48-(7,7,8,8)]    48[7-(6,6),7-(6,6),8-(6),8-(6,48),8-(6,48)]    8[6-(6,8),48-(7,7,8,8)]    6[6-(6,7),8-(0),8-(48)]]      0      Nonrotatable      [1.8911, 2.069]      2.4919
[8[6-(6,8),48-(7,7,8,8),48-(7,7,8,8)]    48[7-(6,6),7-(6,6),8-(6),8-(6,48),8-(6,48)]    8[6-(6,8),48-(7,7,8,8)]    6[6-(6,7),8-(0),8-(48)]]      1      Nonrotatable      [3.097, 2.0687]      3.0511
[8[6-(6,8),48-(7,7,8,8),48-(7,7,8,8)]    48[7-(6,6),7-(6,6),8-(6),8-(6,48),8-(6,48)]    8[6-(6,8),48-(7,7,8,8)]    6[6-(6,7),8-(0),8-(48)]]      2      Nonrotatable      [3.0979, 2.0693]      3.0601
[8[6-(6,8),48-(7,7,8,8)]    48[7-(6,6),7-(6,6),8-(6),8-(6,48),8-(6,48)]    8[6-(6,8),48-(7,7,8,8),48-(7,7,8,8)]    6[6-(6,7),8-(0),8-(48,48)]]      0      Nonrotatable      [3.097, 2.1332]      2.811
[8[6-(6,8),48-(7,7,8,8)]    48[7-(6,6),7-(6,6),8-(6),8-(6,48),8-(6,48)]    8[6-(6,8),48-(7,7,8,8),48-(7,7,8,8)]    6[6-(6,7),8-(0),8-(48,48)]]      1      Nonrotatable      [3.0979, 2.1335]      2.7983
[6[6-(6,7),6-(8,8),7-(6)]    6[6-(6,7),6-(8,8),7-(6)]    6[6-(6,7),8-(0),8-(48)]    8[6-(6,8)]]      0      Nonrotatable      [2.1484, 2.0414]      1.6049
[6[6-(6,7),6-(8,8),7-(6)]    6[6-(6,7),6-(8,8),7-(6)]    6[6-(6,7),8-(0),8-(48)]    8[6-(6,8)]]      1      Nonrotatable      [2.1484, 2.0417]      1.6063
[7[6-(1,6),6-(6,6)]    6[6-(6,7),6-(8,8),7-(6)]    6[6-(6,7),6-(8,8),7-(6)]    7[6-(1,6),6-(6,6)]]      0      Nonrotatable      [2.112, 2.1069]      0.0918
[7[6-(1,6),6-(6,6)]    6[6-(6,7),6-(8,8),7-(6)]    6[6-(6,7),8-(0),8-(48)]    8[6-(6,8)]]      0      Nonrotatable      [2.0225, 2.0415]      1.5087
[6[6-(6,7),8-(0),8-(48)]    6[6-(6,7),6-(8,8),7-(6)]    7[6-(1,6),6-(6,6)]    6[1-(0),6-(1,7),7-(6)]]      0      Nonrotatable      [2.0225, 2.0406]      3.0838
[7[6-(1,6),6-(6,6)]    6[6-(6,7),6-(8,8),7-(6)]    6[6-(6,7),8-(0),8-(48,48)]    8[6-(6,8),48-(7,7,8,8),48-(7,7,8,8)]]      0      Nonrotatable      [2.0621, 2.0318]      0.0619
[6[6-(6,7),8-(0),8-(48,48)]    6[6-(6,7),6-(8,8),7-(6)]    7[6-(1,6),6-(6,6)]    6[1-(0),6-(1,7),7-(6)]]      0      Nonrotatable      [2.0621, 2.0621]      3.0624
[1[6-(6,7)]    6[1-(0),6-(1,7),7-(6)]    6[1-(0),6-(1,7),7-(6)]    1[6-(6,7)]]      0      Nonrotatable      [2.1422, 2.0961]      0.0326
[6[1-(0),6-(1,7),7-(6)]    6[1-(0),6-(1,7),7-(6)]    7[6-(1,6),6-(6,6)]    6[6-(6,7),6-(8,8),7-(6)]]      0      Nonrotatable      [2.0995, 2.0621]      0.0142
[6[1-(0),6-(1,7),7-(6)]    6[1-(0),6-(1,7),7-(6)]    7[6-(1,6),6-(6,6)]    6[6-(6,7),6-(8,8),7-(6)]]      1      Nonrotatable      [2.1406, 2.0406]      0.051
[6[6-(6,7),6-(8,8),7-(6)]    6[6-(6,7),8-(0),8-(48)]    8[6-(6,8),48-(7,7,8,8)]    48[7-(6,6),7-(6,6),8-(6),8-(6,48),8-(6,48)]]      0      Nonrotatable      [1.9969, 2.069]      2.7169
[8[6-(6,8)]    6[6-(6,7),8-(0),8-(48)]    8[6-(6,8),48-(7,7,8,8)]    48[7-(6,6),7-(6,6),8-(6),8-(6,48),8-(6,48)]]      0      Nonrotatable      [2.2414, 2.0687]      0.516
[8[6-(6,8)]    6[6-(6,7),8-(0),8-(48)]    8[6-(6,8),48-(7,7,8,8)]    48[7-(6,6),7-(6,6),8-(6),8-(6,48),8-(6,48)]]      1      Nonrotatable      [2.2415, 2.0693]      0.5141
[6[6-(6,7),6-(8,8),7-(6)]    6[6-(6,7),8-(0),8-(48,48)]    8[6-(6,8),48-(7,7,8,8),48-(7,7,8,8)]    48[7-(6,6),7-(6,6),8-(6),8-(6,48),8-(6,48)]]      0      Nonrotatable      [2.0318, 2.1944]      3.123
[1[6-(6,7)]    6[1-(0),6-(1,6),7-(6,48)]    7[6-(1,6),6-(1,6),48-(7,8,8,8)]    6[1-(0),6-(1,6),7-(6,48)]]      0      Nonrotatable      [2.0296, 2.0688]      3.1174
[7[6-(1,6),6-(1,6),48-(7,8,8,8)]    6[1-(0),6-(1,6),7-(6,48)]    6[1-(0),6-(1,7),6-(6,6)]    1[6-(6,6)]]      0      Nonrotatable      [2.1359, 2.0897]      3.125
[7[6-(1,6),6-(1,6),48-(7,8,8,8)]    6[1-(0),6-(1,6),7-(6,48)]    6[1-(0),6-(1,7),6-(6,6)]    1[6-(6,6)]]      1      Nonrotatable      [2.1359, 2.0897]      3.125
[7[6-(1,6),6-(1,6),48-(7,8,8,8)]    6[1-(0),6-(1,6),7-(6,48)]    6[1-(0),6-(1,7),6-(6,6)]    6[6-(1,6),6-(1,6),6-(1,6)]]      0      Nonrotatable      [2.1422, 2.0843]      0.0176
[7[6-(1,6),6-(1,6),48-(7,8,8,8)]    6[1-(0),6-(1,6),7-(6,48)]    6[1-(0),6-(1,7),6-(6,6)]    6[6-(1,6),6-(1,6),6-(1,6)]]      1      Nonrotatable      [2.1368, 2.0888]      0.0282
[7[6-(1,6),6-(1,6),48-(7,8,8,8)]    6[1-(0),6-(1,6),7-(6,48)]    6[1-(0),6-(1,7),6-(6,6)]    6[6-(1,6),6-(1,6),6-(1,6)]]      2      Nonrotatable      [2.1359, 2.0878]      0.0106
[7[6-(1,6),6-(1,6),48-(7,8,8,8)]    6[1-(0),6-(1,6),7-(6,48)]    6[1-(0),6-(1,7),6-(6,6)]    6[6-(1,6),6-(1,6),6-(1,6)]]      3      Nonrotatable      [2.1396, 2.0866]      0.0005
[6[1-(0),6-(1,7),6-(6,6)]    6[1-(0),6-(1,6),7-(6,48)]    7[6-(1,6),6-(1,6),48-(7,8,8,8)]    48[7-(6,6),7-(6,6),8-(6),8-(6,48),8-(6,48)]]      0      Nonrotatable      [2.1422, 2.0961]      3.1012
[6[1-(0),6-(1,7),6-(6,6)]    6[1-(0),6-(1,6),7-(6,48)]    7[6-(1,6),6-(1,6),48-(7,8,8,8)]    48[7-(6,6),7-(6,6),8-(6),8-(6,48),8-(6,48)]]      1      Nonrotatable      [2.1368, 2.1183]      3.1241
[6[1-(0),6-(1,7),6-(6,6)]    6[1-(0),6-(1,6),7-(6,48)]    7[6-(1,6),6-(1,6),48-(7,8,8,8)]    6[1-(0),6-(1,6),7-(6,48)]]      0      Nonrotatable      [2.1398, 2.0683]      0.0113
[6[1-(0),6-(1,7),6-(6,6)]    6[1-(0),6-(1,6),7-(6,48)]    7[6-(1,6),6-(1,6),48-(7,8,8,8)]    6[1-(0),6-(1,6),7-(6,48)]]      1      Nonrotatable      [2.1359, 2.0691]      0.0222
[6[1-(0),6-(1,7),6-(6,6)]    6[1-(0),6-(1,6),7-(6,48)]    7[6-(1,6),6-(1,6),48-(7,8,8,8)]    6[1-(0),6-(1,6),7-(6,48)]]      2      Nonrotatable      [2.1396, 2.0691]      0.0275
[1[6-(6,6)]    6[1-(0),6-(1,7),6-(6,6)]    6[6-(1,6),6-(1,6),6-(1,6)]    6[1-(0),6-(1,7),6-(6,6)]]      0      Nonrotatable      [2.1256, 2.046]      3.1215
[6[1-(0),6-(1,6),7-(6,48)]    6[1-(0),6-(1,7),6-(6,6)]    6[6-(1,6),6-(1,6),6-(1,6)]    6[1-(0),6-(1,7),6-(6,6)]]      0      Nonrotatable      [2.0878, 2.0466]      0.0374
[6[1-(0),6-(1,6),7-(6,48)]    6[1-(0),6-(1,7),6-(6,6)]    6[6-(1,6),6-(1,6),6-(1,6)]    6[1-(0),6-(1,7),6-(6,6)]]      1      Nonrotatable      [2.0866, 2.0466]      0.0327
[6[1-(0),6-(1,6),7-(6,48)]    6[1-(0),6-(1,7),6-(6,6)]    6[6-(1,6),6-(1,6),6-(1,6)]    6[1-(0),6-(1,6),6-(6,6)]]      0      Nonrotatable      [2.0843, 2.1645]      3.1282
[6[1-(0),6-(1,6),7-(6,48)]    6[1-(0),6-(1,7),6-(6,6)]    6[6-(1,6),6-(1,6),6-(1,6)]    6[1-(0),6-(1,6),6-(6,6)]]      1      Nonrotatable      [2.0888, 2.073]      3.1074
[6[1-(0),6-(1,7),6-(6,6)]    6[6-(1,6),6-(1,6),6-(1,6)]    6[1-(0),6-(1,6),6-(6,6)]    1[6-(6,6)]]      0      Nonrotatable      [2.073, 2.0091]      0.0387
[6[1-(0),6-(1,7),6-(6,6)]    6[6-(1,6),6-(1,6),6-(1,6)]    6[1-(0),6-(1,6),6-(6,6)]    1[6-(6,6)]]      1      Nonrotatable      [2.1375, 2.0203]      3.0874
[1[6-(6,6)]    6[1-(0),6-(1,6),6-(6,6)]    6[1-(0),6-(1,6),6-(6,6)]    1[6-(6,6)]]      0      Nonrotatable      [2.0891, 2.091]      3.1298
