# Supplementary material for: Correction: An automated protocol to construct flexibility parameters for classical forcefields: applications to metal–organic frameworks
Source: RSC Adv. 2025 Jul 15;15(30):24791–801. doi: 10.1039/d5ra90084k (PMC12261396; doi:10.1039/d5ra90084k)
Supplement: RA-015-D5RA90084K-s001 [file RA-015-D5RA90084K-s001.zip › MOFs_inputs/quadrant_1_2/EBOBIJ/EBOBIJ_dihedral_types_list.txt]

[30[7-(6,6),7-(6,6),8-(6),8-(6)]    8[6-(6,8),30-(7,7,8)]    6[6-(1,6),8-(0),8-(30)]    6[1-(0),6-(1,6),6-(8,8)]]      0      Nonrotatable      [1.9846, 2.0283]      2.9567
[6[6-(1,6),8-(0),8-(30)]    8[6-(6,8),30-(7,7,8)]    30[7-(6,6),7-(6,6),8-(6),8-(6)]    8[6-(6,8),30-(7,7,8)]]      0      Nonrotatable      [1.9846, 1.781]      3.0451
[6[1-(0),6-(1,6),7-(6,30)]    7[6-(1,6),6-(1,6),30-(7,8,8)]    6[1-(0),6-(1,6),7-(6,30)]    6[1-(0),6-(1,7),6-(6,6)]]      0      Nonrotatable      [2.0711, 2.1328]      0.0061
[6[1-(0),6-(1,6),7-(6,30)]    7[6-(1,6),6-(1,6),30-(7,8,8)]    6[1-(0),6-(1,6),7-(6,30)]    6[1-(0),6-(1,7),6-(6,6)]]      1      Nonrotatable      [2.0711, 2.1413]      0.0296
[6[1-(0),6-(1,6),7-(6,30)]    7[6-(1,6),6-(1,6),30-(7,8,8)]    6[1-(0),6-(1,6),7-(6,30)]    1[6-(6,7)]]      0      Nonrotatable      [2.0711, 2.0197]      3.1219
[6[1-(0),6-(1,6),7-(6,30)]    7[6-(1,6),6-(1,6),30-(7,8,8)]    30[7-(6,6),7-(6,6),8-(6),8-(6)]    8[6-(6,8),30-(7,7,8)]]      0      Nonrotatable      [2.132, 1.9469]      1.4988
[8[6-(6,8),30-(7,7,8)]    6[6-(1,6),8-(0),8-(30)]    6[1-(0),6-(1,6),6-(8,8)]    1[6-(6,6)]]      0      Nonrotatable      [2.0283, 2.0424]      3.0554
[6[6-(1,6),8-(0),8-(30)]    6[1-(0),6-(1,6),6-(8,8)]    6[1-(0),6-(1,6),6-(8,8)]    6[6-(1,6),8-(0),8-(30)]]      0      Nonrotatable      [2.1435, 2.1435]      3.1416
[7[6-(1,6),6-(1,6),30-(7,8,8)]    6[1-(0),6-(1,6),7-(6,30)]    6[1-(0),6-(1,7),6-(6,6)]    6[6-(1,6),6-(1,6),6-(1,6)]]      0      Nonrotatable      [2.1328, 2.0896]      0.0309
[7[6-(1,6),6-(1,6),30-(7,8,8)]    6[1-(0),6-(1,6),7-(6,30)]    6[1-(0),6-(1,7),6-(6,6)]    6[6-(1,6),6-(1,6),6-(1,6)]]      1      Nonrotatable      [2.1413, 2.0821]      0.0153
[6[1-(0),6-(1,6),7-(6,30)]    6[1-(0),6-(1,7),6-(6,6)]    6[6-(1,6),6-(1,6),6-(1,6)]    6[1-(0),6-(1,7),6-(6,6)]]      0      Nonrotatable      [2.0821, 2.0486]      0.0215
[1[6-(6,6)]    6[1-(0),6-(1,7),6-(6,6)]    6[6-(1,6),6-(1,6),6-(1,6)]    6[1-(0),6-(1,7),6-(6,6)]]      0      Nonrotatable      [2.085, 2.0486]      3.1185
[6[1-(0),6-(1,7),6-(6,6)]    6[6-(1,6),6-(1,6),6-(1,6)]    6[1-(0),6-(1,6),6-(6,6)]    6[1-(0),6-(1,6),6-(6,6)]]      0      Nonrotatable      [2.0711, 2.1691]      3.0269
[6[6-(1,6),6-(1,6),6-(1,6)]    6[1-(0),6-(1,6),6-(6,6)]    6[1-(0),6-(1,6),6-(6,6)]    6[6-(1,6),6-(1,6),6-(1,6)]]      0      Nonrotatable      [2.1691, 2.1691]      3.1416
