# Supplementary material for: Correction: An automated protocol to construct flexibility parameters for classical forcefields: applications to metal–organic frameworks
Source: RSC Adv. 2025 Jul 15;15(30):24791–801. doi: 10.1039/d5ra90084k (PMC12261396; doi:10.1039/d5ra90084k)
Supplement: RA-015-D5RA90084K-s001 [file RA-015-D5RA90084K-s001.zip › MOFs_inputs/quadrant_1_2/EBOBUV/EBOBUV_dihedral_instances_list.txt]

[ 73	[0	0	0]	1	[0	0	0]	4	[-1	0	0]	132	[0	0	0]	0	-1	True	2	[2.0266	2.0945]	-0.1135 ]
[ 92	[-1	0	0]	32	[0	0	0]	2	[0	0	0]	130	[0	0	0]	0	1	True	1	[2.0266	2.0945]	0.1135 ]
[ 73	[1	0	0]	1	[1	0	0]	4	[0	0	0]	132	[1	0	0]	0	-1	True	2	[2.0266	2.0945]	-0.1135 ]
[ 127	[-1	0	0]	72	[0	0	0]	18	[0	0	0]	136	[0	0	0]	0	1	True	1	[2.0266	2.0945]	0.1135 ]
[ 121	[1	0	0]	69	[1	0	0]	20	[0	0	0]	134	[1	0	0]	0	-1	True	2	[2.0266	2.0946]	-0.1135 ]
[ 98	[0	0	0]	40	[0	0	0]	39	[0	0	0]	138	[0	0	0]	0	1	True	1	[2.0266	2.0945]	0.1135 ]
[ 103	[0	0	0]	49	[0	0	0]	48	[0	0	0]	140	[0	0	0]	0	1	True	1	[2.0266	2.0945]	0.1135 ]
[ 105	[0	0	0]	52	[0	0	0]	51	[0	0	0]	142	[0	0	0]	0	-1	True	1	[2.0266	2.0945]	-0.1135 ]
[ 113	[0	0	0]	62	[0	0	0]	61	[0	0	0]	144	[0	0	0]	0	-1	True	1	[2.0266	2.0945]	-0.1135 ]
[ 121	[0	0	0]	69	[0	0	0]	20	[-1	0	0]	134	[0	0	0]	0	-1	True	2	[2.0266	2.0946]	-0.1135 ]
[ 73	[0	0	0]	1	[0	0	0]	5	[0	0	0]	3	[0	0	-1]	1	-1	True	1	[2.1079	2.1609]	-0.0033 ]
[ 92	[-1	0	0]	32	[0	0	0]	3	[0	0	0]	5	[0	0	1]	1	1	True	1	[2.1079	2.1609]	0.0033 ]
[ 127	[-1	0	0]	72	[0	0	0]	19	[0	0	0]	21	[0	1	0]	1	1	True	1	[2.1079	2.1609]	0.0033 ]
[ 121	[0	0	0]	69	[0	0	0]	21	[0	0	0]	19	[0	-1	0]	1	-1	True	1	[2.1079	2.1609]	-0.0033 ]
[ 98	[0	0	0]	40	[0	0	0]	41	[0	0	0]	53	[0	0	1]	1	1	True	1	[2.1079	2.1609]	0.0033 ]
[ 103	[0	0	0]	49	[0	0	0]	50	[0	0	0]	63	[0	-1	0]	1	1	True	1	[2.1079	2.1609]	0.0033 ]
[ 105	[0	0	0]	52	[0	0	0]	53	[0	0	0]	41	[0	0	-1]	1	-1	True	1	[2.1079	2.1609]	-0.0033 ]
[ 113	[0	0	0]	62	[0	0	0]	63	[0	0	0]	50	[0	1	0]	1	-1	True	1	[2.1079	2.1609]	-0.0033 ]
[ 32	[0	0	0]	2	[0	0	0]	129	[0	0	0]	145	[0	0	0]	2	-1	True	1	[2.0393	1.866]	-3.0438 ]
[ 1	[1	0	0]	4	[0	0	0]	131	[0	0	0]	146	[0	0	0]	2	1	True	1	[2.0393	1.866]	3.0438 ]
[ 72	[0	0	0]	18	[0	0	0]	135	[0	0	0]	145	[0	0	0]	2	-1	True	1	[2.0393	1.866]	-3.0439 ]
[ 69	[1	0	0]	20	[0	0	0]	133	[0	0	0]	146	[0	0	0]	2	1	True	1	[2.0393	1.866]	3.0438 ]
[ 40	[0	0	0]	39	[0	0	0]	137	[0	0	0]	147	[0	0	0]	2	-1	True	1	[2.0393	1.866]	-3.0439 ]
[ 49	[0	0	0]	48	[0	0	0]	139	[0	0	0]	147	[0	0	0]	2	-1	True	1	[2.0393	1.866]	-3.0439 ]
[ 52	[0	0	0]	51	[0	0	0]	141	[0	0	0]	148	[0	0	0]	2	1	True	1	[2.0393	1.866]	3.0439 ]
[ 62	[0	0	0]	61	[0	0	0]	143	[0	0	0]	148	[0	0	0]	2	1	True	1	[2.0393	1.866]	3.0439 ]
[ 32	[0	0	0]	3	[0	0	0]	5	[0	0	1]	1	[0	0	1]	3	-1	True	2	[2.1609	2.1609]	-3.1416 ]
[ 1	[0	0	0]	5	[0	0	0]	3	[0	0	-1]	32	[0	0	-1]	3	-1	True	2	[2.1609	2.1609]	-3.1416 ]
[ 72	[0	0	0]	19	[0	0	0]	21	[0	1	0]	69	[0	1	0]	3	1	True	2	[2.1609	2.1609]	3.1416 ]
[ 69	[0	0	0]	21	[0	0	0]	19	[0	-1	0]	72	[0	-1	0]	3	1	True	2	[2.1609	2.1609]	3.1416 ]
[ 40	[0	0	0]	41	[0	0	0]	53	[0	0	1]	52	[0	0	1]	3	0.0	True	2	[2.1609	2.1609]	3.1416 ]
[ 49	[0	0	0]	50	[0	0	0]	63	[0	-1	0]	62	[0	-1	0]	3	0.0	True	2	[2.1609	2.1609]	3.1416 ]
[ 52	[0	0	0]	53	[0	0	0]	41	[0	0	-1]	40	[0	0	-1]	3	0.0	True	2	[2.1609	2.1609]	3.1416 ]
[ 62	[0	0	0]	63	[0	0	0]	50	[0	1	0]	49	[0	1	0]	3	0.0	True	2	[2.1609	2.1609]	3.1416 ]
[ 76	[0	0	0]	6	[0	0	0]	7	[0	0	0]	8	[0	0	0]	4	1	True	1	[2.1209	2.0826]	3.1135 ]
[ 81	[0	0	0]	12	[0	0	0]	13	[0	0	0]	14	[0	0	0]	4	-1	True	1	[2.1209	2.0826]	-3.1135 ]
[ 88	[0	0	0]	22	[0	0	0]	23	[0	0	0]	24	[0	0	0]	4	1	True	1	[2.1209	2.0826]	3.1135 ]
[ 90	[0	0	0]	27	[0	0	0]	28	[0	0	0]	29	[0	0	0]	4	-1	True	1	[2.1209	2.0826]	-3.1135 ]
[ 94	[0	0	0]	33	[0	0	0]	34	[0	0	0]	35	[0	0	0]	4	-1	True	1	[2.1209	2.0826]	-3.1135 ]
[ 100	[0	0	0]	42	[0	0	0]	43	[0	0	0]	44	[0	0	0]	4	-1	True	1	[2.1209	2.0826]	-3.1135 ]
[ 107	[0	0	0]	54	[0	0	0]	55	[0	0	0]	56	[0	0	0]	4	1	True	1	[2.1209	2.0826]	3.1135 ]
[ 115	[0	0	0]	64	[0	0	0]	65	[0	0	0]	66	[0	0	0]	4	1	True	1	[2.1209	2.0826]	3.1135 ]
[ 79	[0	0	0]	10	[0	0	0]	9	[0	0	0]	8	[0	0	0]	5	-1	True	1	[2.1153	2.0847]	-3.1248 ]
[ 84	[0	0	0]	16	[0	0	0]	15	[0	0	0]	14	[0	0	0]	5	1	True	1	[2.1153	2.0847]	3.1248 ]
[ 89	[0	0	0]	26	[0	0	0]	25	[0	0	0]	24	[0	0	0]	5	-1	True	1	[2.1153	2.0847]	-3.1248 ]
[ 91	[0	0	0]	31	[0	0	0]	30	[0	0	0]	29	[0	0	0]	5	1	True	1	[2.1153	2.0847]	3.1248 ]
[ 97	[0	0	0]	37	[0	0	0]	36	[0	0	0]	35	[0	0	0]	5	1	True	1	[2.1153	2.0847]	3.1248 ]
[ 101	[0	0	0]	46	[0	0	0]	45	[0	0	0]	44	[0	0	0]	5	1	True	1	[2.1153	2.0847]	3.1248 ]
[ 110	[0	0	0]	58	[0	0	0]	57	[0	0	0]	56	[0	0	0]	5	-1	True	1	[2.1153	2.0847]	-3.1248 ]
[ 116	[0	0	0]	68	[0	0	0]	67	[0	0	0]	66	[0	0	0]	5	-1	True	1	[2.1153	2.0847]	-3.1248 ]
[ 149	[0	0	0]	6	[0	0	0]	7	[0	0	0]	8	[0	0	0]	6	-1	True	1	[2.1411	2.0826]	-0.0164 ]
[ 149	[0	0	0]	10	[0	0	0]	9	[0	0	0]	8	[0	0	0]	6	-1	True	1	[2.1403	2.0847]	-0.018 ]
[ 150	[0	0	0]	12	[0	0	0]	13	[0	0	0]	14	[0	0	0]	6	1	True	1	[2.1411	2.0826]	0.0164 ]
[ 150	[0	0	0]	16	[0	0	0]	15	[0	0	0]	14	[0	0	0]	6	1	True	1	[2.1403	2.0847]	0.018 ]
[ 151	[0	0	0]	22	[0	0	0]	23	[0	0	0]	24	[0	0	0]	6	-1	True	1	[2.1411	2.0826]	-0.0164 ]
[ 151	[0	0	0]	26	[0	0	0]	25	[0	0	0]	24	[0	0	0]	6	-1	True	1	[2.1403	2.0847]	-0.018 ]
[ 152	[0	0	0]	27	[0	0	0]	28	[0	0	0]	29	[0	0	0]	6	1	True	1	[2.1411	2.0826]	0.0164 ]
[ 152	[0	0	0]	31	[0	0	0]	30	[0	0	0]	29	[0	0	0]	6	1	True	1	[2.1403	2.0847]	0.018 ]
[ 153	[0	0	0]	33	[0	0	0]	34	[0	0	0]	35	[0	0	0]	6	1	True	1	[2.1411	2.0826]	0.0164 ]
[ 153	[0	0	0]	37	[0	0	0]	36	[0	0	0]	35	[0	0	0]	6	1	True	1	[2.1403	2.0847]	0.018 ]
[ 154	[0	0	0]	42	[0	0	0]	43	[0	0	0]	44	[0	0	0]	6	1	True	1	[2.1411	2.0826]	0.0164 ]
[ 154	[0	0	0]	46	[0	0	0]	45	[0	0	0]	44	[0	0	0]	6	1	True	1	[2.1403	2.0847]	0.018 ]
[ 155	[0	0	0]	54	[0	0	0]	55	[0	0	0]	56	[0	0	0]	6	-1	True	1	[2.1411	2.0826]	-0.0164 ]
[ 155	[0	0	0]	58	[0	0	0]	57	[0	0	0]	56	[0	0	0]	6	-1	True	1	[2.1403	2.0847]	-0.018 ]
[ 156	[0	0	0]	64	[0	0	0]	65	[0	0	0]	66	[0	0	0]	6	-1	True	1	[2.1411	2.0826]	-0.0164 ]
[ 156	[0	0	0]	68	[0	0	0]	67	[0	0	0]	66	[0	0	0]	6	-1	True	1	[2.1403	2.0847]	-0.018 ]
[ 76	[0	0	0]	6	[0	0	0]	149	[0	0	0]	146	[0	0	0]	7	-1	True	1	[2.0212	2.1455]	-0.0211 ]
[ 81	[0	0	0]	12	[0	0	0]	150	[0	0	0]	145	[0	0	0]	7	1	True	1	[2.0212	2.1455]	0.0211 ]
[ 88	[0	0	0]	22	[0	0	0]	151	[0	0	0]	146	[0	0	0]	7	-1	True	1	[2.0212	2.1455]	-0.0211 ]
[ 90	[0	0	0]	27	[0	0	0]	152	[0	0	0]	145	[0	0	0]	7	1	True	1	[2.0212	2.1455]	0.0211 ]
[ 94	[0	0	0]	33	[0	0	0]	153	[0	0	0]	147	[0	0	0]	7	1	True	1	[2.0212	2.1455]	0.0211 ]
[ 100	[0	0	0]	42	[0	0	0]	154	[0	0	0]	147	[0	0	0]	7	1	True	1	[2.0212	2.1455]	0.0211 ]
[ 107	[0	0	0]	54	[0	0	0]	155	[0	0	0]	148	[0	0	0]	7	-1	True	1	[2.0212	2.1455]	-0.0211 ]
[ 115	[0	0	0]	64	[0	0	0]	156	[0	0	0]	148	[0	0	0]	7	-1	True	1	[2.0212	2.1455]	-0.0211 ]
[ 79	[0	0	0]	10	[0	0	0]	149	[0	0	0]	146	[0	0	0]	8	1	True	1	[2.0271	2.0701]	0.0156 ]
[ 84	[0	0	0]	16	[0	0	0]	150	[0	0	0]	145	[0	0	0]	8	-1	True	1	[2.0271	2.0701]	-0.0156 ]
[ 89	[0	0	0]	26	[0	0	0]	151	[0	0	0]	146	[0	0	0]	8	1	True	1	[2.0271	2.0701]	0.0156 ]
[ 91	[0	0	0]	31	[0	0	0]	152	[0	0	0]	145	[0	0	0]	8	-1	True	1	[2.0271	2.0701]	-0.0156 ]
[ 97	[0	0	0]	37	[0	0	0]	153	[0	0	0]	147	[0	0	0]	8	-1	True	1	[2.0271	2.0701]	-0.0156 ]
[ 101	[0	0	0]	46	[0	0	0]	154	[0	0	0]	147	[0	0	0]	8	-1	True	1	[2.0271	2.0701]	-0.0156 ]
[ 110	[0	0	0]	58	[0	0	0]	155	[0	0	0]	148	[0	0	0]	8	1	True	1	[2.0271	2.0701]	0.0156 ]
[ 116	[0	0	0]	68	[0	0	0]	156	[0	0	0]	148	[0	0	0]	8	1	True	1	[2.0271	2.0701]	0.0156 ]
[ 10	[0	0	0]	9	[0	0	0]	8	[0	0	0]	11	[0	0	0]	9	1	True	1	[2.0847	2.0765]	3.1161 ]
[ 16	[0	0	0]	15	[0	0	0]	14	[0	0	0]	17	[0	0	0]	9	-1	True	1	[2.0847	2.0765]	-3.1161 ]
[ 26	[0	0	0]	25	[0	0	0]	24	[0	0	0]	71	[0	0	0]	9	1	True	1	[2.0847	2.0765]	3.1161 ]
[ 31	[0	0	0]	30	[0	0	0]	29	[0	0	0]	70	[0	1	0]	9	-1	True	1	[2.0847	2.0765]	-3.1161 ]
[ 37	[0	0	0]	36	[0	0	0]	35	[0	0	0]	38	[0	0	0]	9	-1	True	1	[2.0847	2.0765]	-3.1161 ]
[ 46	[0	0	0]	45	[0	0	0]	44	[0	0	0]	60	[0	0	0]	9	-1	True	1	[2.0847	2.0765]	-3.1161 ]
[ 58	[0	0	0]	57	[0	0	0]	56	[0	0	0]	59	[0	0	0]	9	1	True	1	[2.0847	2.0765]	3.1161 ]
[ 68	[0	0	0]	67	[0	0	0]	66	[0	0	0]	47	[0	1	0]	9	1	True	1	[2.0847	2.0765]	3.1161 ]
[ 77	[0	0	0]	7	[0	0	0]	8	[0	0	0]	9	[0	0	0]	10	-1	True	1	[2.1136	2.0498]	-3.1239 ]
[ 78	[0	0	0]	9	[0	0	0]	8	[0	0	0]	7	[0	0	0]	10	-1	True	1	[2.1108	2.0498]	-3.1195 ]
[ 82	[0	0	0]	13	[0	0	0]	14	[0	0	0]	15	[0	0	0]	10	1	True	1	[2.1136	2.0498]	3.1239 ]
[ 83	[0	0	0]	15	[0	0	0]	14	[0	0	0]	13	[0	0	0]	10	1	True	1	[2.1108	2.0498]	3.1195 ]
[ 122	[0	0	-1]	23	[0	0	0]	24	[0	0	0]	25	[0	0	0]	10	-1	True	1	[2.1136	2.0498]	-3.1239 ]
[ 125	[0	-1	0]	25	[0	0	0]	24	[0	0	0]	23	[0	0	0]	10	-1	True	1	[2.1108	2.0498]	-3.1195 ]
[ 128	[0	0	1]	28	[0	0	0]	29	[0	0	0]	30	[0	0	0]	10	1	True	1	[2.1136	2.0498]	3.1239 ]
[ 123	[0	1	0]	30	[0	0	0]	29	[0	0	0]	28	[0	0	0]	10	1	True	1	[2.1108	2.0498]	3.1195 ]
[ 95	[0	0	0]	34	[0	0	0]	35	[0	0	0]	36	[0	0	0]	10	1	True	1	[2.1136	2.0498]	3.1239 ]
[ 96	[0	0	0]	36	[0	0	0]	35	[0	0	0]	34	[0	0	0]	10	1	True	1	[2.1108	2.0498]	3.1195 ]
[ 118	[0	0	1]	43	[0	0	0]	44	[0	0	0]	45	[0	0	0]	10	1	True	1	[2.1136	2.0498]	3.1239 ]
[ 112	[0	-1	0]	45	[0	0	0]	44	[0	0	0]	43	[0	0	0]	10	1	True	1	[2.1108	2.0498]	3.1195 ]
[ 108	[0	0	0]	55	[0	0	0]	56	[0	0	0]	57	[0	0	0]	10	-1	True	1	[2.1136	2.0498]	-3.1239 ]
[ 109	[0	0	0]	57	[0	0	0]	56	[0	0	0]	55	[0	0	0]	10	-1	True	1	[2.1108	2.0498]	-3.1195 ]
[ 119	[0	0	-1]	65	[0	0	0]	66	[0	0	0]	67	[0	0	0]	10	-1	True	1	[2.1136	2.0498]	-3.1239 ]
[ 102	[0	1	0]	67	[0	0	0]	66	[0	0	0]	65	[0	0	0]	10	-1	True	1	[2.1108	2.0498]	-3.1195 ]
[ 77	[0	0	0]	7	[0	0	0]	8	[0	0	0]	11	[0	0	0]	11	1	True	1	[2.1136	2.1568]	0.0355 ]
[ 82	[0	0	0]	13	[0	0	0]	14	[0	0	0]	17	[0	0	0]	11	-1	True	1	[2.1136	2.1568]	-0.0355 ]
[ 122	[0	0	-1]	23	[0	0	0]	24	[0	0	0]	71	[0	0	0]	11	1	True	1	[2.1136	2.1568]	0.0355 ]
[ 128	[0	0	1]	28	[0	0	0]	29	[0	0	0]	70	[0	1	0]	11	-1	True	1	[2.1136	2.1568]	-0.0355 ]
[ 95	[0	0	0]	34	[0	0	0]	35	[0	0	0]	38	[0	0	0]	11	-1	True	1	[2.1136	2.1568]	-0.0355 ]
[ 118	[0	0	1]	43	[0	0	0]	44	[0	0	0]	60	[0	0	0]	11	-1	True	1	[2.1136	2.1568]	-0.0355 ]
[ 108	[0	0	0]	55	[0	0	0]	56	[0	0	0]	59	[0	0	0]	11	1	True	1	[2.1136	2.1568]	0.0355 ]
[ 119	[0	0	-1]	65	[0	0	0]	66	[0	0	0]	47	[0	1	0]	11	1	True	1	[2.1136	2.1568]	0.0355 ]
[ 9	[0	0	0]	8	[0	0	0]	11	[0	0	0]	17	[0	0	0]	12	1	True	1	[2.0765	2.1688]	2.9543 ]
[ 15	[0	0	0]	14	[0	0	0]	17	[0	0	0]	11	[0	0	0]	12	-1	True	1	[2.0765	2.1688]	-2.9543 ]
[ 25	[0	0	0]	24	[0	0	0]	71	[0	0	0]	70	[0	0	-1]	12	1	True	1	[2.0765	2.1688]	2.9543 ]
[ 30	[0	0	0]	29	[0	0	0]	70	[0	1	0]	71	[0	1	1]	12	-1	True	2	[2.0765	2.1688]	-2.9543 ]
[ 36	[0	0	0]	35	[0	0	0]	38	[0	0	0]	59	[-1	0	0]	12	-1	True	1	[2.0765	2.1688]	-2.9543 ]
[ 45	[0	0	0]	44	[0	0	0]	60	[0	0	0]	47	[-1	0	1]	12	-1	True	1	[2.0765	2.1688]	-2.9543 ]
[ 67	[0	-1	0]	66	[0	-1	0]	47	[0	0	0]	60	[1	0	-1]	12	1	True	2	[2.0765	2.1688]	2.9543 ]
[ 57	[0	0	0]	56	[0	0	0]	59	[0	0	0]	38	[1	0	0]	12	1	True	1	[2.0765	2.1688]	2.9543 ]
[ 67	[0	0	0]	66	[0	0	0]	47	[0	1	0]	60	[1	1	-1]	12	1	True	2	[2.0765	2.1688]	2.9543 ]
[ 30	[0	-1	0]	29	[0	-1	0]	70	[0	0	0]	71	[0	0	1]	12	-1	True	2	[2.0765	2.1688]	-2.9543 ]
[ 8	[0	0	0]	11	[0	0	0]	17	[0	0	0]	14	[0	0	0]	13	0.0	True	1	[2.1688	2.1688]	-3.1416 ]
[ 35	[0	0	0]	38	[0	0	0]	59	[-1	0	0]	56	[-1	0	0]	13	0.0	True	2	[2.1688	2.1688]	3.1416 ]
[ 66	[0	-1	0]	47	[0	0	0]	60	[1	0	-1]	44	[1	0	-1]	13	0.0	True	2	[2.1688	2.1688]	3.1416 ]
[ 56	[0	0	0]	59	[0	0	0]	38	[1	0	0]	35	[1	0	0]	13	0.0	True	2	[2.1688	2.1688]	3.1416 ]
[ 44	[0	0	0]	60	[0	0	0]	47	[-1	0	1]	66	[-1	-1	1]	13	0.0	True	2	[2.1688	2.1688]	3.1416 ]
[ 29	[0	-1	0]	70	[0	0	0]	71	[0	0	1]	24	[0	0	1]	13	0.0	True	2	[2.1688	2.1688]	-3.1416 ]
[ 24	[0	0	0]	71	[0	0	0]	70	[0	0	-1]	29	[0	-1	-1]	13	0.0	True	2	[2.1688	2.1688]	-3.1416 ]
[ 2	[0	0	0]	129	[0	0	0]	145	[0	0	0]	152	[0	0	0]	14	1	True	1	[1.866	1.8129]	1.4194 ]
[ 4	[0	0	0]	131	[0	0	0]	146	[0	0	0]	151	[0	0	0]	14	-1	True	1	[1.866	1.8129]	-1.4194 ]
[ 20	[0	0	0]	133	[0	0	0]	146	[0	0	0]	149	[0	0	0]	14	-1	True	1	[1.866	1.8128]	-1.4194 ]
[ 18	[0	0	0]	135	[0	0	0]	145	[0	0	0]	150	[0	0	0]	14	1	True	1	[1.866	1.8128]	1.4194 ]
[ 39	[0	0	0]	137	[0	0	0]	147	[0	0	0]	154	[0	0	0]	14	1	True	1	[1.866	1.8128]	1.4194 ]
[ 48	[0	0	0]	139	[0	0	0]	147	[0	0	0]	153	[0	0	0]	14	1	True	1	[1.866	1.8129]	1.4194 ]
[ 51	[0	0	0]	141	[0	0	0]	148	[0	0	0]	156	[0	0	0]	14	-1	True	1	[1.866	1.8128]	-1.4194 ]
[ 61	[0	0	0]	143	[0	0	0]	148	[0	0	0]	155	[0	0	0]	14	-1	True	1	[1.866	1.8129]	-1.4194 ]
[ 129	[0	0	0]	145	[0	0	0]	152	[0	0	0]	31	[0	0	0]	15	1	True	1	[1.8129	2.0701]	2.9955 ]
[ 135	[0	0	0]	145	[0	0	0]	150	[0	0	0]	16	[0	0	0]	15	1	True	1	[1.8128	2.0701]	2.9955 ]
[ 131	[0	0	0]	146	[0	0	0]	151	[0	0	0]	26	[0	0	0]	15	-1	True	1	[1.8129	2.0701]	-2.9955 ]
[ 133	[0	0	0]	146	[0	0	0]	149	[0	0	0]	10	[0	0	0]	15	-1	True	1	[1.8128	2.0701]	-2.9955 ]
[ 137	[0	0	0]	147	[0	0	0]	154	[0	0	0]	46	[0	0	0]	15	1	True	1	[1.8128	2.0701]	2.9955 ]
[ 139	[0	0	0]	147	[0	0	0]	153	[0	0	0]	37	[0	0	0]	15	1	True	1	[1.8129	2.0701]	2.9955 ]
[ 141	[0	0	0]	148	[0	0	0]	156	[0	0	0]	68	[0	0	0]	15	-1	True	1	[1.8128	2.0701]	-2.9955 ]
[ 143	[0	0	0]	148	[0	0	0]	155	[0	0	0]	58	[0	0	0]	15	-1	True	1	[1.8129	2.0701]	-2.9955 ]
