# Supplementary material for: Correction: An automated protocol to construct flexibility parameters for classical forcefields: applications to metal–organic frameworks
Source: RSC Adv. 2025 Jul 15;15(30):24791–801. doi: 10.1039/d5ra90084k (PMC12261396; doi:10.1039/d5ra90084k)
Supplement: RA-015-D5RA90084K-s001 [file RA-015-D5RA90084K-s001.zip › MOFs_inputs/quadrant_1_2/EKEHUZ/EKEHUZ_dihedral_instances_list.txt]

[ 60	[0	0	0]	1	[0	0	0]	55	[0	0	0]	7	[0	0	0]	0	-1	True	1	[2.0667	2.4933]	-0.0649 ]
[ 59	[0	0	0]	2	[0	0	0]	57	[0	0	0]	8	[0	0	0]	0	-1	True	1	[2.0667	2.4933]	-0.0649 ]
[ 63	[0	0	0]	5	[0	0	0]	71	[0	0	0]	11	[0	0	0]	0	-1	True	1	[2.067	2.493]	-0.065 ]
[ 64	[0	0	0]	6	[0	0	0]	65	[0	0	0]	9	[0	0	0]	0	-1	True	1	[2.067	2.493]	-0.065 ]
[ 67	[0	0	0]	3	[0	0	0]	68	[0	0	-1]	10	[0	0	-1]	1	-1	True	2	[2.0668	2.493]	-0.0653 ]
[ 69	[0	0	0]	4	[0	0	0]	72	[0	0	1]	12	[0	0	1]	1	-1	True	2	[2.0668	2.493]	-0.0653 ]
[ 67	[0	0	1]	3	[0	0	1]	68	[0	0	0]	10	[0	0	0]	1	-1	True	2	[2.0668	2.493]	-0.0653 ]
[ 69	[0	0	-1]	4	[0	0	-1]	72	[0	0	0]	12	[0	0	0]	1	-1	True	2	[2.0668	2.493]	-0.0653 ]
[ 60	[0	0	0]	1	[0	0	0]	61	[0	0	0]	11	[0	0	0]	2	1	True	1	[1.9447	2.0748]	0.7999 ]
[ 59	[0	0	0]	2	[0	0	0]	62	[0	0	0]	9	[0	0	0]	2	1	True	1	[1.9447	2.0748]	0.7999 ]
[ 67	[0	0	0]	3	[0	0	0]	56	[0	0	0]	7	[0	0	0]	2	1	True	1	[1.9447	2.0749]	0.8001 ]
[ 69	[0	0	0]	4	[0	0	0]	58	[0	0	0]	8	[0	0	0]	2	1	True	1	[1.9447	2.0749]	0.8001 ]
[ 63	[0	0	0]	5	[0	0	0]	70	[0	0	0]	10	[0	0	0]	2	1	True	1	[1.9445	2.0748]	0.8 ]
[ 64	[0	0	0]	6	[0	0	0]	66	[0	0	0]	12	[0	0	0]	2	1	True	1	[1.9445	2.0748]	0.8 ]
[ 73	[0	0	0]	1	[0	0	0]	55	[0	0	0]	7	[0	0	0]	3	1	True	1	[1.8045	2.4933]	2.0139 ]
[ 74	[0	0	0]	2	[0	0	0]	57	[0	0	0]	8	[0	0	0]	3	1	True	1	[1.8045	2.4933]	2.0139 ]
[ 76	[0	0	0]	3	[0	0	0]	68	[0	0	-1]	10	[0	0	-1]	3	1	True	2	[1.8045	2.493]	2.0136 ]
[ 78	[0	0	0]	4	[0	0	0]	72	[0	0	1]	12	[0	0	1]	3	1	True	2	[1.8045	2.493]	2.0136 ]
[ 77	[0	0	0]	5	[0	0	0]	71	[0	0	0]	11	[0	0	0]	3	1	True	1	[1.8044	2.493]	2.0139 ]
[ 75	[0	0	0]	6	[0	0	0]	65	[0	0	0]	9	[0	0	0]	3	1	True	1	[1.8044	2.493]	2.0139 ]
[ 76	[0	0	1]	3	[0	0	1]	68	[0	0	0]	10	[0	0	0]	3	1	True	2	[1.8045	2.493]	2.0136 ]
[ 78	[0	0	-1]	4	[0	0	-1]	72	[0	0	0]	12	[0	0	0]	3	1	True	2	[1.8045	2.493]	2.0136 ]
[ 73	[0	0	0]	1	[0	0	0]	60	[0	0	0]	9	[-1	0	0]	4	-1	True	1	[1.8818	2.3863]	-1.2655 ]
[ 74	[0	0	0]	2	[0	0	0]	59	[0	0	0]	11	[0	-1	0]	4	-1	True	1	[1.8819	2.3863]	-1.2655 ]
[ 76	[0	0	0]	3	[0	0	0]	67	[0	0	0]	12	[0	0	0]	4	-1	True	1	[1.8818	2.3863]	-1.2656 ]
[ 78	[0	0	0]	4	[0	0	0]	69	[0	0	0]	10	[0	0	0]	4	-1	True	1	[1.8818	2.3863]	-1.2656 ]
[ 77	[0	0	0]	5	[0	0	0]	63	[0	0	0]	8	[0	1	0]	4	-1	True	1	[1.8818	2.3861]	-1.2656 ]
[ 75	[0	0	0]	6	[0	0	0]	64	[0	0	0]	7	[1	0	0]	4	-1	True	1	[1.8818	2.3861]	-1.2655 ]
[ 61	[0	0	0]	1	[0	0	0]	73	[0	0	0]	81	[0	0	0]	5	-1	True	1	[1.9896	1.9074]	-2.333 ]
[ 62	[0	0	0]	2	[0	0	0]	74	[0	0	0]	84	[0	0	0]	5	-1	True	1	[1.9896	1.9074]	-2.333 ]
[ 56	[0	0	0]	3	[0	0	0]	76	[0	0	0]	90	[0	0	0]	5	-1	True	1	[1.9897	1.9074]	-2.3331 ]
[ 58	[0	0	0]	4	[0	0	0]	78	[0	0	0]	96	[0	0	0]	5	-1	True	1	[1.9897	1.9074]	-2.3331 ]
[ 70	[0	0	0]	5	[0	0	0]	77	[0	0	0]	93	[0	0	0]	5	-1	True	1	[1.9897	1.9074]	-2.3332 ]
[ 66	[0	0	0]	6	[0	0	0]	75	[0	0	0]	87	[0	0	0]	5	-1	True	1	[1.9897	1.9075]	-2.3332 ]
[ 13	[0	0	0]	7	[0	0	0]	55	[0	0	0]	1	[0	0	0]	6	-1	True	1	[1.8553	2.4933]	-1.4068 ]
[ 26	[0	0	0]	8	[0	0	0]	57	[0	0	0]	2	[0	0	0]	6	-1	True	1	[1.8553	2.4933]	-1.4068 ]
[ 33	[0	0	0]	9	[0	0	0]	65	[0	0	0]	6	[0	0	0]	6	-1	True	1	[1.8552	2.493]	-1.4069 ]
[ 39	[0	0	0]	10	[0	0	0]	68	[0	0	0]	3	[0	0	1]	6	-1	True	1	[1.8553	2.493]	-1.4065 ]
[ 41	[0	0	0]	11	[0	0	0]	71	[0	0	0]	5	[0	0	0]	6	-1	True	1	[1.8552	2.493]	-1.4069 ]
[ 49	[0	0	0]	12	[0	0	0]	72	[0	0	0]	4	[0	0	-1]	6	-1	True	1	[1.8553	2.493]	-1.4066 ]
[ 13	[0	0	0]	7	[0	0	0]	56	[0	0	0]	3	[0	0	0]	7	-1	True	1	[1.8651	2.0749]	-1.6441 ]
[ 26	[0	0	0]	8	[0	0	0]	58	[0	0	0]	4	[0	0	0]	7	-1	True	1	[1.8651	2.0749]	-1.6441 ]
[ 33	[0	0	0]	9	[0	0	0]	62	[0	0	0]	2	[0	0	0]	7	-1	True	1	[1.8651	2.0748]	-1.6439 ]
[ 39	[0	0	0]	10	[0	0	0]	70	[0	0	0]	5	[0	0	0]	7	-1	True	1	[1.865	2.0748]	-1.644 ]
[ 41	[0	0	0]	11	[0	0	0]	61	[0	0	0]	1	[0	0	0]	7	-1	True	1	[1.8651	2.0748]	-1.6439 ]
[ 49	[0	0	0]	12	[0	0	0]	66	[0	0	0]	6	[0	0	0]	7	-1	True	1	[1.865	2.0748]	-1.644 ]
[ 13	[0	0	0]	7	[0	0	0]	64	[-1	0	0]	6	[-1	0	0]	8	1	True	2	[1.865	2.3861]	0.713 ]
[ 26	[0	0	0]	8	[0	0	0]	63	[0	-1	0]	5	[0	-1	0]	8	1	True	2	[1.8651	2.3861]	0.713 ]
[ 33	[0	0	0]	9	[0	0	0]	60	[1	0	0]	1	[1	0	0]	8	1	True	2	[1.8651	2.3863]	0.7129 ]
[ 39	[0	0	0]	10	[0	0	0]	69	[0	0	0]	4	[0	0	0]	8	1	True	1	[1.8651	2.3863]	0.7129 ]
[ 41	[0	0	0]	11	[0	0	0]	59	[0	1	0]	2	[0	1	0]	8	1	True	2	[1.8651	2.3863]	0.7129 ]
[ 49	[0	0	0]	12	[0	0	0]	67	[0	0	0]	3	[0	0	0]	8	1	True	1	[1.8651	2.3863]	0.7129 ]
[ 41	[0	-1	0]	11	[0	-1	0]	59	[0	0	0]	2	[0	0	0]	8	1	True	2	[1.8651	2.3863]	0.7129 ]
[ 33	[-1	0	0]	9	[-1	0	0]	60	[0	0	0]	1	[0	0	0]	8	1	True	2	[1.8651	2.3863]	0.7129 ]
[ 26	[0	1	0]	8	[0	1	0]	63	[0	0	0]	5	[0	0	0]	8	1	True	2	[1.8651	2.3861]	0.713 ]
[ 13	[1	0	0]	7	[1	0	0]	64	[0	0	0]	6	[0	0	0]	8	1	True	2	[1.865	2.3861]	0.713 ]
[ 80	[0	0	0]	73	[0	0	0]	79	[0	0	0]	15	[0	0	0]	9	1	True	1	[1.8877	1.8744]	3.1264 ]
[ 83	[0	0	0]	74	[0	0	0]	82	[0	0	0]	21	[0	0	0]	9	1	True	1	[1.8877	1.8744]	3.1264 ]
[ 86	[0	0	0]	75	[0	0	0]	85	[0	0	0]	28	[0	0	0]	9	1	True	1	[1.8877	1.8743]	3.1263 ]
[ 89	[0	0	0]	76	[0	0	0]	88	[0	0	0]	35	[0	0	0]	9	1	True	1	[1.8877	1.8743]	3.1263 ]
[ 92	[0	0	0]	77	[0	0	0]	91	[0	0	0]	43	[0	0	0]	9	1	True	1	[1.8877	1.8743]	3.1263 ]
[ 95	[0	0	0]	78	[0	0	0]	94	[0	0	0]	51	[0	0	0]	9	1	True	1	[1.8877	1.8743]	3.1263 ]
[ 80	[0	0	0]	73	[0	0	0]	79	[0	0	0]	82	[0	0	0]	10	1	True	1	[1.8877	1.9259]	1.0153 ]
[ 79	[0	0	0]	73	[0	0	0]	81	[0	0	0]	83	[0	0	0]	10	1	True	1	[1.8887	1.925]	1.0213 ]
[ 83	[0	0	0]	74	[0	0	0]	82	[0	0	0]	79	[0	0	0]	10	1	True	1	[1.8877	1.9259]	1.0153 ]
[ 82	[0	0	0]	74	[0	0	0]	84	[0	0	0]	80	[0	0	0]	10	1	True	1	[1.8887	1.925]	1.0212 ]
[ 86	[0	0	0]	75	[0	0	0]	85	[0	0	0]	88	[0	-1	0]	10	1	True	1	[1.8877	1.9259]	1.0152 ]
[ 85	[0	0	0]	75	[0	0	0]	87	[0	0	0]	89	[0	-1	0]	10	1	True	1	[1.8887	1.925]	1.0212 ]
[ 89	[0	0	0]	76	[0	0	0]	88	[0	0	0]	85	[0	1	0]	10	1	True	1	[1.8877	1.9259]	1.0151 ]
[ 88	[0	0	0]	76	[0	0	0]	90	[0	0	0]	86	[0	1	0]	10	1	True	1	[1.8887	1.925]	1.0212 ]
[ 92	[0	0	0]	77	[0	0	0]	91	[0	0	0]	94	[-1	0	0]	10	1	True	1	[1.8877	1.9259]	1.0152 ]
[ 91	[0	0	0]	77	[0	0	0]	93	[0	0	0]	95	[-1	0	0]	10	1	True	1	[1.8887	1.925]	1.0212 ]
[ 95	[0	0	0]	78	[0	0	0]	94	[0	0	0]	91	[1	0	0]	10	1	True	1	[1.8877	1.9259]	1.0151 ]
[ 94	[0	0	0]	78	[0	0	0]	96	[0	0	0]	92	[1	0	0]	10	1	True	1	[1.8887	1.925]	1.0212 ]
[ 79	[0	0	0]	73	[0	0	0]	80	[0	0	0]	84	[0	0	0]	11	-1	True	1	[1.8877	1.9319]	-1.0416 ]
[ 81	[0	0	0]	73	[0	0	0]	79	[0	0	0]	82	[0	0	0]	11	-1	True	1	[1.8887	1.9259]	-1.0444 ]
[ 82	[0	0	0]	74	[0	0	0]	83	[0	0	0]	81	[0	0	0]	11	-1	True	1	[1.8877	1.9319]	-1.0416 ]
[ 84	[0	0	0]	74	[0	0	0]	82	[0	0	0]	79	[0	0	0]	11	-1	True	1	[1.8887	1.9259]	-1.0444 ]
[ 85	[0	0	0]	75	[0	0	0]	86	[0	0	0]	90	[0	-1	0]	11	-1	True	1	[1.8877	1.9319]	-1.0417 ]
[ 87	[0	0	0]	75	[0	0	0]	85	[0	0	0]	88	[0	-1	0]	11	-1	True	1	[1.8887	1.9259]	-1.0445 ]
[ 88	[0	0	0]	76	[0	0	0]	89	[0	0	0]	87	[0	1	0]	11	-1	True	1	[1.8877	1.9319]	-1.0416 ]
[ 90	[0	0	0]	76	[0	0	0]	88	[0	0	0]	85	[0	1	0]	11	-1	True	1	[1.8887	1.9259]	-1.0445 ]
[ 91	[0	0	0]	77	[0	0	0]	92	[0	0	0]	96	[-1	0	0]	11	-1	True	1	[1.8877	1.9319]	-1.0417 ]
[ 93	[0	0	0]	77	[0	0	0]	91	[0	0	0]	94	[-1	0	0]	11	-1	True	1	[1.8887	1.9259]	-1.0445 ]
[ 94	[0	0	0]	78	[0	0	0]	95	[0	0	0]	93	[1	0	0]	11	-1	True	1	[1.8877	1.9319]	-1.0416 ]
[ 96	[0	0	0]	78	[0	0	0]	94	[0	0	0]	91	[1	0	0]	11	-1	True	1	[1.8887	1.9259]	-1.0445 ]
[ 81	[0	0	0]	73	[0	0	0]	80	[0	0	0]	84	[0	0	0]	12	1	True	1	[1.9034	1.9319]	1.0086 ]
[ 84	[0	0	0]	74	[0	0	0]	83	[0	0	0]	81	[0	0	0]	12	1	True	1	[1.9034	1.9319]	1.0087 ]
[ 87	[0	0	0]	75	[0	0	0]	86	[0	0	0]	90	[0	-1	0]	12	1	True	1	[1.9034	1.9319]	1.0085 ]
[ 90	[0	0	0]	76	[0	0	0]	89	[0	0	0]	87	[0	1	0]	12	1	True	1	[1.9033	1.9319]	1.0086 ]
[ 93	[0	0	0]	77	[0	0	0]	92	[0	0	0]	96	[-1	0	0]	12	1	True	1	[1.9034	1.9319]	1.0086 ]
[ 96	[0	0	0]	78	[0	0	0]	95	[0	0	0]	93	[1	0	0]	12	1	True	1	[1.9033	1.9319]	1.0086 ]
[ 80	[0	0	0]	73	[0	0	0]	81	[0	0	0]	83	[0	0	0]	13	-1	True	1	[1.9034	1.925]	-1.0284 ]
[ 83	[0	0	0]	74	[0	0	0]	84	[0	0	0]	80	[0	0	0]	13	-1	True	1	[1.9034	1.925]	-1.0284 ]
[ 86	[0	0	0]	75	[0	0	0]	87	[0	0	0]	89	[0	-1	0]	13	-1	True	1	[1.9034	1.925]	-1.0284 ]
[ 89	[0	0	0]	76	[0	0	0]	90	[0	0	0]	86	[0	1	0]	13	-1	True	1	[1.9033	1.925]	-1.0284 ]
[ 92	[0	0	0]	77	[0	0	0]	93	[0	0	0]	95	[-1	0	0]	13	-1	True	1	[1.9034	1.925]	-1.0284 ]
[ 95	[0	0	0]	78	[0	0	0]	96	[0	0	0]	92	[1	0	0]	13	-1	True	1	[1.9033	1.925]	-1.0284 ]
[ 15	[0	0	0]	79	[0	0	0]	82	[0	0	0]	21	[0	0	0]	14	1	True	1	[1.9352	1.9352]	2.1557 ]
[ 28	[0	0	0]	85	[0	0	0]	88	[0	-1	0]	35	[0	-1	0]	14	1	True	2	[1.9351	1.9352]	2.1559 ]
[ 35	[0	0	0]	88	[0	0	0]	85	[0	1	0]	28	[0	1	0]	14	1	True	2	[1.9352	1.9351]	2.1559 ]
[ 43	[0	0	0]	91	[0	0	0]	94	[-1	0	0]	51	[-1	0	0]	14	1	True	2	[1.9351	1.9352]	2.1559 ]
[ 51	[0	0	0]	94	[0	0	0]	91	[1	0	0]	43	[1	0	0]	14	1	True	2	[1.9352	1.9351]	2.1559 ]
[ 17	[0	0	0]	80	[0	0	0]	84	[0	0	0]	74	[0	0	0]	15	-1	True	1	[1.9336	1.925]	-2.0563 ]
[ 23	[0	0	0]	83	[0	0	0]	81	[0	0	0]	73	[0	0	0]	15	-1	True	1	[1.9336	1.925]	-2.0562 ]
[ 30	[0	0	0]	86	[0	0	0]	90	[0	-1	0]	76	[0	-1	0]	15	-1	True	2	[1.9336	1.925]	-2.0561 ]
[ 37	[0	-1	0]	89	[0	-1	0]	87	[0	0	0]	75	[0	0	0]	15	-1	True	2	[1.9336	1.925]	-2.0563 ]
[ 37	[0	0	0]	89	[0	0	0]	87	[0	1	0]	75	[0	1	0]	15	-1	True	2	[1.9336	1.925]	-2.0563 ]
[ 30	[0	1	0]	86	[0	1	0]	90	[0	0	0]	76	[0	0	0]	15	-1	True	2	[1.9336	1.925]	-2.0561 ]
[ 45	[0	0	0]	92	[0	0	0]	96	[-1	0	0]	78	[-1	0	0]	15	-1	True	2	[1.9336	1.925]	-2.0561 ]
[ 53	[-1	0	0]	95	[-1	0	0]	93	[0	0	0]	77	[0	0	0]	15	-1	True	2	[1.9336	1.925]	-2.0563 ]
[ 53	[0	0	0]	95	[0	0	0]	93	[1	0	0]	77	[1	0	0]	15	-1	True	2	[1.9336	1.925]	-2.0563 ]
[ 45	[1	0	0]	92	[1	0	0]	96	[0	0	0]	78	[0	0	0]	15	-1	True	2	[1.9336	1.925]	-2.0561 ]
[ 73	[0	0	0]	79	[0	0	0]	82	[0	0	0]	74	[0	0	0]	16	1	True	1	[1.9259	1.9259]	0.0215 ]
[ 73	[0	0	0]	80	[0	0	0]	84	[0	0	0]	74	[0	0	0]	16	1	True	1	[1.9319	1.925]	0.0193 ]
[ 73	[0	0	0]	81	[0	0	0]	83	[0	0	0]	74	[0	0	0]	16	1	True	1	[1.925	1.9319]	0.0193 ]
[ 75	[0	0	0]	85	[0	0	0]	88	[0	-1	0]	76	[0	-1	0]	16	1	True	2	[1.9259	1.9259]	0.0216 ]
[ 75	[0	0	0]	86	[0	0	0]	90	[0	-1	0]	76	[0	-1	0]	16	1	True	2	[1.9319	1.925]	0.0194 ]
[ 75	[0	0	0]	87	[0	0	0]	89	[0	-1	0]	76	[0	-1	0]	16	1	True	2	[1.925	1.9319]	0.0193 ]
[ 76	[0	0	0]	88	[0	0	0]	85	[0	1	0]	75	[0	1	0]	16	1	True	2	[1.9259	1.9259]	0.0216 ]
[ 76	[0	0	0]	89	[0	0	0]	87	[0	1	0]	75	[0	1	0]	16	1	True	2	[1.9319	1.925]	0.0193 ]
[ 76	[0	0	0]	90	[0	0	0]	86	[0	1	0]	75	[0	1	0]	16	1	True	2	[1.925	1.9319]	0.0194 ]
[ 77	[0	0	0]	91	[0	0	0]	94	[-1	0	0]	78	[-1	0	0]	16	1	True	2	[1.9259	1.9259]	0.0216 ]
[ 77	[0	0	0]	92	[0	0	0]	96	[-1	0	0]	78	[-1	0	0]	16	1	True	2	[1.9319	1.925]	0.0194 ]
[ 77	[0	0	0]	93	[0	0	0]	95	[-1	0	0]	78	[-1	0	0]	16	1	True	2	[1.925	1.9319]	0.0193 ]
[ 78	[0	0	0]	94	[0	0	0]	91	[1	0	0]	77	[1	0	0]	16	1	True	2	[1.9259	1.9259]	0.0216 ]
[ 78	[0	0	0]	95	[0	0	0]	93	[1	0	0]	77	[1	0	0]	16	1	True	2	[1.9319	1.925]	0.0193 ]
[ 78	[0	0	0]	96	[0	0	0]	92	[1	0	0]	77	[1	0	0]	16	1	True	2	[1.925	1.9319]	0.0194 ]
