# Supplementary material for: Correction: An automated protocol to construct flexibility parameters for classical forcefields: applications to metal–organic frameworks
Source: RSC Adv. 2025 Jul 15;15(30):24791–801. doi: 10.1039/d5ra90084k (PMC12261396; doi:10.1039/d5ra90084k)
Supplement: RA-015-D5RA90084K-s001 [file RA-015-D5RA90084K-s001.zip › MOFs_inputs/quadrant_1_2/EKEHUZ/EKEHUZ_dihedral_types_list.txt]

[8[15-(1,8,8),30-(7,8,8)]    30[7-(6,6,6),8-(15),8-(15),8-(15)]    8[15-(1,8,8),30-(7,8,8)]    15[1-(0),8-(30),8-(30),8-(30)]]      0      Nonrotatable      [2.0669, 2.4931]      0.065
[8[15-(1,8,8),30-(7,8,8)]    30[7-(6,6,6),8-(15),8-(15),8-(15)]    8[15-(1,8,8),30-(7,8,8)]    15[1-(0),8-(30),8-(30),8-(30)]]      1      Nonrotatable      [2.0668, 2.493]      0.0653
[8[15-(1,8,8),30-(7,8,8)]    30[7-(6,6,6),8-(15),8-(15),8-(15)]    8[15-(1,8,8),30-(7,8,8)]    15[1-(0),8-(30),8-(30),8-(30)]]      2      Nonrotatable      [1.9446, 2.0748]      0.8
[7[6-(1,1,6),6-(1,1,6),6-(1,1,6),30-(8,8,8)]    30[7-(6,6,6),8-(15),8-(15),8-(15)]    8[15-(1,8,8),30-(7,8,8)]    15[1-(0),8-(30),8-(30),8-(30)]]      0      Nonrotatable      [1.8045, 2.4931]      2.0138
[7[6-(1,1,6),6-(1,1,6),6-(1,1,6),30-(8,8,8)]    30[7-(6,6,6),8-(15),8-(15),8-(15)]    8[15-(1,8,8),30-(7,8,8)]    15[1-(0),8-(30),8-(30),8-(30)]]      1      Nonrotatable      [1.8818, 2.3862]      1.2655
[8[15-(1,8,8),30-(7,8,8)]    30[7-(6,6,6),8-(15),8-(15),8-(15)]    7[6-(1,1,6),6-(1,1,6),6-(1,1,6),30-(8,8,8)]    6[1-(0),1-(0),6-(1,1,7),7-(6,6,30)]]      0      Nonrotatable      [1.9897, 1.9074]      2.3331
[1[15-(8,8,8)]    15[1-(0),8-(30),8-(30),8-(30)]    8[15-(1,8,8),30-(7,8,8)]    30[7-(6,6,6),8-(15),8-(15),8-(15)]]      0      Nonrotatable      [1.8553, 2.4931]      1.4068
[1[15-(8,8,8)]    15[1-(0),8-(30),8-(30),8-(30)]    8[15-(1,8,8),30-(7,8,8)]    30[7-(6,6,6),8-(15),8-(15),8-(15)]]      1      Nonrotatable      [1.8651, 2.0748]      1.644
[1[15-(8,8,8)]    15[1-(0),8-(30),8-(30),8-(30)]    8[15-(1,8,8),30-(7,8,8)]    30[7-(6,6,6),8-(15),8-(15),8-(15)]]      2      Nonrotatable      [1.8651, 2.3862]      0.7129
[6[1-(0),1-(0),6-(1,1,7),7-(6,6,30)]    7[6-(1,1,6),6-(1,1,6),6-(1,1,6),30-(8,8,8)]    6[1-(0),1-(0),6-(1,1,7),7-(6,6,30)]    1[6-(1,6,7)]]      0      Nonrotatable      [1.8877, 1.8743]      3.1263
[6[1-(0),1-(0),6-(1,1,7),7-(6,6,30)]    7[6-(1,1,6),6-(1,1,6),6-(1,1,6),30-(8,8,8)]    6[1-(0),1-(0),6-(1,1,7),7-(6,6,30)]    6[1-(0),1-(0),6-(1,1,7),7-(6,6,30)]]      0      Nonrotatable      [1.8882, 1.9255]      1.0182
[6[1-(0),1-(0),6-(1,1,7),7-(6,6,30)]    7[6-(1,1,6),6-(1,1,6),6-(1,1,6),30-(8,8,8)]    6[1-(0),1-(0),6-(1,1,7),7-(6,6,30)]    6[1-(0),1-(0),6-(1,1,7),7-(6,6,30)]]      1      Nonrotatable      [1.8882, 1.9289]      1.043
[6[1-(0),1-(0),6-(1,1,7),7-(6,6,30)]    7[6-(1,1,6),6-(1,1,6),6-(1,1,6),30-(8,8,8)]    6[1-(0),1-(0),6-(1,1,7),7-(6,6,30)]    6[1-(0),1-(0),6-(1,1,7),7-(6,6,30)]]      2      Nonrotatable      [1.9034, 1.9319]      1.0086
[6[1-(0),1-(0),6-(1,1,7),7-(6,6,30)]    7[6-(1,1,6),6-(1,1,6),6-(1,1,6),30-(8,8,8)]    6[1-(0),1-(0),6-(1,1,7),7-(6,6,30)]    6[1-(0),1-(0),6-(1,1,7),7-(6,6,30)]]      3      Nonrotatable      [1.9034, 1.925]      1.0284
[1[6-(1,6,7)]    6[1-(0),1-(0),6-(1,1,7),7-(6,6,30)]    6[1-(0),1-(0),6-(1,1,7),7-(6,6,30)]    1[6-(1,6,7)]]      0      Nonrotatable      [1.9352, 1.9352]      2.1559
[1[6-(1,6,7)]    6[1-(0),1-(0),6-(1,1,7),7-(6,6,30)]    6[1-(0),1-(0),6-(1,1,7),7-(6,6,30)]    7[6-(1,1,6),6-(1,1,6),6-(1,1,6),30-(8,8,8)]]      0      Nonrotatable      [1.9336, 1.925]      2.0562
[7[6-(1,1,6),6-(1,1,6),6-(1,1,6),30-(8,8,8)]    6[1-(0),1-(0),6-(1,1,7),7-(6,6,30)]    6[1-(0),1-(0),6-(1,1,7),7-(6,6,30)]    7[6-(1,1,6),6-(1,1,6),6-(1,1,6),30-(8,8,8)]]      0      Nonrotatable      [1.9276, 1.9276]      0.0201
