# Supplementary material for: Correction: An automated protocol to construct flexibility parameters for classical forcefields: applications to metal–organic frameworks
Source: RSC Adv. 2025 Jul 15;15(30):24791–801. doi: 10.1039/d5ra90084k (PMC12261396; doi:10.1039/d5ra90084k)
Supplement: RA-015-D5RA90084K-s001 [file RA-015-D5RA90084K-s001.zip › MOFs_inputs/quadrant_1_2/EMIVAY/EMIVAY_dihedral_instances_list.txt]

[ 86	[0	0	0]	1	[0	0	0]	85	[0	0	0]	118	[0	-1	0]	0	1	True	1	[1.9992	2.1746]	1.2666 ]
[ 85	[0	0	0]	1	[0	0	0]	86	[0	0	0]	119	[0	-1	0]	0	-1	True	1	[1.9992	2.1746]	-1.2666 ]
[ 91	[0	0	0]	2	[0	0	0]	89	[0	0	0]	123	[0	0	0]	0	-1	True	1	[1.9992	2.1746]	-1.2666 ]
[ 89	[0	0	0]	2	[0	0	0]	91	[0	0	0]	129	[0	0	0]	0	1	True	1	[1.9992	2.1746]	1.2666 ]
[ 95	[0	0	0]	3	[0	0	0]	93	[0	0	0]	149	[0	0	0]	0	1	True	1	[1.9992	2.1746]	1.2666 ]
[ 93	[0	0	0]	3	[0	0	0]	95	[0	0	0]	152	[0	0	0]	0	-1	True	1	[1.9992	2.1746]	-1.2666 ]
[ 100	[0	0	0]	4	[0	0	0]	99	[0	0	0]	179	[0	1	0]	0	-1	True	1	[1.9992	2.1746]	-1.2666 ]
[ 99	[0	0	0]	4	[0	0	0]	100	[0	0	0]	180	[0	1	0]	0	1	True	1	[1.9992	2.1746]	1.2666 ]
[ 206	[0	-1	0]	1	[0	0	0]	202	[0	0	0]	105	[0	0	0]	1	0.0	True	1	[1.5934	2.1142]	3.1416 ]
[ 211	[0	0	0]	2	[0	0	0]	208	[0	0	0]	126	[0	0	0]	1	-1	True	1	[1.5934	2.1142]	-3.1416 ]
[ 217	[0	0	0]	3	[0	0	0]	214	[0	0	0]	157	[0	0	0]	1	1	True	1	[1.5934	2.1142]	3.1416 ]
[ 220	[0	1	0]	4	[0	0	0]	222	[0	0	0]	186	[0	0	0]	1	0.0	True	1	[1.5934	2.1142]	3.1416 ]
[ 202	[0	0	0]	1	[0	0	0]	206	[0	-1	0]	111	[0	-1	0]	2	0.0	True	2	[1.5934	2.1632]	3.1416 ]
[ 208	[0	0	0]	2	[0	0	0]	211	[0	0	0]	136	[0	0	0]	2	-1	True	1	[1.5934	2.1632]	3.1416 ]
[ 214	[0	0	0]	3	[0	0	0]	217	[0	0	0]	163	[0	0	0]	2	1	True	1	[1.5934	2.1632]	3.1416 ]
[ 222	[0	0	0]	4	[0	0	0]	220	[0	1	0]	172	[0	1	0]	2	0.0	True	2	[1.5934	2.1632]	3.1416 ]
[ 202	[0	1	0]	1	[0	1	0]	206	[0	0	0]	111	[0	0	0]	2	0.0	True	2	[1.5934	2.1632]	3.1416 ]
[ 222	[0	-1	0]	4	[0	-1	0]	220	[0	0	0]	172	[0	0	0]	2	0.0	True	2	[1.5934	2.1632]	3.1416 ]
[ 118	[0	-1	0]	85	[0	0	0]	101	[0	0	0]	194	[0	0	0]	3	1	True	1	[1.8706	1.8958]	0.0011 ]
[ 119	[0	-1	0]	86	[0	0	0]	107	[0	0	0]	108	[0	0	0]	3	-1	True	1	[1.8705	1.8958]	-0.0011 ]
[ 123	[0	0	0]	89	[0	0	0]	128	[0	0	0]	145	[0	0	0]	3	-1	True	1	[1.8705	1.8958]	-0.0011 ]
[ 129	[0	0	0]	91	[0	0	0]	132	[0	0	0]	133	[0	0	0]	3	1	True	1	[1.8705	1.8958]	0.0011 ]
[ 149	[0	0	0]	93	[0	0	0]	150	[0	0	0]	148	[0	0	1]	3	1	True	1	[1.8705	1.8958]	0.0011 ]
[ 152	[0	0	0]	95	[0	0	0]	159	[0	0	0]	160	[0	0	0]	3	-1	True	1	[1.8705	1.8958]	-0.0011 ]
[ 179	[0	1	0]	99	[0	0	0]	188	[0	0	0]	193	[0	0	1]	3	-1	True	1	[1.8706	1.8958]	-0.0011 ]
[ 180	[0	1	0]	100	[0	0	0]	189	[0	0	0]	190	[0	0	0]	3	1	True	1	[1.8705	1.8958]	0.0011 ]
[ 101	[0	0	0]	85	[0	0	0]	118	[0	-1	0]	87	[0	0	0]	4	-1	True	2	[1.8706	1.9165]	-0.0009 ]
[ 107	[0	0	0]	86	[0	0	0]	119	[0	-1	0]	88	[0	0	0]	4	1	True	2	[1.8705	1.9165]	0.0009 ]
[ 128	[0	0	0]	89	[0	0	0]	123	[0	0	0]	90	[0	0	0]	4	1	True	1	[1.8705	1.9165]	0.0009 ]
[ 132	[0	0	0]	91	[0	0	0]	129	[0	0	0]	92	[0	0	0]	4	-1	True	1	[1.8705	1.9165]	-0.0009 ]
[ 150	[0	0	0]	93	[0	0	0]	149	[0	0	0]	94	[0	0	0]	4	-1	True	1	[1.8705	1.9165]	-0.0009 ]
[ 159	[0	0	0]	95	[0	0	0]	152	[0	0	0]	96	[0	0	0]	4	1	True	1	[1.8705	1.9165]	0.0009 ]
[ 188	[0	0	0]	99	[0	0	0]	179	[0	1	0]	97	[0	1	0]	4	1	True	2	[1.8706	1.9165]	0.0009 ]
[ 189	[0	0	0]	100	[0	0	0]	180	[0	1	0]	98	[0	1	0]	4	-1	True	2	[1.8705	1.9165]	-0.0009 ]
[ 101	[0	1	0]	85	[0	1	0]	118	[0	0	0]	87	[0	1	0]	4	-1	True	2	[1.8706	1.9165]	-0.0009 ]
[ 107	[0	1	0]	86	[0	1	0]	119	[0	0	0]	88	[0	1	0]	4	1	True	2	[1.8705	1.9165]	0.0009 ]
[ 188	[0	-1	0]	99	[0	-1	0]	179	[0	0	0]	97	[0	0	0]	4	1	True	2	[1.8706	1.9165]	0.0009 ]
[ 189	[0	-1	0]	100	[0	-1	0]	180	[0	0	0]	98	[0	0	0]	4	-1	True	2	[1.8705	1.9165]	-0.0009 ]
[ 195	[0	-1	-1]	87	[0	0	0]	118	[0	-1	0]	85	[0	0	0]	5	1	True	2	[2.1959	1.9165]	3.0852 ]
[ 120	[0	-1	0]	88	[0	0	0]	119	[0	-1	0]	86	[0	0	0]	5	-1	True	2	[2.1959	1.9165]	-3.0852 ]
[ 143	[0	0	-1]	90	[0	0	0]	123	[0	0	0]	89	[0	0	0]	5	-1	True	1	[2.1959	1.9165]	-3.0852 ]
[ 130	[0	0	0]	92	[0	0	0]	129	[0	0	0]	91	[0	0	0]	5	1	True	1	[2.1959	1.9165]	3.0852 ]
[ 146	[0	0	1]	94	[0	0	0]	149	[0	0	0]	93	[0	0	0]	5	1	True	1	[2.1959	1.9165]	3.0852 ]
[ 154	[0	0	0]	96	[0	0	0]	152	[0	0	0]	95	[0	0	0]	5	-1	True	1	[2.1959	1.9165]	-3.0852 ]
[ 191	[0	0	1]	97	[0	0	0]	179	[0	0	0]	99	[0	-1	0]	5	-1	True	1	[2.1959	1.9165]	-3.0852 ]
[ 181	[0	0	0]	98	[0	0	0]	180	[0	0	0]	100	[0	-1	0]	5	1	True	1	[2.1959	1.9165]	3.0852 ]
[ 195	[0	0	-1]	87	[0	1	0]	118	[0	0	0]	85	[0	1	0]	5	1	True	2	[2.1959	1.9165]	3.0852 ]
[ 120	[0	0	0]	88	[0	1	0]	119	[0	0	0]	86	[0	1	0]	5	-1	True	2	[2.1959	1.9165]	-3.0852 ]
[ 195	[0	-1	-1]	87	[0	0	0]	194	[0	0	0]	101	[0	0	0]	6	-1	True	1	[2.1985	1.8547]	-3.0844 ]
[ 120	[0	-1	0]	88	[0	0	0]	108	[0	0	0]	107	[0	0	0]	6	1	True	1	[2.1985	1.8547]	3.0844 ]
[ 143	[0	0	-1]	90	[0	0	0]	145	[0	0	0]	128	[0	0	0]	6	1	True	1	[2.1985	1.8547]	3.0844 ]
[ 130	[0	0	0]	92	[0	0	0]	133	[0	0	0]	132	[0	0	0]	6	-1	True	1	[2.1985	1.8547]	-3.0844 ]
[ 146	[0	0	1]	94	[0	0	0]	148	[0	0	1]	150	[0	0	0]	6	-1	True	2	[2.1985	1.8547]	-3.0844 ]
[ 154	[0	0	0]	96	[0	0	0]	160	[0	0	0]	159	[0	0	0]	6	1	True	1	[2.1985	1.8547]	3.0844 ]
[ 191	[0	0	1]	97	[0	0	0]	193	[0	-1	1]	188	[0	-1	0]	6	1	True	2	[2.1985	1.8547]	3.0844 ]
[ 181	[0	0	0]	98	[0	0	0]	190	[0	-1	0]	189	[0	-1	0]	6	-1	True	2	[2.1985	1.8547]	-3.0844 ]
[ 146	[0	0	0]	94	[0	0	-1]	148	[0	0	0]	150	[0	0	-1]	6	-1	True	2	[2.1985	1.8547]	-3.0844 ]
[ 181	[0	1	0]	98	[0	1	0]	190	[0	0	0]	189	[0	0	0]	6	-1	True	2	[2.1985	1.8547]	-3.0844 ]
[ 191	[0	1	0]	97	[0	1	-1]	193	[0	0	0]	188	[0	0	-1]	6	1	True	2	[2.1985	1.8547]	3.0844 ]
[ 194	[0	0	0]	87	[0	0	0]	195	[0	-1	-1]	84	[0	-1	-1]	7	-1	True	2	[2.1985	1.884]	-1.0226 ]
[ 108	[0	0	0]	88	[0	0	0]	120	[0	-1	0]	20	[0	-1	0]	7	1	True	2	[2.1985	1.884]	1.0226 ]
[ 145	[0	0	0]	90	[0	0	0]	143	[0	0	-1]	38	[0	0	-1]	7	1	True	2	[2.1985	1.884]	1.0226 ]
[ 133	[0	0	0]	92	[0	0	0]	130	[0	0	0]	29	[0	0	0]	7	-1	True	1	[2.1985	1.884]	-1.0226 ]
[ 148	[0	0	1]	94	[0	0	0]	146	[0	0	1]	42	[0	0	1]	7	-1	True	2	[2.1985	1.884]	-1.0226 ]
[ 160	[0	0	0]	96	[0	0	0]	154	[0	0	0]	51	[0	0	0]	7	1	True	1	[2.1985	1.884]	1.0226 ]
[ 193	[0	-1	1]	97	[0	0	0]	191	[0	0	1]	78	[0	0	1]	7	1	True	2	[2.1985	1.884]	1.0226 ]
[ 190	[0	-1	0]	98	[0	0	0]	181	[0	0	0]	68	[0	0	0]	7	-1	True	1	[2.1985	1.884]	-1.0226 ]
[ 108	[0	1	0]	88	[0	1	0]	120	[0	0	0]	20	[0	0	0]	7	1	True	2	[2.1985	1.884]	1.0226 ]
[ 145	[0	0	1]	90	[0	0	1]	143	[0	0	0]	38	[0	0	0]	7	1	True	2	[2.1985	1.884]	1.0226 ]
[ 148	[0	0	0]	94	[0	0	-1]	146	[0	0	0]	42	[0	0	0]	7	-1	True	2	[2.1985	1.884]	-1.0226 ]
[ 193	[0	-1	0]	97	[0	0	-1]	191	[0	0	0]	78	[0	0	0]	7	1	True	2	[2.1985	1.884]	1.0226 ]
[ 194	[0	1	1]	87	[0	1	1]	195	[0	0	0]	84	[0	0	0]	7	-1	True	2	[2.1985	1.884]	-1.0226 ]
[ 85	[0	0	0]	101	[0	0	0]	194	[0	0	0]	87	[0	0	0]	8	-1	True	1	[1.8958	1.8547]	-0.0009 ]
[ 86	[0	0	0]	107	[0	0	0]	108	[0	0	0]	88	[0	0	0]	8	1	True	1	[1.8958	1.8547]	0.0009 ]
[ 89	[0	0	0]	128	[0	0	0]	145	[0	0	0]	90	[0	0	0]	8	1	True	1	[1.8958	1.8547]	0.0009 ]
[ 91	[0	0	0]	132	[0	0	0]	133	[0	0	0]	92	[0	0	0]	8	-1	True	1	[1.8958	1.8547]	-0.0009 ]
[ 93	[0	0	-1]	150	[0	0	-1]	148	[0	0	0]	94	[0	0	-1]	8	-1	True	2	[1.8958	1.8547]	-0.0009 ]
[ 93	[0	0	0]	150	[0	0	0]	148	[0	0	1]	94	[0	0	0]	8	-1	True	2	[1.8958	1.8547]	-0.0009 ]
[ 95	[0	0	0]	159	[0	0	0]	160	[0	0	0]	96	[0	0	0]	8	1	True	1	[1.8958	1.8547]	0.0009 ]
[ 99	[0	0	0]	188	[0	0	0]	193	[0	0	1]	97	[0	1	0]	8	1	True	2	[1.8958	1.8547]	0.0009 ]
[ 100	[0	0	0]	189	[0	0	0]	190	[0	0	0]	98	[0	1	0]	8	-1	True	1	[1.8958	1.8547]	-0.0009 ]
[ 99	[0	0	-1]	188	[0	0	-1]	193	[0	0	0]	97	[0	1	-1]	8	1	True	2	[1.8958	1.8547]	0.0009 ]
[ 104	[0	0	0]	102	[0	0	0]	103	[0	0	0]	7	[0	0	0]	9	1	True	1	[2.0917	2.0571]	3.1416 ]
[ 125	[0	0	0]	122	[0	0	0]	124	[0	0	0]	22	[0	0	0]	9	0.0	True	1	[2.0917	2.0571]	3.1416 ]
[ 155	[0	0	0]	151	[0	0	0]	153	[0	0	0]	49	[0	0	0]	9	1	True	1	[2.0917	2.0571]	-3.1416 ]
[ 185	[0	0	0]	183	[0	0	0]	184	[0	0	0]	69	[0	0	0]	9	-1	True	1	[2.0917	2.0571]	-3.1416 ]
[ 113	[0	0	0]	117	[0	0	0]	110	[0	0	0]	13	[0	0	0]	10	0.0	True	1	[2.0915	2.0864]	3.1416 ]
[ 138	[0	0	0]	142	[0	0	0]	135	[0	0	0]	33	[0	0	0]	10	0.0	True	1	[2.0915	2.0864]	3.1416 ]
[ 165	[0	0	0]	169	[0	0	0]	162	[0	0	0]	57	[0	0	0]	10	0.0	True	1	[2.0915	2.0864]	3.1416 ]
[ 174	[0	0	0]	178	[0	0	0]	171	[0	0	0]	61	[0	0	0]	10	-1	True	1	[2.0915	2.0864]	-3.1416 ]
[ 104	[0	0	0]	102	[0	0	0]	103	[0	0	0]	139	[0	0	0]	11	-1	True	1	[2.0917	2.1245]	-0.0 ]
[ 113	[0	0	0]	117	[0	0	0]	110	[0	0	0]	116	[0	0	0]	11	0.0	True	1	[2.0915	2.1166]	0.0 ]
[ 125	[0	0	0]	122	[0	0	0]	124	[0	0	0]	114	[1	0	0]	11	0.0	True	1	[2.0917	2.1245]	0.0 ]
[ 138	[0	0	0]	142	[0	0	0]	135	[0	0	0]	141	[0	0	0]	11	-1	True	1	[2.0915	2.1166]	-0.0 ]
[ 155	[0	0	0]	151	[0	0	0]	153	[0	0	0]	175	[0	0	0]	11	-1	True	1	[2.0917	2.1245]	-0.0 ]
[ 165	[0	0	0]	169	[0	0	0]	162	[0	0	0]	168	[0	0	0]	11	0.0	True	1	[2.0915	2.1166]	0.0 ]
[ 174	[0	0	0]	178	[0	0	0]	171	[0	0	0]	177	[0	0	0]	11	-1	True	1	[2.0915	2.1166]	0.0 ]
[ 185	[0	0	0]	183	[0	0	0]	184	[0	0	0]	166	[1	0	0]	11	-1	True	1	[2.0917	2.1245]	0.0 ]
[ 103	[0	0	0]	102	[0	0	0]	104	[0	0	0]	8	[0	0	0]	12	1	True	1	[2.0917	2.1041]	-3.1416 ]
[ 124	[0	0	0]	122	[0	0	0]	125	[0	0	0]	23	[0	0	0]	12	0.0	True	1	[2.0917	2.1041]	3.1416 ]
[ 153	[0	0	0]	151	[0	0	0]	155	[0	0	0]	52	[0	0	0]	12	-1	True	1	[2.0917	2.1041]	3.1416 ]
[ 184	[0	0	0]	183	[0	0	0]	185	[0	0	0]	70	[0	0	0]	12	-1	True	1	[2.0917	2.1041]	3.1416 ]
[ 110	[0	0	0]	117	[0	0	0]	113	[0	0	0]	14	[0	0	0]	13	0.0	True	1	[2.0915	2.0828]	3.1416 ]
[ 135	[0	0	0]	142	[0	0	0]	138	[0	0	0]	34	[0	0	0]	13	0.0	True	1	[2.0915	2.0828]	3.1416 ]
[ 162	[0	0	0]	169	[0	0	0]	165	[0	0	0]	58	[0	0	0]	13	0.0	True	1	[2.0915	2.0828]	3.1416 ]
[ 171	[0	0	0]	178	[0	0	0]	174	[0	0	0]	62	[0	0	0]	13	-1	True	1	[2.0915	2.0828]	3.1416 ]
[ 103	[0	0	0]	102	[0	0	0]	105	[0	0	0]	202	[0	0	0]	14	-1	True	1	[2.089	1.9811]	-0.0 ]
[ 124	[0	0	0]	122	[0	0	0]	126	[0	0	0]	208	[0	0	0]	14	-1	True	1	[2.089	1.9811]	-0.0 ]
[ 153	[0	0	0]	151	[0	0	0]	157	[0	0	0]	214	[0	0	0]	14	0.0	True	1	[2.089	1.9811]	0.0 ]
[ 184	[0	0	0]	183	[0	0	0]	186	[0	0	0]	222	[0	0	0]	14	1	True	1	[2.089	1.9811]	0.0 ]
[ 110	[0	0	0]	117	[0	0	0]	111	[0	0	0]	206	[0	0	0]	15	0.0	True	1	[2.1173	1.9591]	3.1416 ]
[ 135	[0	0	0]	142	[0	0	0]	136	[0	0	0]	211	[0	0	0]	15	-1	True	1	[2.1173	1.9591]	-3.1416 ]
[ 162	[0	0	0]	169	[0	0	0]	163	[0	0	0]	217	[0	0	0]	15	0.0	True	1	[2.1173	1.9591]	3.1416 ]
[ 171	[0	0	0]	178	[0	0	0]	172	[0	0	0]	220	[0	0	0]	15	0.0	True	1	[2.1173	1.9591]	3.1416 ]
[ 7	[0	0	0]	103	[0	0	0]	139	[0	0	0]	35	[-1	0	0]	16	0.0	True	1	[2.1016	2.1062]	0.0 ]
[ 15	[0	0	0]	114	[0	0	0]	124	[-1	0	0]	22	[-1	0	0]	16	-1	True	2	[2.1062	2.1016]	-0.0 ]
[ 22	[0	0	0]	124	[0	0	0]	114	[1	0	0]	15	[1	0	0]	16	-1	True	2	[2.1016	2.1062]	-0.0 ]
[ 49	[0	0	0]	153	[0	0	0]	175	[0	0	0]	63	[-1	0	0]	16	1	True	1	[2.1016	2.1062]	-0.0 ]
[ 59	[0	0	0]	166	[0	0	0]	184	[-1	0	0]	69	[-1	0	0]	16	0.0	True	2	[2.1062	2.1016]	0.0 ]
[ 69	[0	0	0]	184	[0	0	0]	166	[1	0	0]	59	[1	0	0]	16	0.0	True	2	[2.1016	2.1062]	0.0 ]
[ 13	[0	0	0]	110	[0	0	0]	116	[0	0	0]	16	[0	0	0]	17	-1	True	1	[2.0802	2.0755]	-0.0 ]
[ 33	[0	0	0]	135	[0	0	0]	141	[0	0	0]	36	[0	0	0]	17	-1	True	1	[2.0802	2.0755]	-0.0 ]
[ 57	[0	0	0]	162	[0	0	0]	168	[0	0	0]	60	[0	0	0]	17	0.0	True	1	[2.0802	2.0755]	0.0 ]
[ 61	[0	0	0]	171	[0	0	0]	177	[0	0	0]	64	[0	0	0]	17	-1	True	1	[2.0802	2.0755]	-0.0 ]
[ 102	[0	0	0]	103	[0	0	0]	139	[0	0	0]	140	[-1	0	0]	18	-1	True	1	[2.1245	2.0754]	0.0 ]
[ 117	[0	0	0]	110	[0	0	0]	116	[0	0	0]	109	[0	0	0]	18	0.0	True	1	[2.1166	2.0799]	0.0 ]
[ 122	[-1	0	0]	124	[-1	0	0]	114	[0	0	0]	115	[0	0	0]	18	-1	True	2	[2.1245	2.0754]	0.0 ]
[ 122	[0	0	0]	124	[0	0	0]	114	[1	0	0]	115	[1	0	0]	18	-1	True	2	[2.1245	2.0754]	0.0 ]
[ 142	[0	0	0]	135	[0	0	0]	141	[0	0	0]	134	[0	0	0]	18	1	True	1	[2.1166	2.0799]	0.0 ]
[ 151	[0	0	0]	153	[0	0	0]	175	[0	0	0]	176	[-1	0	0]	18	1	True	1	[2.1245	2.0754]	0.0 ]
[ 169	[0	0	0]	162	[0	0	0]	168	[0	0	0]	161	[0	0	0]	18	0.0	True	1	[2.1166	2.0799]	0.0 ]
[ 183	[-1	0	0]	184	[-1	0	0]	166	[0	0	0]	167	[0	0	0]	18	1	True	2	[2.1245	2.0754]	-0.0 ]
[ 178	[0	0	0]	171	[0	0	0]	177	[0	0	0]	170	[0	0	0]	18	-1	True	1	[2.1166	2.0799]	-0.0 ]
[ 183	[0	0	0]	184	[0	0	0]	166	[1	0	0]	167	[1	0	0]	18	1	True	2	[2.1245	2.0754]	-0.0 ]
[ 8	[0	0	0]	104	[0	0	0]	106	[0	0	0]	140	[-1	0	0]	19	-1	True	1	[2.1253	2.148]	3.1416 ]
[ 23	[0	0	0]	125	[0	0	0]	127	[0	0	0]	115	[1	0	0]	19	1	True	1	[2.1253	2.148]	3.1416 ]
[ 52	[0	0	0]	155	[0	0	0]	158	[0	0	0]	176	[-1	0	0]	19	-1	True	1	[2.1253	2.148]	-3.1416 ]
[ 70	[0	0	0]	185	[0	0	0]	187	[0	0	0]	167	[1	0	0]	19	0.0	True	1	[2.1253	2.148]	3.1416 ]
[ 14	[0	0	0]	113	[0	0	0]	112	[0	0	0]	109	[0	0	0]	20	0.0	True	1	[2.1378	2.1419]	3.1416 ]
[ 34	[0	0	0]	138	[0	0	0]	137	[0	0	0]	134	[0	0	0]	20	0.0	True	1	[2.1378	2.1419]	3.1416 ]
[ 58	[0	0	0]	165	[0	0	0]	164	[0	0	0]	161	[0	0	0]	20	0.0	True	1	[2.1378	2.1419]	3.1416 ]
[ 62	[0	0	0]	174	[0	0	0]	173	[0	0	0]	170	[0	0	0]	20	0.0	True	1	[2.1378	2.1419]	3.1416 ]
[ 102	[0	0	0]	105	[0	0	0]	202	[0	0	0]	1	[0	0	0]	21	0.0	True	1	[1.9811	2.1142]	3.1416 ]
[ 122	[0	0	0]	126	[0	0	0]	208	[0	0	0]	2	[0	0	0]	21	1	True	1	[1.9811	2.1142]	3.1416 ]
[ 151	[0	0	0]	157	[0	0	0]	214	[0	0	0]	3	[0	0	0]	21	0.0	True	1	[1.9811	2.1142]	3.1416 ]
[ 183	[0	0	0]	186	[0	0	0]	222	[0	0	0]	4	[0	0	0]	21	0.0	True	1	[1.9811	2.1142]	3.1416 ]
[ 117	[0	0	0]	111	[0	0	0]	206	[0	0	0]	1	[0	1	0]	22	0.0	True	1	[1.9591	2.1632]	3.1416 ]
[ 142	[0	0	0]	136	[0	0	0]	211	[0	0	0]	2	[0	0	0]	22	1	True	1	[1.9591	2.1632]	-3.1416 ]
[ 169	[0	0	0]	163	[0	0	0]	217	[0	0	0]	3	[0	0	0]	22	-1	True	1	[1.9591	2.1632]	-3.1416 ]
[ 178	[0	0	0]	172	[0	0	0]	220	[0	0	0]	4	[0	-1	0]	22	0.0	True	1	[1.9591	2.1632]	3.1416 ]
[ 104	[0	0	0]	106	[0	0	0]	140	[-1	0	0]	134	[-1	0	0]	23	1	True	2	[2.148	1.9836]	3.1416 ]
[ 125	[-1	0	0]	127	[-1	0	0]	115	[0	0	0]	109	[0	0	0]	23	1	True	2	[2.148	1.9836]	-3.1416 ]
[ 125	[0	0	0]	127	[0	0	0]	115	[1	0	0]	109	[1	0	0]	23	1	True	2	[2.148	1.9836]	-3.1416 ]
[ 104	[1	0	0]	106	[1	0	0]	140	[0	0	0]	134	[0	0	0]	23	1	True	2	[2.148	1.9836]	3.1416 ]
[ 155	[0	0	0]	158	[0	0	0]	176	[-1	0	0]	170	[-1	0	0]	23	1	True	2	[2.148	1.9836]	3.1416 ]
[ 185	[-1	0	0]	187	[-1	0	0]	167	[0	0	0]	161	[0	0	0]	23	0.0	True	2	[2.148	1.9836]	3.1416 ]
[ 155	[1	0	0]	158	[1	0	0]	176	[0	0	0]	170	[0	0	0]	23	1	True	2	[2.148	1.9836]	3.1416 ]
[ 185	[0	0	0]	187	[0	0	0]	167	[1	0	0]	161	[1	0	0]	23	0.0	True	2	[2.148	1.9836]	3.1416 ]
[ 113	[0	0	0]	112	[0	0	0]	109	[0	0	0]	115	[0	0	0]	24	0.0	True	1	[2.1419	1.9653]	3.1416 ]
[ 138	[0	0	0]	137	[0	0	0]	134	[0	0	0]	140	[0	0	0]	24	1	True	1	[2.1419	1.9653]	3.1416 ]
[ 165	[0	0	0]	164	[0	0	0]	161	[0	0	0]	167	[0	0	0]	24	0.0	True	1	[2.1419	1.9653]	3.1416 ]
[ 174	[0	0	0]	173	[0	0	0]	170	[0	0	0]	176	[0	0	0]	24	0.0	True	1	[2.1419	1.9653]	3.1416 ]
[ 104	[0	0	0]	106	[0	0	0]	197	[0	0	0]	137	[-1	0	0]	25	0.0	True	1	[2.2105	1.6088]	3.1416 ]
[ 125	[0	0	0]	127	[0	0	0]	198	[0	0	0]	112	[1	0	0]	25	1	True	1	[2.2105	1.6088]	3.1416 ]
[ 155	[0	0	0]	158	[0	0	0]	199	[0	0	0]	173	[-1	0	0]	25	-1	True	1	[2.2105	1.6088]	-3.1416 ]
[ 185	[0	0	0]	187	[0	0	0]	200	[0	0	0]	164	[1	0	0]	25	0.0	True	1	[2.2105	1.6088]	3.1416 ]
[ 109	[0	0	0]	112	[0	0	0]	198	[-1	0	0]	127	[-1	0	0]	26	-1	True	2	[1.9424	1.6088]	-0.0 ]
[ 134	[0	0	0]	137	[0	0	0]	197	[1	0	0]	106	[1	0	0]	26	0.0	True	2	[1.9424	1.6088]	0.0 ]
[ 161	[0	0	0]	164	[0	0	0]	200	[-1	0	0]	187	[-1	0	0]	26	0.0	True	2	[1.9424	1.6088]	0.0 ]
[ 170	[0	0	0]	173	[0	0	0]	199	[1	0	0]	158	[1	0	0]	26	-1	True	2	[1.9424	1.6088]	-0.0 ]
[ 134	[-1	0	0]	137	[-1	0	0]	197	[0	0	0]	106	[0	0	0]	26	0.0	True	2	[1.9424	1.6088]	0.0 ]
[ 109	[1	0	0]	112	[1	0	0]	198	[0	0	0]	127	[0	0	0]	26	-1	True	2	[1.9424	1.6088]	-0.0 ]
[ 170	[-1	0	0]	173	[-1	0	0]	199	[0	0	0]	158	[0	0	0]	26	-1	True	2	[1.9424	1.6088]	-0.0 ]
[ 161	[1	0	0]	164	[1	0	0]	200	[0	0	0]	187	[0	0	0]	26	0.0	True	2	[1.9424	1.6088]	0.0 ]
[ 112	[0	0	0]	109	[0	0	0]	115	[0	0	0]	127	[-1	0	0]	27	1	True	1	[1.9653	1.9836]	0.0 ]
[ 137	[0	0	0]	134	[0	0	0]	140	[0	0	0]	106	[1	0	0]	27	1	True	1	[1.9653	1.9836]	0.0 ]
[ 164	[0	0	0]	161	[0	0	0]	167	[0	0	0]	187	[-1	0	0]	27	0.0	True	1	[1.9653	1.9836]	0.0 ]
[ 173	[0	0	0]	170	[0	0	0]	176	[0	0	0]	158	[1	0	0]	27	-1	True	1	[1.9653	1.9836]	-0.0 ]
[ 112	[0	0	0]	109	[0	0	0]	116	[0	0	0]	16	[0	0	0]	28	1	True	1	[2.074	2.1278]	-3.1416 ]
[ 137	[0	0	0]	134	[0	0	0]	141	[0	0	0]	36	[0	0	0]	28	-1	True	1	[2.074	2.1278]	-3.1416 ]
[ 164	[0	0	0]	161	[0	0	0]	168	[0	0	0]	60	[0	0	0]	28	0.0	True	1	[2.074	2.1278]	3.1416 ]
[ 173	[0	0	0]	170	[0	0	0]	177	[0	0	0]	64	[0	0	0]	28	-1	True	1	[2.074	2.1278]	-3.1416 ]
[ 127	[-1	0	0]	115	[0	0	0]	114	[0	0	0]	15	[0	0	0]	29	-1	True	1	[2.073	2.1015]	-3.1416 ]
[ 106	[0	0	0]	140	[-1	0	0]	139	[0	0	0]	35	[-1	0	0]	29	1	True	2	[2.073	2.1015]	3.1416 ]
[ 106	[1	0	0]	140	[0	0	0]	139	[1	0	0]	35	[0	0	0]	29	1	True	2	[2.073	2.1015]	3.1416 ]
[ 187	[-1	0	0]	167	[0	0	0]	166	[0	0	0]	59	[0	0	0]	29	-1	True	1	[2.073	2.1015]	-3.1416 ]
[ 158	[0	0	0]	176	[-1	0	0]	175	[0	0	0]	63	[-1	0	0]	29	1	True	2	[2.073	2.1015]	-3.1416 ]
[ 158	[1	0	0]	176	[0	0	0]	175	[1	0	0]	63	[0	0	0]	29	1	True	2	[2.073	2.1015]	-3.1416 ]
[ 112	[0	0	0]	109	[0	0	0]	116	[0	0	0]	110	[0	0	0]	30	0.0	True	1	[2.074	2.0799]	0.0 ]
[ 127	[-1	0	0]	115	[0	0	0]	114	[0	0	0]	124	[-1	0	0]	30	-1	True	1	[2.073	2.0754]	-0.0 ]
[ 137	[0	0	0]	134	[0	0	0]	141	[0	0	0]	135	[0	0	0]	30	-1	True	1	[2.074	2.0799]	-0.0 ]
[ 106	[0	0	0]	140	[-1	0	0]	139	[0	0	0]	103	[0	0	0]	30	1	True	2	[2.073	2.0754]	-0.0 ]
[ 106	[1	0	0]	140	[0	0	0]	139	[1	0	0]	103	[1	0	0]	30	1	True	2	[2.073	2.0754]	-0.0 ]
[ 164	[0	0	0]	161	[0	0	0]	168	[0	0	0]	162	[0	0	0]	30	0.0	True	1	[2.074	2.0799]	0.0 ]
[ 187	[-1	0	0]	167	[0	0	0]	166	[0	0	0]	184	[-1	0	0]	30	-1	True	1	[2.073	2.0754]	-0.0 ]
[ 173	[0	0	0]	170	[0	0	0]	177	[0	0	0]	171	[0	0	0]	30	1	True	1	[2.074	2.0799]	0.0 ]
[ 158	[0	0	0]	176	[-1	0	0]	175	[0	0	0]	153	[0	0	0]	30	1	True	2	[2.073	2.0754]	-0.0 ]
[ 158	[1	0	0]	176	[0	0	0]	175	[1	0	0]	153	[1	0	0]	30	1	True	2	[2.073	2.0754]	-0.0 ]
[ 88	[0	1	0]	120	[0	0	0]	121	[0	0	0]	182	[1	1	0]	31	-1	True	1	[1.9573	1.981]	-1.0372 ]
[ 92	[0	0	0]	130	[0	0	0]	131	[0	0	0]	156	[-1	0	0]	31	1	True	1	[1.9573	1.981]	1.0372 ]
[ 90	[0	0	1]	143	[0	0	0]	144	[0	0	0]	147	[-1	0	1]	31	-1	True	1	[1.9573	1.981]	-1.0372 ]
[ 94	[0	0	-1]	146	[0	0	0]	147	[0	0	0]	144	[1	0	-1]	31	1	True	1	[1.9573	1.981]	1.0372 ]
[ 96	[0	0	0]	154	[0	0	0]	156	[0	0	0]	131	[1	0	0]	31	-1	True	1	[1.9573	1.981]	-1.0372 ]
[ 98	[0	0	0]	181	[0	0	0]	182	[0	0	0]	121	[-1	-1	0]	31	1	True	1	[1.9573	1.981]	1.0372 ]
[ 97	[0	0	-1]	191	[0	0	0]	192	[0	0	0]	196	[-1	-1	-1]	31	-1	True	1	[1.9573	1.981]	-1.0372 ]
[ 87	[0	1	1]	195	[0	0	0]	196	[0	0	0]	192	[1	1	1]	31	1	True	1	[1.9573	1.981]	1.0372 ]
[ 120	[0	0	0]	121	[0	0	0]	182	[1	1	0]	181	[1	1	0]	32	0.0	True	2	[1.981	1.981]	-3.1416 ]
[ 130	[0	0	0]	131	[0	0	0]	156	[-1	0	0]	154	[-1	0	0]	32	1	True	2	[1.981	1.981]	3.1416 ]
[ 143	[0	0	0]	144	[0	0	0]	147	[-1	0	1]	146	[-1	0	1]	32	0.0	True	2	[1.981	1.981]	-3.1416 ]
[ 146	[0	0	0]	147	[0	0	0]	144	[1	0	-1]	143	[1	0	-1]	32	0.0	True	2	[1.981	1.981]	-3.1416 ]
[ 154	[0	0	0]	156	[0	0	0]	131	[1	0	0]	130	[1	0	0]	32	1	True	2	[1.981	1.981]	3.1416 ]
[ 181	[0	0	0]	182	[0	0	0]	121	[-1	-1	0]	120	[-1	-1	0]	32	0.0	True	2	[1.981	1.981]	-3.1416 ]
[ 191	[0	0	0]	192	[0	0	0]	196	[-1	-1	-1]	195	[-1	-1	-1]	32	0.0	True	2	[1.981	1.981]	3.1416 ]
[ 195	[0	0	0]	196	[0	0	0]	192	[1	1	1]	191	[1	1	1]	32	0.0	True	2	[1.981	1.981]	3.1416 ]
