# Supplementary material for: Correction: An automated protocol to construct flexibility parameters for classical forcefields: applications to metal–organic frameworks
Source: RSC Adv. 2025 Jul 15;15(30):24791–801. doi: 10.1039/d5ra90084k (PMC12261396; doi:10.1039/d5ra90084k)
Supplement: RA-015-D5RA90084K-s001 [file RA-015-D5RA90084K-s001.zip › MOFs_inputs/quadrant_1_2/EMIVAY/EMIVAY_dihedral_types_list.txt]

[7[6-(1,6),6-(1,7),30-(7,8,8)]    30[7-(6,6),7-(6,6),8-(6),8-(6)]    7[6-(1,6),6-(1,7),30-(7,8,8)]    6[1-(0),7-(6,30),7-(6,6)]]      0      Nonrotatable      [1.9992, 2.1746]      1.2666
[8[6-(6,8),30-(7,7,8)]    30[7-(6,6),7-(6,6),8-(6),8-(6)]    8[6-(6,8),30-(7,7,8)]    6[6-(6,6),8-(0),8-(30)]]      0      Nonrotatable      [1.5934, 2.1142]      3.1416
[8[6-(6,8),30-(7,7,8)]    30[7-(6,6),7-(6,6),8-(6),8-(6)]    8[6-(6,8),30-(7,7,8)]    6[6-(6,6),8-(0),8-(30)]]      1      Nonrotatable      [1.5934, 2.1632]      3.1416
[6[1-(0),7-(6,30),7-(6,6)]    7[6-(1,6),6-(1,7),30-(7,8,8)]    6[1-(0),6-(1,7),7-(6,30)]    6[1-(0),6-(1,7),7-(6,6)]]      0      Nonrotatable      [1.8705, 1.8958]      0.0011
[6[1-(0),6-(1,7),7-(6,30)]    7[6-(1,6),6-(1,7),30-(7,8,8)]    6[1-(0),7-(6,30),7-(6,6)]    7[6-(1,1,6),6-(1,6),6-(1,7)]]      0      Nonrotatable      [1.8705, 1.9165]      0.0009
[6[1-(0),1-(0),6-(1,1,6),7-(6,6)]    7[6-(1,1,6),6-(1,6),6-(1,7)]    6[1-(0),7-(6,30),7-(6,6)]    7[6-(1,6),6-(1,7),30-(7,8,8)]]      0      Nonrotatable      [2.1959, 1.9165]      3.0852
[6[1-(0),1-(0),6-(1,1,6),7-(6,6)]    7[6-(1,1,6),6-(1,6),6-(1,7)]    6[1-(0),6-(1,7),7-(6,6)]    6[1-(0),6-(1,7),7-(6,30)]]      0      Nonrotatable      [2.1985, 1.8547]      3.0844
[6[1-(0),6-(1,7),7-(6,6)]    7[6-(1,1,6),6-(1,6),6-(1,7)]    6[1-(0),1-(0),6-(1,1,6),7-(6,6)]    1[6-(1,6,7)]]      0      Nonrotatable      [2.1985, 1.884]      1.0226
[7[6-(1,6),6-(1,7),30-(7,8,8)]    6[1-(0),6-(1,7),7-(6,30)]    6[1-(0),6-(1,7),7-(6,6)]    7[6-(1,1,6),6-(1,6),6-(1,7)]]      0      Nonrotatable      [1.8958, 1.8547]      0.0009
[6[1-(0),6-(6,16),6-(6,6)]    6[6-(1,6),6-(1,6),6-(8,8)]    6[1-(0),6-(1,6),6-(6,6)]    1[6-(6,6)]]      0      Nonrotatable      [2.0917, 2.0571]      3.1416
[6[1-(0),6-(6,16),6-(6,6)]    6[6-(1,6),6-(1,6),6-(8,8)]    6[1-(0),6-(1,6),6-(6,6)]    1[6-(6,6)]]      1      Nonrotatable      [2.0915, 2.0864]      3.1416
[6[1-(0),6-(6,16),6-(6,6)]    6[6-(1,6),6-(1,6),6-(8,8)]    6[1-(0),6-(1,6),6-(6,6)]    6[1-(0),6-(1,6),6-(6,6)]]      0      Nonrotatable      [2.0916, 2.1206]      0.0
[6[1-(0),6-(1,6),6-(6,6)]    6[6-(1,6),6-(1,6),6-(8,8)]    6[1-(0),6-(6,16),6-(6,6)]    1[6-(6,6)]]      0      Nonrotatable      [2.0917, 2.1041]      3.1416
[6[1-(0),6-(1,6),6-(6,6)]    6[6-(1,6),6-(1,6),6-(8,8)]    6[1-(0),6-(6,16),6-(6,6)]    1[6-(6,6)]]      1      Nonrotatable      [2.0915, 2.0828]      3.1416
[6[1-(0),6-(1,6),6-(6,6)]    6[6-(1,6),6-(1,6),6-(8,8)]    6[6-(6,6),8-(0),8-(30)]    8[6-(6,8),30-(7,7,8)]]      0      Nonrotatable      [2.089, 1.9811]      0.0
[6[1-(0),6-(1,6),6-(6,6)]    6[6-(1,6),6-(1,6),6-(8,8)]    6[6-(6,6),8-(0),8-(30)]    8[6-(6,8),30-(7,7,8)]]      1      Nonrotatable      [2.1173, 1.9591]      3.1416
[1[6-(6,6)]    6[1-(0),6-(1,6),6-(6,6)]    6[1-(0),6-(1,6),6-(6,6)]    1[6-(6,6)]]      0      Nonrotatable      [2.1031, 2.1047]      0.0
[1[6-(6,6)]    6[1-(0),6-(1,6),6-(6,6)]    6[1-(0),6-(1,6),6-(6,6)]    1[6-(6,6)]]      1      Nonrotatable      [2.0802, 2.0755]      0.0
[6[6-(1,6),6-(1,6),6-(8,8)]    6[1-(0),6-(1,6),6-(6,6)]    6[1-(0),6-(1,6),6-(6,6)]    6[6-(1,6),6-(6,16),6-(6,6)]]      0      Nonrotatable      [2.1213, 2.0772]      0.0
[1[6-(6,6)]    6[1-(0),6-(6,16),6-(6,6)]    6[6-(1,6),6-(6,6),16-(6,8,8)]    6[6-(1,6),6-(6,16),6-(6,6)]]      0      Nonrotatable      [2.1253, 2.148]      3.1416
[1[6-(6,6)]    6[1-(0),6-(6,16),6-(6,6)]    6[6-(1,6),6-(6,6),16-(6,8,8)]    6[6-(1,6),6-(6,16),6-(6,6)]]      1      Nonrotatable      [2.1378, 2.1419]      3.1416
[6[6-(1,6),6-(1,6),6-(8,8)]    6[6-(6,6),8-(0),8-(30)]    8[6-(6,8),30-(7,7,8)]    30[7-(6,6),7-(6,6),8-(6),8-(6)]]      0      Nonrotatable      [1.9811, 2.1142]      3.1416
[6[6-(1,6),6-(1,6),6-(8,8)]    6[6-(6,6),8-(0),8-(30)]    8[6-(6,8),30-(7,7,8)]    30[7-(6,6),7-(6,6),8-(6),8-(6)]]      1      Nonrotatable      [1.9591, 2.1632]      3.1416
[6[1-(0),6-(6,16),6-(6,6)]    6[6-(1,6),6-(6,6),16-(6,8,8)]    6[6-(1,6),6-(6,16),6-(6,6)]    6[6-(1,6),6-(6,16),6-(6,6)]]      0      Nonrotatable      [2.148, 1.9836]      3.1416
[6[1-(0),6-(6,16),6-(6,6)]    6[6-(1,6),6-(6,6),16-(6,8,8)]    6[6-(1,6),6-(6,16),6-(6,6)]    6[6-(1,6),6-(6,16),6-(6,6)]]      1      Nonrotatable      [2.1419, 1.9653]      3.1416
[6[1-(0),6-(6,16),6-(6,6)]    6[6-(1,6),6-(6,6),16-(6,8,8)]    16[6-(6,6),6-(6,6),8-(0),8-(0)]    6[6-(1,6),6-(6,6),16-(6,8,8)]]      0      Nonrotatable      [2.2105, 1.6088]      3.1416
[6[6-(1,6),6-(6,16),6-(6,6)]    6[6-(1,6),6-(6,6),16-(6,8,8)]    16[6-(6,6),6-(6,6),8-(0),8-(0)]    6[6-(1,6),6-(6,6),16-(6,8,8)]]      0      Nonrotatable      [1.9424, 1.6088]      0.0
[6[6-(1,6),6-(6,6),16-(6,8,8)]    6[6-(1,6),6-(6,16),6-(6,6)]    6[6-(1,6),6-(6,16),6-(6,6)]    6[6-(1,6),6-(6,6),16-(6,8,8)]]      0      Nonrotatable      [1.9653, 1.9836]      0.0
[6[6-(1,6),6-(6,6),16-(6,8,8)]    6[6-(1,6),6-(6,16),6-(6,6)]    6[1-(0),6-(1,6),6-(6,6)]    1[6-(6,6)]]      0      Nonrotatable      [2.074, 2.1278]      3.1416
[6[6-(1,6),6-(6,6),16-(6,8,8)]    6[6-(1,6),6-(6,16),6-(6,6)]    6[1-(0),6-(1,6),6-(6,6)]    1[6-(6,6)]]      1      Nonrotatable      [2.073, 2.1015]      3.1416
[6[6-(1,6),6-(6,6),16-(6,8,8)]    6[6-(1,6),6-(6,16),6-(6,6)]    6[1-(0),6-(1,6),6-(6,6)]    6[1-(0),6-(1,6),6-(6,6)]]      0      Nonrotatable      [2.0734, 2.0772]      0.0
[7[6-(1,1,6),6-(1,6),6-(1,7)]    6[1-(0),1-(0),6-(1,1,6),7-(6,6)]    6[1-(0),1-(0),6-(1,1,6),6-(1,1,7)]    6[1-(0),1-(0),6-(1,1,6),6-(1,1,7)]]      0      Nonrotatable      [1.9573, 1.981]      1.0372
[6[1-(0),1-(0),6-(1,1,6),7-(6,6)]    6[1-(0),1-(0),6-(1,1,6),6-(1,1,7)]    6[1-(0),1-(0),6-(1,1,6),6-(1,1,7)]    6[1-(0),1-(0),6-(1,1,6),7-(6,6)]]      0      Nonrotatable      [1.981, 1.981]      3.1416
