# Supplementary material for: Correction: An automated protocol to construct flexibility parameters for classical forcefields: applications to metal–organic frameworks
Source: RSC Adv. 2025 Jul 15;15(30):24791–801. doi: 10.1039/d5ra90084k (PMC12261396; doi:10.1039/d5ra90084k)
Supplement: RA-015-D5RA90084K-s001 [file RA-015-D5RA90084K-s001.zip › MOFs_inputs/quadrant_1_2/EMOFIX/EMOFIX_dihedral_instances_list.txt]

[ 5	[0	0	0]	1	[0	0	0]	24	[0	0	0]	101	[0	0	0]	0	1	True	1	[1.9221	1.887]	3.0594 ]
[ 10	[0	0	0]	2	[0	0	0]	19	[0	0	0]	81	[0	0	0]	0	1	True	1	[1.9221	1.887]	3.0594 ]
[ 15	[0	0	0]	3	[0	0	0]	14	[0	0	0]	61	[0	0	0]	0	-1	True	1	[1.9221	1.887]	-3.0594 ]
[ 20	[0	0	0]	4	[0	0	0]	9	[0	0	0]	41	[0	0	0]	0	-1	True	1	[1.9221	1.887]	-3.0594 ]
[ 25	[-1	0	0]	1	[0	0	0]	5	[0	0	0]	48	[0	0	0]	1	-1	True	1	[1.6853	2.1096]	-3.0132 ]
[ 29	[1	0	0]	2	[0	0	0]	10	[0	0	0]	68	[0	0	0]	1	-1	True	1	[1.6853	2.1096]	-3.0132 ]
[ 33	[1	0	0]	3	[0	0	0]	15	[0	0	0]	88	[0	0	0]	1	1	True	1	[1.6853	2.1096]	3.0132 ]
[ 37	[-1	0	0]	4	[0	0	0]	20	[0	0	0]	108	[0	0	0]	1	1	True	1	[1.6853	2.1096]	3.0132 ]
[ 5	[0	0	0]	1	[0	0	0]	25	[-1	0	0]	50	[-1	0	0]	2	-1	True	2	[1.6853	2.22]	-0.019 ]
[ 10	[0	0	0]	2	[0	0	0]	29	[1	0	0]	70	[1	0	0]	2	-1	True	2	[1.6853	2.22]	-0.019 ]
[ 15	[0	0	0]	3	[0	0	0]	33	[1	0	0]	90	[1	0	0]	2	1	True	2	[1.6853	2.22]	0.019 ]
[ 20	[0	0	0]	4	[0	0	0]	37	[-1	0	0]	110	[-1	0	0]	2	1	True	2	[1.6853	2.22]	0.019 ]
[ 5	[1	0	0]	1	[1	0	0]	25	[0	0	0]	50	[0	0	0]	2	-1	True	2	[1.6853	2.22]	-0.019 ]
[ 10	[-1	0	0]	2	[-1	0	0]	29	[0	0	0]	70	[0	0	0]	2	-1	True	2	[1.6853	2.22]	-0.019 ]
[ 15	[-1	0	0]	3	[-1	0	0]	33	[0	0	0]	90	[0	0	0]	2	1	True	2	[1.6853	2.22]	0.019 ]
[ 20	[1	0	0]	4	[1	0	0]	37	[0	0	0]	110	[0	0	0]	2	1	True	2	[1.6853	2.22]	0.019 ]
[ 5	[0	0	0]	1	[0	0	0]	31	[0	0	0]	75	[0	0	0]	3	1	True	1	[1.9303	2.1861]	0.3572 ]
[ 10	[0	0	0]	2	[0	0	0]	27	[0	0	0]	55	[0	0	0]	3	1	True	1	[1.9303	2.1861]	0.3572 ]
[ 15	[0	0	0]	3	[0	0	0]	39	[0	0	0]	115	[0	0	0]	3	-1	True	1	[1.9303	2.1861]	-0.3572 ]
[ 20	[0	0	0]	4	[0	0	0]	35	[0	0	0]	95	[0	0	0]	3	-1	True	1	[1.9303	2.1861]	-0.3572 ]
[ 1	[0	0	0]	5	[0	0	0]	48	[0	0	0]	44	[0	0	0]	4	-1	True	1	[2.1096	1.9898]	-3.0733 ]
[ 2	[0	0	0]	10	[0	0	0]	68	[0	0	0]	64	[0	0	0]	4	-1	True	1	[2.1096	1.9898]	-3.0733 ]
[ 3	[0	0	0]	15	[0	0	0]	88	[0	0	0]	84	[0	0	0]	4	1	True	1	[2.1096	1.9898]	3.0733 ]
[ 4	[0	0	0]	20	[0	0	0]	108	[0	0	0]	104	[0	0	0]	4	1	True	1	[2.1096	1.9898]	3.0733 ]
[ 4	[0	0	0]	9	[0	0	0]	41	[0	0	0]	42	[0	0	0]	5	-1	True	1	[1.887	2.0169]	-3.0818 ]
[ 3	[0	0	0]	14	[0	0	0]	61	[0	0	0]	62	[0	0	0]	5	-1	True	1	[1.887	2.0169]	-3.0818 ]
[ 2	[0	0	0]	19	[0	0	0]	81	[0	0	0]	82	[0	0	0]	5	1	True	1	[1.887	2.017]	3.0818 ]
[ 1	[0	0	0]	24	[0	0	0]	101	[0	0	0]	102	[0	0	0]	5	1	True	1	[1.887	2.017]	3.0818 ]
[ 59	[0	0	0]	7	[0	0	0]	45	[0	0	0]	46	[0	0	0]	6	1	True	1	[2.0583	2.0173]	3.0934 ]
[ 79	[0	0	-1]	12	[0	0	0]	65	[0	0	0]	66	[0	0	0]	6	1	True	1	[2.0583	2.0173]	3.0934 ]
[ 99	[0	0	0]	17	[0	0	0]	85	[0	0	0]	86	[0	0	0]	6	-1	True	1	[2.0583	2.0173]	-3.0934 ]
[ 119	[0	0	1]	22	[0	0	0]	105	[0	0	1]	106	[0	0	0]	6	-1	True	2	[2.0583	2.0173]	-3.0934 ]
[ 119	[0	0	0]	22	[0	0	-1]	105	[0	0	0]	106	[0	0	-1]	6	-1	True	2	[2.0583	2.0173]	-3.0934 ]
[ 45	[0	0	0]	7	[0	0	0]	59	[0	0	0]	139	[0	0	0]	7	-1	True	1	[2.0583	1.91]	-0.8511 ]
[ 65	[0	0	0]	12	[0	0	0]	79	[0	0	-1]	160	[0	0	-1]	7	-1	True	2	[2.0583	1.91]	-0.8511 ]
[ 85	[0	0	0]	17	[0	0	0]	99	[0	0	0]	181	[0	0	0]	7	1	True	1	[2.0583	1.91]	0.851 ]
[ 105	[0	0	1]	22	[0	0	0]	119	[0	0	1]	202	[0	0	1]	7	1	True	2	[2.0583	1.91]	0.851 ]
[ 65	[0	0	1]	12	[0	0	1]	79	[0	0	0]	160	[0	0	0]	7	-1	True	2	[2.0583	1.91]	-0.8511 ]
[ 105	[0	0	0]	22	[0	0	-1]	119	[0	0	0]	202	[0	0	0]	7	1	True	2	[2.0583	1.91]	0.851 ]
[ 56	[1	0	0]	27	[0	0	0]	55	[0	0	0]	58	[0	0	0]	8	-1	True	1	[1.8699	1.8982]	-0.0006 ]
[ 76	[-1	0	0]	31	[0	0	0]	75	[0	0	0]	78	[0	-1	0]	8	-1	True	1	[1.8699	1.8982]	-0.0006 ]
[ 96	[-1	0	0]	35	[0	0	0]	95	[0	0	0]	98	[0	0	0]	8	1	True	1	[1.8699	1.8982]	0.0006 ]
[ 116	[1	0	0]	39	[0	0	0]	115	[0	0	0]	118	[0	1	0]	8	1	True	1	[1.8699	1.8982]	0.0006 ]
[ 51	[0	0	0]	25	[0	0	0]	50	[0	0	0]	125	[0	0	0]	9	-1	True	1	[1.8665	2.1151]	-3.0944 ]
[ 71	[0	0	0]	29	[0	0	0]	70	[0	0	0]	146	[0	0	0]	9	-1	True	1	[1.8665	2.1151]	-3.0944 ]
[ 91	[0	0	0]	33	[0	0	0]	90	[0	0	0]	167	[0	0	0]	9	1	True	1	[1.8665	2.1151]	3.0944 ]
[ 111	[0	0	0]	37	[0	0	0]	110	[0	0	0]	188	[0	0	0]	9	1	True	1	[1.8665	2.1151]	3.0944 ]
[ 55	[0	0	0]	27	[0	0	0]	56	[1	0	0]	28	[1	0	0]	10	1	True	2	[1.8699	1.9192]	0.0064 ]
[ 75	[0	0	0]	31	[0	0	0]	76	[-1	0	0]	32	[-1	-1	0]	10	1	True	2	[1.8699	1.9192]	0.0064 ]
[ 95	[0	0	0]	35	[0	0	0]	96	[-1	0	0]	36	[-1	0	0]	10	-1	True	2	[1.8699	1.9192]	-0.0064 ]
[ 115	[0	0	0]	39	[0	0	0]	116	[1	0	0]	40	[1	1	0]	10	-1	True	2	[1.8699	1.9192]	-0.0064 ]
[ 55	[-1	0	0]	27	[-1	0	0]	56	[0	0	0]	28	[0	0	0]	10	1	True	2	[1.8699	1.9192]	0.0064 ]
[ 75	[1	0	0]	31	[1	0	0]	76	[0	0	0]	32	[0	-1	0]	10	1	True	2	[1.8699	1.9192]	0.0064 ]
[ 95	[1	0	0]	35	[1	0	0]	96	[0	0	0]	36	[0	0	0]	10	-1	True	2	[1.8699	1.9192]	-0.0064 ]
[ 115	[-1	0	0]	39	[-1	0	0]	116	[0	0	0]	40	[0	1	0]	10	-1	True	2	[1.8699	1.9192]	-0.0064 ]
[ 50	[0	0	0]	25	[0	0	0]	51	[0	0	0]	126	[0	0	0]	11	-1	True	1	[1.8665	2.1843]	-3.1148 ]
[ 70	[0	0	0]	29	[0	0	0]	71	[0	0	0]	147	[0	0	0]	11	-1	True	1	[1.8665	2.1843]	-3.1148 ]
[ 90	[0	0	0]	33	[0	0	0]	91	[0	0	0]	168	[0	0	0]	11	1	True	1	[1.8665	2.1843]	3.1148 ]
[ 110	[0	0	0]	37	[0	0	0]	111	[0	0	0]	189	[0	0	0]	11	1	True	1	[1.8665	2.1844]	3.1148 ]
[ 57	[0	0	0]	28	[0	0	0]	58	[-1	0	0]	55	[-1	0	0]	12	1	True	2	[2.1899	1.8522]	2.984 ]
[ 77	[0	0	0]	32	[0	0	0]	78	[1	0	0]	75	[1	1	0]	12	1	True	2	[2.1899	1.8522]	2.9839 ]
[ 97	[0	0	0]	36	[0	0	0]	98	[1	0	0]	95	[1	0	0]	12	-1	True	2	[2.1899	1.8522]	-2.9839 ]
[ 117	[0	0	0]	40	[0	0	0]	118	[-1	0	0]	115	[-1	-1	0]	12	-1	True	2	[2.1899	1.8522]	-2.9839 ]
[ 57	[1	0	0]	28	[1	0	0]	58	[0	0	0]	55	[0	0	0]	12	1	True	2	[2.1899	1.8522]	2.984 ]
[ 77	[-1	0	0]	32	[-1	0	0]	78	[0	0	0]	75	[0	1	0]	12	1	True	2	[2.1899	1.8522]	2.9839 ]
[ 97	[-1	0	0]	36	[-1	0	0]	98	[0	0	0]	95	[0	0	0]	12	-1	True	2	[2.1899	1.8522]	-2.9839 ]
[ 117	[1	0	0]	40	[1	0	0]	118	[0	0	0]	115	[0	-1	0]	12	-1	True	2	[2.1899	1.8522]	-2.9839 ]
[ 52	[0	0	0]	26	[0	0	0]	49	[0	0	0]	124	[0	0	0]	13	-1	True	1	[2.2136	2.1236]	-0.1189 ]
[ 72	[0	0	0]	30	[0	0	0]	69	[0	0	0]	145	[0	0	0]	13	-1	True	1	[2.2136	2.1236]	-0.1189 ]
[ 92	[0	0	0]	34	[0	0	0]	89	[0	0	0]	166	[0	0	0]	13	1	True	1	[2.2136	2.1236]	0.1189 ]
[ 112	[0	0	0]	38	[0	0	0]	109	[0	0	0]	187	[0	0	0]	13	1	True	1	[2.2137	2.1236]	0.1189 ]
[ 57	[0	0	0]	28	[0	0	0]	56	[0	0	0]	27	[-1	0	0]	14	-1	True	1	[2.1947	1.9192]	-2.9841 ]
[ 77	[0	0	0]	32	[0	0	0]	76	[0	1	0]	31	[1	1	0]	14	-1	True	2	[2.1947	1.9192]	-2.9841 ]
[ 97	[0	0	0]	36	[0	0	0]	96	[0	0	0]	35	[1	0	0]	14	1	True	1	[2.1947	1.9192]	2.9841 ]
[ 117	[0	0	0]	40	[0	0	0]	116	[0	-1	0]	39	[-1	-1	0]	14	1	True	2	[2.1947	1.9192]	2.9841 ]
[ 77	[0	-1	0]	32	[0	-1	0]	76	[0	0	0]	31	[1	0	0]	14	-1	True	2	[2.1947	1.9192]	-2.9841 ]
[ 117	[0	1	0]	40	[0	1	0]	116	[0	0	0]	39	[-1	0	0]	14	1	True	2	[2.1947	1.9192]	2.9841 ]
[ 52	[0	0	0]	26	[0	0	0]	51	[0	0	0]	126	[0	0	0]	15	1	True	1	[2.1835	2.1759]	0.0363 ]
[ 72	[0	0	0]	30	[0	0	0]	71	[0	0	0]	147	[0	0	0]	15	1	True	1	[2.1835	2.1759]	0.0363 ]
[ 92	[0	0	0]	34	[0	0	0]	91	[0	0	0]	168	[0	0	0]	15	-1	True	1	[2.1835	2.1759]	-0.0363 ]
[ 112	[0	0	0]	38	[0	0	0]	111	[0	0	0]	189	[0	0	0]	15	-1	True	1	[2.1835	2.1758]	-0.0363 ]
[ 51	[0	0	0]	26	[0	0	0]	52	[0	0	0]	128	[0	0	0]	16	-1	True	1	[2.1835	1.8897]	-0.6741 ]
[ 71	[0	0	0]	30	[0	0	0]	72	[0	0	0]	149	[0	0	0]	16	-1	True	1	[2.1835	1.8897]	-0.6741 ]
[ 91	[0	0	0]	34	[0	0	0]	92	[0	0	0]	170	[0	0	0]	16	1	True	1	[2.1835	1.8897]	0.6741 ]
[ 111	[0	0	0]	38	[0	0	0]	112	[0	0	0]	191	[0	0	0]	16	1	True	1	[2.1835	1.8897]	0.6741 ]
[ 56	[0	0	0]	28	[0	0	0]	57	[0	0	0]	136	[0	0	0]	17	-1	True	1	[2.1947	1.8788]	-0.514 ]
[ 76	[0	1	0]	32	[0	0	0]	77	[0	0	0]	157	[0	0	0]	17	-1	True	1	[2.1947	1.8788]	-0.514 ]
[ 96	[0	0	0]	36	[0	0	0]	97	[0	0	0]	178	[0	0	0]	17	1	True	1	[2.1947	1.8788]	0.514 ]
[ 116	[0	-1	0]	40	[0	0	0]	117	[0	0	0]	199	[0	0	0]	17	1	True	1	[2.1947	1.8788]	0.514 ]
[ 8	[0	0	0]	41	[0	0	0]	42	[0	0	0]	43	[0	0	0]	18	-1	True	1	[2.107	2.084]	-0.1042 ]
[ 13	[0	0	0]	61	[0	0	0]	62	[0	0	0]	63	[0	0	-1]	18	-1	True	1	[2.107	2.084]	-0.1042 ]
[ 18	[0	0	0]	81	[0	0	0]	82	[0	0	0]	83	[0	0	0]	18	1	True	1	[2.107	2.084]	0.1042 ]
[ 23	[0	0	0]	101	[0	0	0]	102	[0	0	0]	103	[0	0	1]	18	1	True	1	[2.107	2.084]	0.1042 ]
[ 6	[0	0	0]	48	[0	0	0]	44	[0	0	0]	43	[0	0	0]	19	-1	True	1	[2.1108	2.0995]	-3.1292 ]
[ 11	[0	0	0]	68	[0	0	0]	64	[0	0	0]	63	[0	0	0]	19	-1	True	1	[2.1108	2.0995]	-3.1292 ]
[ 16	[0	0	0]	88	[0	0	0]	84	[0	0	0]	83	[0	0	0]	19	1	True	1	[2.1108	2.0995]	3.1292 ]
[ 21	[0	0	0]	108	[0	0	0]	104	[0	0	0]	103	[0	0	0]	19	1	True	1	[2.1108	2.0995]	3.1292 ]
[ 41	[0	0	0]	42	[0	0	0]	43	[0	0	0]	44	[0	0	0]	20	-1	True	1	[2.084	2.0935]	-3.1356 ]
[ 61	[0	0	0]	62	[0	0	0]	63	[0	0	-1]	64	[0	0	-1]	20	-1	True	2	[2.084	2.0935]	-3.1356 ]
[ 61	[0	0	1]	62	[0	0	1]	63	[0	0	0]	64	[0	0	0]	20	-1	True	2	[2.084	2.0935]	-3.1356 ]
[ 81	[0	0	0]	82	[0	0	0]	83	[0	0	0]	84	[0	0	0]	20	1	True	1	[2.084	2.0935]	3.1356 ]
[ 101	[0	0	0]	102	[0	0	0]	103	[0	0	1]	104	[0	0	1]	20	1	True	2	[2.084	2.0935]	3.1356 ]
[ 101	[0	0	-1]	102	[0	0	-1]	103	[0	0	0]	104	[0	0	0]	20	1	True	2	[2.084	2.0935]	3.1356 ]
[ 48	[0	0	0]	44	[0	0	0]	43	[0	0	0]	42	[0	0	0]	21	1	True	1	[2.0995	2.0935]	3.0967 ]
[ 68	[0	0	0]	64	[0	0	0]	63	[0	0	0]	62	[0	0	1]	21	1	True	1	[2.0995	2.0935]	3.0967 ]
[ 88	[0	0	0]	84	[0	0	0]	83	[0	0	0]	82	[0	0	0]	21	-1	True	1	[2.0995	2.0935]	-3.0967 ]
[ 108	[0	0	0]	104	[0	0	0]	103	[0	0	0]	102	[0	0	-1]	21	-1	True	1	[2.0995	2.0935]	-3.0967 ]
[ 41	[0	0	0]	42	[0	0	0]	46	[0	0	0]	45	[0	0	0]	22	-1	True	1	[2.1087	2.0996]	-3.1345 ]
[ 61	[0	0	0]	62	[0	0	0]	66	[0	0	0]	65	[0	0	0]	22	-1	True	1	[2.1087	2.0996]	-3.1345 ]
[ 81	[0	0	0]	82	[0	0	0]	86	[0	0	0]	85	[0	0	0]	22	1	True	1	[2.1087	2.0996]	3.1345 ]
[ 101	[0	0	0]	102	[0	0	0]	106	[0	0	0]	105	[0	0	1]	22	1	True	1	[2.1087	2.0996]	3.1345 ]
[ 48	[0	0	0]	44	[0	0	0]	47	[0	0	0]	45	[0	0	0]	23	-1	True	1	[2.0809	2.086]	-3.078 ]
[ 68	[0	0	0]	64	[0	0	0]	67	[0	0	0]	65	[0	0	1]	23	-1	True	1	[2.0809	2.086]	-3.078 ]
[ 88	[0	0	0]	84	[0	0	0]	87	[0	0	0]	85	[0	0	0]	23	1	True	1	[2.0809	2.086]	3.078 ]
[ 108	[0	0	0]	104	[0	0	0]	107	[0	0	0]	105	[0	0	0]	23	1	True	1	[2.0809	2.086]	3.078 ]
[ 7	[0	0	0]	45	[0	0	0]	46	[0	0	0]	42	[0	0	0]	24	-1	True	1	[2.0173	2.0996]	-3.1175 ]
[ 12	[0	0	0]	65	[0	0	0]	66	[0	0	0]	62	[0	0	0]	24	-1	True	1	[2.0173	2.0996]	-3.1175 ]
[ 17	[0	0	0]	85	[0	0	0]	86	[0	0	0]	82	[0	0	0]	24	1	True	1	[2.0173	2.0996]	3.1175 ]
[ 22	[0	0	-1]	105	[0	0	0]	106	[0	0	-1]	102	[0	0	-1]	24	1	True	2	[2.0173	2.0996]	3.1175 ]
[ 22	[0	0	0]	105	[0	0	1]	106	[0	0	0]	102	[0	0	0]	24	1	True	2	[2.0173	2.0996]	3.1175 ]
[ 7	[0	0	0]	45	[0	0	0]	47	[0	0	0]	44	[0	0	0]	25	1	True	1	[2.1719	2.086]	3.0826 ]
[ 12	[0	0	0]	65	[0	0	0]	67	[0	0	-1]	64	[0	0	-1]	25	1	True	2	[2.1719	2.086]	3.0826 ]
[ 12	[0	0	1]	65	[0	0	1]	67	[0	0	0]	64	[0	0	0]	25	1	True	2	[2.1719	2.086]	3.0826 ]
[ 17	[0	0	0]	85	[0	0	0]	87	[0	0	0]	84	[0	0	0]	25	-1	True	1	[2.1719	2.086]	-3.0826 ]
[ 22	[0	0	-1]	105	[0	0	0]	107	[0	0	0]	104	[0	0	0]	25	-1	True	1	[2.1719	2.086]	-3.0826 ]
[ 28	[1	0	0]	58	[0	0	0]	55	[0	0	0]	27	[0	0	0]	26	-1	True	1	[1.8522	1.8982]	-0.0052 ]
[ 32	[-1	-1	0]	78	[0	-1	0]	75	[0	0	0]	31	[0	0	0]	26	-1	True	2	[1.8522	1.8982]	-0.0052 ]
[ 32	[-1	0	0]	78	[0	0	0]	75	[0	1	0]	31	[0	1	0]	26	-1	True	2	[1.8522	1.8982]	-0.0052 ]
[ 36	[-1	0	0]	98	[0	0	0]	95	[0	0	0]	35	[0	0	0]	26	1	True	1	[1.8522	1.8982]	0.0052 ]
[ 40	[1	1	0]	118	[0	1	0]	115	[0	0	0]	39	[0	0	0]	26	1	True	2	[1.8522	1.8982]	0.0052 ]
[ 40	[1	0	0]	118	[0	0	0]	115	[0	-1	0]	39	[0	-1	0]	26	1	True	2	[1.8522	1.8982]	0.0052 ]
[ 26	[0	0	0]	49	[0	0	0]	50	[0	0	0]	125	[0	0	0]	27	1	True	1	[1.8554	2.2707]	3.0845 ]
[ 30	[0	0	0]	69	[0	0	0]	70	[0	0	0]	146	[0	0	0]	27	1	True	1	[1.8554	2.2707]	3.0845 ]
[ 34	[0	0	0]	89	[0	0	0]	90	[0	0	0]	167	[0	0	0]	27	-1	True	1	[1.8554	2.2707]	-3.0845 ]
[ 38	[0	0	0]	109	[0	0	0]	110	[0	0	0]	188	[0	0	0]	27	-1	True	1	[1.8554	2.2707]	-3.0845 ]
[ 128	[0	0	0]	52	[0	0	0]	53	[0	0	0]	130	[0	0	0]	28	1	True	1	[1.9263	1.8868]	1.0714 ]
[ 149	[0	0	0]	72	[0	0	0]	73	[0	0	0]	151	[0	0	0]	28	1	True	1	[1.9263	1.8868]	1.0714 ]
[ 170	[0	0	0]	92	[0	0	0]	93	[0	0	0]	172	[0	0	0]	28	-1	True	1	[1.9263	1.8868]	-1.0714 ]
[ 191	[0	0	0]	112	[0	0	0]	113	[0	0	0]	193	[0	0	0]	28	-1	True	1	[1.9263	1.8868]	-1.0714 ]
[ 135	[0	0	0]	57	[0	0	0]	54	[0	0	0]	132	[0	0	0]	29	-1	True	1	[1.9609	1.888]	-3.0421 ]
[ 156	[0	0	0]	77	[0	0	0]	74	[0	0	0]	153	[0	0	0]	29	-1	True	1	[1.9609	1.888]	-3.0421 ]
[ 177	[0	0	0]	97	[0	0	0]	94	[0	0	0]	174	[0	0	0]	29	1	True	1	[1.9609	1.888]	3.0421 ]
[ 198	[0	0	0]	117	[0	0	0]	114	[0	0	0]	195	[0	0	0]	29	1	True	1	[1.9609	1.888]	3.0421 ]
[ 130	[0	0	0]	53	[0	0	0]	54	[0	0	0]	132	[0	0	0]	30	1	True	1	[1.8913	1.8892]	0.8957 ]
[ 151	[0	0	0]	73	[0	0	0]	74	[0	0	0]	153	[0	0	0]	30	1	True	1	[1.8913	1.8892]	0.8957 ]
[ 172	[0	0	0]	93	[0	0	0]	94	[0	0	0]	174	[0	0	0]	30	-1	True	1	[1.8913	1.8892]	-0.8957 ]
[ 193	[0	0	0]	113	[0	0	0]	114	[0	0	0]	195	[0	0	0]	30	-1	True	1	[1.8913	1.8892]	-0.8957 ]
[ 139	[0	0	0]	59	[0	0	0]	60	[1	0	0]	141	[1	0	0]	31	1	True	2	[1.9251	1.8871]	1.0249 ]
[ 139	[-1	0	0]	59	[-1	0	0]	60	[0	0	0]	141	[0	0	0]	31	1	True	2	[1.9251	1.8871]	1.0249 ]
[ 160	[0	0	0]	79	[0	0	0]	80	[0	0	0]	162	[-1	0	0]	31	1	True	1	[1.9251	1.8871]	1.0249 ]
[ 181	[0	0	0]	99	[0	0	0]	100	[0	0	0]	183	[-1	1	0]	31	-1	True	1	[1.9251	1.8871]	-1.0249 ]
[ 202	[0	0	0]	119	[0	0	0]	120	[1	0	0]	204	[1	0	0]	31	-1	True	2	[1.9251	1.8871]	-1.0249 ]
[ 202	[-1	0	0]	119	[-1	0	0]	120	[0	0	0]	204	[0	0	0]	31	-1	True	2	[1.9251	1.8871]	-1.0249 ]
[ 59	[-1	0	0]	60	[0	0	0]	100	[0	-1	0]	99	[0	-1	0]	32	1	True	2	[1.9784	1.9784]	3.1416 ]
[ 79	[0	0	0]	80	[0	0	0]	120	[0	0	1]	119	[-1	0	1]	32	0.0	True	2	[1.9784	1.9784]	-3.1416 ]
[ 99	[0	0	0]	100	[0	0	0]	60	[0	1	0]	59	[-1	1	0]	32	1	True	2	[1.9784	1.9784]	3.1416 ]
[ 119	[-1	0	0]	120	[0	0	0]	80	[0	0	-1]	79	[0	0	-1]	32	0.0	True	2	[1.9784	1.9784]	-3.1416 ]
