# Supplementary material for: Correction: An automated protocol to construct flexibility parameters for classical forcefields: applications to metal–organic frameworks
Source: RSC Adv. 2025 Jul 15;15(30):24791–801. doi: 10.1039/d5ra90084k (PMC12261396; doi:10.1039/d5ra90084k)
Supplement: RA-015-D5RA90084K-s001 [file RA-015-D5RA90084K-s001.zip › MOFs_inputs/quadrant_1_2/EMOFIX/EMOFIX_dihedral_types_list.txt]

[8[6-(6,8),30-(7,7,8)]    30[7-(6,6),7-(6,6),8-(6),8-(6)]    8[6-(6,8),30-(7,7,8)]    6[6-(6,6),8-(0),8-(30)]]      0      Nonrotatable      [1.9221, 1.887]      3.0594
[7[6-(1,6),6-(1,7),30-(7,8,8)]    30[7-(6,6),7-(6,6),8-(6),8-(6)]    8[6-(6,8),30-(7,7,8)]    6[6-(6,6),8-(0),8-(30)]]      0      Nonrotatable      [1.6853, 2.1096]      3.0132
[8[6-(6,8),30-(7,7,8)]    30[7-(6,6),7-(6,6),8-(6),8-(6)]    7[6-(1,6),6-(1,7),30-(7,8,8)]    6[1-(0),6-(1,7),7-(6,30)]]      0      Nonrotatable      [1.6853, 2.22]      0.019
[8[6-(6,8),30-(7,7,8)]    30[7-(6,6),7-(6,6),8-(6),8-(6)]    7[6-(1,6),6-(1,7),30-(7,8,8)]    6[1-(0),6-(1,7),7-(6,30)]]      1      Nonrotatable      [1.9303, 2.1861]      0.3572
[30[7-(6,6),7-(6,6),8-(6),8-(6)]    8[6-(6,8),30-(7,7,8)]    6[6-(6,6),8-(0),8-(30)]    6[6-(1,6),6-(1,6),6-(8,8)]]      0      Nonrotatable      [2.1096, 1.9898]      3.0733
[30[7-(6,6),7-(6,6),8-(6),8-(6)]    8[6-(6,8),30-(7,7,8)]    6[6-(6,6),8-(0),8-(30)]    6[6-(1,6),6-(1,6),6-(8,8)]]      1      Nonrotatable      [1.887, 2.017]      3.0818
[6[1-(0),1-(0),6-(1,1,6),8-(6)]    8[6-(1,1,6),6-(6,6)]    6[6-(1,6),6-(1,6),8-(6)]    6[1-(0),6-(6,6),6-(6,8)]]      0      Nonrotatable      [2.0583, 2.0173]      3.0934
[6[6-(1,6),6-(1,6),8-(6)]    8[6-(1,1,6),6-(6,6)]    6[1-(0),1-(0),6-(1,1,6),8-(6)]    1[6-(1,6,8)]]      0      Nonrotatable      [2.0583, 1.91]      0.851
[6[1-(0),7-(6,30),7-(6,6)]    7[6-(1,6),6-(1,7),30-(7,8,8)]    6[1-(0),6-(1,7),7-(6,30)]    6[1-(0),6-(1,7),7-(6,6)]]      0      Nonrotatable      [1.8699, 1.8982]      0.0006
[6[1-(0),7-(6,30),7-(6,6)]    7[6-(1,6),6-(1,7),30-(7,8,8)]    6[1-(0),6-(1,7),7-(6,30)]    1[6-(6,7)]]      0      Nonrotatable      [1.8665, 2.1151]      3.0944
[6[1-(0),6-(1,7),7-(6,30)]    7[6-(1,6),6-(1,7),30-(7,8,8)]    6[1-(0),7-(6,30),7-(6,6)]    7[6-(1,1,6),6-(1,6),6-(1,7)]]      0      Nonrotatable      [1.8699, 1.9192]      0.0064
[6[1-(0),6-(1,7),7-(6,30)]    7[6-(1,6),6-(1,7),30-(7,8,8)]    6[1-(0),7-(6,30),7-(6,6)]    1[6-(7,7)]]      0      Nonrotatable      [1.8665, 2.1843]      3.1148
[6[1-(0),1-(0),6-(1,1,6),7-(6,6)]    7[6-(1,1,6),6-(1,6),6-(1,7)]    6[1-(0),6-(1,7),7-(6,6)]    6[1-(0),6-(1,7),7-(6,30)]]      0      Nonrotatable      [2.1899, 1.8522]      2.9839
[6[1-(0),1-(0),6-(1,1,6),7-(6,6)]    7[6-(1,1,6),6-(1,6),6-(1,7)]    6[1-(0),6-(1,7),7-(6,6)]    1[6-(6,7)]]      0      Nonrotatable      [2.2136, 2.1236]      0.1189
[6[1-(0),1-(0),6-(1,1,6),7-(6,6)]    7[6-(1,1,6),6-(1,6),6-(1,7)]    6[1-(0),7-(6,30),7-(6,6)]    7[6-(1,6),6-(1,7),30-(7,8,8)]]      0      Nonrotatable      [2.1947, 1.9192]      2.9841
[6[1-(0),1-(0),6-(1,1,6),7-(6,6)]    7[6-(1,1,6),6-(1,6),6-(1,7)]    6[1-(0),7-(6,30),7-(6,6)]    1[6-(7,7)]]      0      Nonrotatable      [2.1835, 2.1759]      0.0363
[6[1-(0),7-(6,30),7-(6,6)]    7[6-(1,1,6),6-(1,6),6-(1,7)]    6[1-(0),1-(0),6-(1,1,6),7-(6,6)]    1[6-(1,6,7)]]      0      Nonrotatable      [2.1835, 1.8897]      0.6741
[6[1-(0),7-(6,30),7-(6,6)]    7[6-(1,1,6),6-(1,6),6-(1,7)]    6[1-(0),1-(0),6-(1,1,6),7-(6,6)]    1[6-(1,6,7)]]      1      Nonrotatable      [2.1947, 1.8788]      0.514
[8[6-(6,8)]    6[6-(6,6),8-(0),8-(30)]    6[6-(1,6),6-(1,6),6-(8,8)]    6[1-(0),6-(6,6),6-(6,6)]]      0      Nonrotatable      [2.107, 2.084]      0.1042
[8[6-(6,8)]    6[6-(6,6),8-(0),8-(30)]    6[6-(1,6),6-(1,6),6-(8,8)]    6[1-(0),6-(6,6),6-(6,6)]]      1      Nonrotatable      [2.1108, 2.0995]      3.1292
[6[6-(6,6),8-(0),8-(30)]    6[6-(1,6),6-(1,6),6-(8,8)]    6[1-(0),6-(6,6),6-(6,6)]    6[6-(1,6),6-(1,6),6-(8,8)]]      0      Nonrotatable      [2.084, 2.0935]      3.1356
[6[6-(6,6),8-(0),8-(30)]    6[6-(1,6),6-(1,6),6-(8,8)]    6[1-(0),6-(6,6),6-(6,6)]    6[6-(1,6),6-(1,6),6-(8,8)]]      1      Nonrotatable      [2.0995, 2.0935]      3.0967
[6[6-(6,6),8-(0),8-(30)]    6[6-(1,6),6-(1,6),6-(8,8)]    6[1-(0),6-(6,6),6-(6,8)]    6[6-(1,6),6-(1,6),8-(6)]]      0      Nonrotatable      [2.1087, 2.0996]      3.1345
[6[6-(6,6),8-(0),8-(30)]    6[6-(1,6),6-(1,6),6-(8,8)]    6[1-(0),6-(6,6),6-(6,8)]    6[6-(1,6),6-(1,6),8-(6)]]      1      Nonrotatable      [2.0809, 2.086]      3.078
[8[6-(1,1,6),6-(6,6)]    6[6-(1,6),6-(1,6),8-(6)]    6[1-(0),6-(6,6),6-(6,8)]    6[6-(1,6),6-(1,6),6-(8,8)]]      0      Nonrotatable      [2.0173, 2.0996]      3.1175
[8[6-(1,1,6),6-(6,6)]    6[6-(1,6),6-(1,6),8-(6)]    6[1-(0),6-(6,6),6-(6,8)]    6[6-(1,6),6-(1,6),6-(8,8)]]      1      Nonrotatable      [2.1719, 2.086]      3.0826
[7[6-(1,1,6),6-(1,6),6-(1,7)]    6[1-(0),6-(1,7),7-(6,6)]    6[1-(0),6-(1,7),7-(6,30)]    7[6-(1,6),6-(1,7),30-(7,8,8)]]      0      Nonrotatable      [1.8522, 1.8982]      0.0052
[7[6-(1,1,6),6-(1,6),6-(1,7)]    6[1-(0),6-(1,7),7-(6,6)]    6[1-(0),6-(1,7),7-(6,30)]    1[6-(6,7)]]      0      Nonrotatable      [1.8554, 2.2707]      3.0845
[1[6-(1,6,7)]    6[1-(0),1-(0),6-(1,1,6),7-(6,6)]    6[1-(0),1-(0),6-(1,1,6),6-(1,1,7)]    1[6-(1,6,6)]]      0      Nonrotatable      [1.9263, 1.8868]      1.0714
[1[6-(1,6,7)]    6[1-(0),1-(0),6-(1,1,6),7-(6,6)]    6[1-(0),1-(0),6-(1,1,6),6-(1,1,7)]    1[6-(1,6,6)]]      1      Nonrotatable      [1.9609, 1.888]      3.0421
[1[6-(1,6,6)]    6[1-(0),1-(0),6-(1,1,6),6-(1,1,7)]    6[1-(0),1-(0),6-(1,1,6),6-(1,1,7)]    1[6-(1,6,6)]]      0      Nonrotatable      [1.8913, 1.8892]      0.8957
[1[6-(1,6,8)]    6[1-(0),1-(0),6-(1,1,6),8-(6)]    6[1-(0),1-(0),6-(1,1,6),6-(1,1,8)]    1[6-(1,6,6)]]      0      Nonrotatable      [1.9251, 1.8871]      1.0249
[6[1-(0),1-(0),6-(1,1,6),8-(6)]    6[1-(0),1-(0),6-(1,1,6),6-(1,1,8)]    6[1-(0),1-(0),6-(1,1,6),6-(1,1,8)]    6[1-(0),1-(0),6-(1,1,6),8-(6)]]      0      Nonrotatable      [1.9784, 1.9784]      3.1416
