# Supplementary material for: Correction: An automated protocol to construct flexibility parameters for classical forcefields: applications to metal–organic frameworks
Source: RSC Adv. 2025 Jul 15;15(30):24791–801. doi: 10.1039/d5ra90084k (PMC12261396; doi:10.1039/d5ra90084k)
Supplement: RA-015-D5RA90084K-s001 [file RA-015-D5RA90084K-s001.zip › MOFs_inputs/quadrant_1_2/ESEDAJ/ESEDAJ_dihedral_types_list.txt]

[1[6-(6,6)]    6[1-(0),6-(6,6),6-(6,6)]    6[6-(1,6),6-(6,6),6-(6,6)]    6[6-(1,6),6-(6,6),6-(6,6)]]      0      Nonrotatable      [2.0671, 2.0685]      3.0744
[6[6-(1,6),6-(1,6),6-(6,6)]    6[1-(0),6-(1,6),6-(6,6)]    6[1-(0),6-(1,6),6-(6,6)]    6[6-(1,6),6-(1,6),6-(8,8)]]      0      Nonrotatable      [2.1064, 2.0982]      0.0388
[6[1-(0),6-(1,6),6-(6,6)]    6[1-(0),6-(1,6),6-(6,6)]    6[6-(1,6),6-(1,6),6-(6,6)]    6[1-(0),6-(1,6),6-(6,6)]]      0      Nonrotatable      [2.1088, 2.0696]      0.0284
[1[6-(6,6)]    6[1-(0),6-(1,6),6-(6,6)]    6[1-(0),6-(1,6),6-(6,6)]    6[6-(1,6),6-(1,6),6-(8,8)]]      0      Nonrotatable      [2.0935, 2.1007]      3.13
[1[6-(6,6)]    6[1-(0),6-(1,6),6-(6,6)]    6[1-(0),6-(1,6),6-(6,6)]    6[6-(1,6),6-(1,6),6-(8,8)]]      1      Nonrotatable      [2.0868, 2.0928]      3.1371
[1[6-(6,6)]    6[1-(0),6-(1,6),6-(6,6)]    6[1-(0),6-(1,6),6-(6,6)]    1[6-(6,6)]]      0      Nonrotatable      [2.0948, 2.1068]      0.0019
[1[6-(6,6)]    6[1-(0),6-(1,6),6-(6,6)]    6[1-(0),6-(1,6),6-(6,6)]    1[6-(6,6)]]      1      Nonrotatable      [2.0987, 2.0973]      0.0195
[1[6-(6,6)]    6[1-(0),6-(1,6),6-(6,6)]    6[1-(0),6-(1,6),6-(6,6)]    1[6-(6,6)]]      2      Nonrotatable      [2.1009, 2.0868]      0.0053
[1[6-(6,6)]    6[1-(0),6-(1,6),6-(6,6)]    6[6-(1,6),6-(1,6),6-(6,6)]    6[1-(0),6-(1,6),6-(6,6)]]      0      Nonrotatable      [2.0818, 2.0726]      3.1239
[1[6-(6,6)]    6[1-(0),6-(1,6),6-(6,6)]    6[6-(1,6),6-(1,6),6-(6,6)]    6[1-(0),6-(1,6),6-(6,6)]]      1      Nonrotatable      [2.0829, 2.0726]      3.139
[1[6-(6,6)]    6[1-(0),6-(1,6),6-(6,6)]    6[6-(1,6),6-(1,6),6-(6,6)]    6[1-(0),6-(1,6),6-(6,6)]]      2      Nonrotatable      [2.0878, 2.0696]      3.1183
[1[6-(6,6)]    6[1-(0),6-(1,6),6-(6,6)]    6[6-(1,6),6-(1,6),6-(6,6)]    6[1-(0),6-(1,6),6-(6,6)]]      3      Nonrotatable      [2.0863, 2.0696]      3.1111
[1[6-(6,6)]    6[1-(0),6-(1,6),6-(6,6)]    6[6-(1,6),6-(1,6),6-(8,8)]    6[1-(0),6-(1,6),6-(6,6)]]      0      Nonrotatable      [2.0787, 2.0837]      3.1242
[1[6-(6,6)]    6[1-(0),6-(1,6),6-(6,6)]    6[6-(1,6),6-(1,6),6-(8,8)]    6[6-(6,6),8-(30),8-(30)]]      0      Nonrotatable      [2.0806, 2.129]      0.027
[1[6-(6,6)]    6[1-(0),6-(1,6),6-(6,6)]    6[6-(1,6),6-(1,6),6-(8,8)]    6[6-(6,6),8-(30),8-(30)]]      1      Nonrotatable      [2.0818, 2.0751]      0.0585
[1[6-(6,6)]    6[1-(0),6-(1,6),6-(6,6)]    6[6-(1,6),6-(1,6),6-(8,8)]    6[6-(6,6),8-(30),8-(30)]]      2      Nonrotatable      [2.0838, 2.1195]      0.0871
[1[6-(6,6)]    6[1-(0),6-(1,6),6-(6,6)]    6[6-(1,6),6-(1,6),6-(8,8)]    6[6-(6,6),8-(30),8-(30)]]      3      Nonrotatable      [2.0758, 2.0705]      0.0086
[8[6-(6,8),30-(8,8,8)]    6[6-(6,6),8-(30),8-(30)]    6[6-(1,6),6-(1,6),6-(8,8)]    6[1-(0),6-(1,6),6-(6,6)]]      0      Nonrotatable      [2.0657, 2.1195]      0.0867
[8[6-(6,8),30-(8,8,8)]    6[6-(6,6),8-(30),8-(30)]    6[6-(1,6),6-(1,6),6-(8,8)]    6[1-(0),6-(1,6),6-(6,6)]]      1      Nonrotatable      [2.0632, 2.129]      0.3253
[6[6-(1,6),6-(1,6),6-(8,8)]    6[6-(6,6),8-(30),8-(30)]    8[6-(6,8),30-(8,8,8)]    30[8-(6),8-(6),8-(6),8-(6)]]      0      Nonrotatable      [2.0655, 2.1762]      1.9073
[6[6-(1,6),6-(1,6),6-(8,8)]    6[6-(6,6),8-(30),8-(30)]    8[6-(6,8),30-(8,8,8)]    30[8-(6),8-(6),8-(6),8-(6)]]      1      Nonrotatable      [2.0657, 2.0806]      3.0894
[6[6-(1,6),6-(1,6),6-(8,8)]    6[6-(6,6),8-(30),8-(30)]    8[6-(6,8),30-(8,8,8)]    30[8-(6),8-(6),8-(6),8-(6)]]      2      Nonrotatable      [2.0307, 2.3134]      2.4765
[6[6-(1,6),6-(1,6),6-(8,8)]    6[6-(6,6),8-(30),8-(30)]    8[6-(6,8),30-(8,8,8)]    30[8-(6),8-(6),8-(6),8-(6)]]      3      Nonrotatable      [2.0632, 2.2451]      2.9509
[6[1-(0),6-(1,6),6-(6,6)]    6[6-(1,6),6-(1,6),6-(6,6)]    6[6-(1,6),6-(6,6),6-(6,6)]    6[1-(0),6-(6,6),6-(6,6)]]      0      Nonrotatable      [2.1212, 2.0651]      0.9909
[6[1-(0),6-(1,6),6-(6,6)]    6[6-(1,6),6-(1,6),6-(6,6)]    6[6-(1,6),6-(6,6),6-(6,6)]    6[6-(1,6),6-(6,6),6-(6,6)]]      0      Nonrotatable      [2.0979, 2.1477]      0.7667
[6[1-(0),6-(6,6),6-(6,6)]    6[6-(1,6),6-(6,6),6-(6,6)]    6[6-(1,6),6-(6,6),6-(6,6)]    6[6-(1,6),6-(1,6),6-(6,6)]]      0      Nonrotatable      [2.0653, 2.1432]      3.0376
[6[6-(6,6),8-(30),8-(30)]    8[6-(6,8),30-(8,8,8)]    30[8-(6),8-(6),8-(6),8-(6)]    8[6-(6,8),30-(8,8,8)]]      0      Nonrotatable      [2.1762, 1.8208]      0.1266
[6[6-(6,6),8-(30),8-(30)]    8[6-(6,8),30-(8,8,8)]    30[8-(6),8-(6),8-(6),8-(6)]    8[6-(6,8),30-(8,8,8)]]      1      Nonrotatable      [2.0806, 2.353]      1.1884
[6[6-(6,6),8-(30),8-(30)]    8[6-(6,8),30-(8,8,8)]    30[8-(6),8-(6),8-(6),8-(6)]    8[6-(6,8),30-(8,8,8)]]      2      Nonrotatable      [2.3134, 2.0004]      1.2611
[6[6-(6,6),8-(30),8-(30)]    8[6-(6,8),30-(8,8,8)]    30[8-(6),8-(6),8-(6),8-(6)]    8[6-(6,8),30-(8,8,8)]]      3      Nonrotatable      [2.2451, 1.8208]      1.2141
