# Supplementary material for: Correction: An automated protocol to construct flexibility parameters for classical forcefields: applications to metal–organic frameworks
Source: RSC Adv. 2025 Jul 15;15(30):24791–801. doi: 10.1039/d5ra90084k (PMC12261396; doi:10.1039/d5ra90084k)
Supplement: RA-015-D5RA90084K-s001 [file RA-015-D5RA90084K-s001.zip › MOFs_inputs/quadrant_1_2/FIPWOS/FIPWOS_dihedral_instances_list.txt]

[ 47	[0	0	0]	1	[0	0	0]	45	[0	0	0]	14	[0	0	0]	0	1	True	1	[1.9232	1.8989]	0.8863 ]
[ 51	[-1	0	0]	2	[0	0	0]	49	[0	0	0]	26	[-1	0	0]	0	1	True	1	[1.9232	1.8989]	0.8863 ]
[ 45	[0	0	0]	1	[0	0	0]	47	[0	0	0]	27	[0	0	0]	1	-1	True	1	[1.9232	2.2025]	-2.0291 ]
[ 49	[0	0	0]	2	[0	0	0]	51	[-1	0	0]	36	[-1	0	0]	1	-1	True	2	[1.9232	2.2025]	-2.0291 ]
[ 49	[1	0	0]	2	[1	0	0]	51	[0	0	0]	36	[0	0	0]	1	-1	True	2	[1.9232	2.2025]	-2.0291 ]
[ 45	[0	0	0]	1	[0	0	0]	52	[0	0	0]	36	[0	0	0]	2	-1	True	1	[1.9971	2.1547]	-1.7545 ]
[ 49	[0	0	0]	2	[0	0	0]	48	[0	0	0]	27	[0	0	0]	2	-1	True	1	[1.9971	2.1547]	-1.7545 ]
[ 45	[0	0	0]	1	[0	0	0]	53	[0	0	0]	32	[0	0	0]	3	1	True	1	[1.7431	2.1718]	1.4151 ]
[ 49	[0	0	0]	2	[0	0	0]	56	[0	0	0]	41	[-1	0	0]	3	1	True	1	[1.7431	2.1718]	1.4151 ]
[ 48	[0	0	0]	27	[0	0	0]	47	[0	0	0]	29	[0	0	0]	4	1	True	1	[1.9595	1.8431]	0.002 ]
[ 52	[0	0	0]	36	[0	0	0]	51	[0	0	0]	38	[0	0	0]	4	1	True	1	[1.9595	1.8431]	0.002 ]
[ 47	[0	0	0]	27	[0	0	0]	48	[0	0	0]	30	[0	0	0]	5	-1	True	1	[1.9595	1.8479]	-0.0034 ]
[ 51	[0	0	0]	36	[0	0	0]	52	[0	0	0]	39	[0	0	0]	5	-1	True	1	[1.9595	1.8479]	-0.0034 ]
[ 33	[0	0	0]	28	[0	0	0]	30	[0	0	0]	29	[0	0	0]	6	1	True	1	[2.0027	2.2286]	1.9792 ]
[ 42	[0	0	0]	37	[0	0	0]	39	[0	0	0]	38	[0	0	0]	6	1	True	1	[2.0027	2.2286]	1.9792 ]
[ 30	[0	0	0]	28	[0	0	0]	33	[0	0	0]	46	[0	0	1]	7	-1	True	1	[2.0027	1.9572]	-0.8499 ]
[ 39	[0	0	0]	37	[0	0	0]	42	[0	0	0]	50	[1	0	0]	7	-1	True	1	[2.0027	1.9572]	-0.8499 ]
[ 47	[0	0	0]	29	[0	0	0]	30	[0	0	0]	48	[0	0	0]	8	-1	True	1	[1.8976	1.8767]	-0.0023 ]
[ 51	[0	0	0]	38	[0	0	0]	39	[0	0	0]	52	[0	0	0]	8	-1	True	1	[1.8976	1.8766]	-0.0023 ]
[ 30	[0	0	0]	29	[0	0	0]	47	[0	0	0]	27	[0	0	0]	9	1	True	1	[1.8976	1.8431]	0.0003 ]
[ 39	[0	0	0]	38	[0	0	0]	51	[0	0	0]	36	[0	0	0]	9	1	True	1	[1.8976	1.8431]	0.0003 ]
[ 29	[0	0	0]	30	[0	0	0]	48	[0	0	0]	27	[0	0	0]	10	1	True	1	[1.8767	1.8479]	0.0034 ]
[ 38	[0	0	0]	39	[0	0	0]	52	[0	0	0]	36	[0	0	0]	10	1	True	1	[1.8766	1.8479]	0.0034 ]
[ 45	[0	0	0]	31	[0	0	0]	34	[0	-1	0]	35	[0	-1	0]	11	-1	True	2	[1.9599	1.9605]	-1.3054 ]
[ 45	[0	1	0]	31	[0	1	0]	34	[0	0	0]	35	[0	0	0]	11	-1	True	2	[1.9599	1.9605]	-1.3054 ]
[ 49	[0	0	0]	40	[0	0	0]	43	[0	1	0]	44	[0	1	0]	11	-1	True	2	[1.9599	1.9605]	-1.3054 ]
[ 49	[0	-1	0]	40	[0	-1	0]	43	[0	0	0]	44	[0	0	0]	11	-1	True	2	[1.9599	1.9605]	-1.3054 ]
[ 34	[0	-1	0]	31	[0	0	0]	45	[0	0	0]	14	[0	0	0]	12	1	True	1	[1.9599	1.8507]	0.9396 ]
[ 43	[0	1	0]	40	[0	0	0]	49	[0	0	0]	26	[-1	0	0]	12	1	True	1	[1.9599	1.8507]	0.9396 ]
[ 54	[0	0	0]	32	[0	0	0]	33	[0	0	-1]	46	[0	0	0]	13	1	True	2	[2.0824	1.95]	2.7727 ]
[ 54	[0	0	1]	32	[0	0	1]	33	[0	0	0]	46	[0	0	1]	13	1	True	2	[2.0824	1.95]	2.7727 ]
[ 57	[0	0	0]	41	[0	0	0]	42	[0	0	1]	50	[1	0	1]	13	1	True	2	[2.0824	1.95]	2.7727 ]
[ 57	[0	0	-1]	41	[0	0	-1]	42	[0	0	0]	50	[1	0	0]	13	1	True	2	[2.0824	1.95]	2.7727 ]
[ 54	[0	0	0]	32	[0	0	0]	53	[0	0	0]	1	[0	0	0]	14	1	True	1	[2.1927	2.1718]	0.2168 ]
[ 57	[0	0	0]	41	[0	0	0]	56	[1	0	0]	2	[1	0	0]	14	1	True	2	[2.1927	2.1718]	0.2167 ]
[ 57	[-1	0	0]	41	[-1	0	0]	56	[0	0	0]	2	[0	0	0]	14	1	True	2	[2.1927	2.1718]	0.2167 ]
[ 10	[0	0	1]	33	[0	0	0]	46	[0	0	1]	6	[0	0	0]	15	-1	True	2	[1.8962	2.0538]	-2.9415 ]
[ 22	[0	0	0]	42	[0	0	0]	50	[1	0	0]	18	[1	0	0]	15	-1	True	2	[1.8962	2.0538]	-2.9415 ]
[ 10	[0	0	0]	33	[0	0	-1]	46	[0	0	0]	6	[0	0	-1]	15	-1	True	2	[1.8962	2.0538]	-2.9415 ]
[ 22	[-1	0	0]	42	[-1	0	0]	50	[0	0	0]	18	[0	0	0]	15	-1	True	2	[1.8962	2.0538]	-2.9415 ]
[ 12	[0	0	0]	34	[0	0	0]	35	[0	0	0]	46	[0	0	0]	16	-1	True	1	[1.9091	2.0054]	-0.5026 ]
[ 24	[0	0	0]	43	[0	0	0]	44	[0	0	0]	50	[0	0	1]	16	-1	True	1	[1.9091	2.0054]	-0.5026 ]
[ 34	[0	0	0]	35	[0	0	0]	46	[0	0	0]	6	[0	0	-1]	17	-1	True	1	[2.0054	2.0617]	-0.0213 ]
[ 43	[0	0	0]	44	[0	0	0]	50	[0	0	1]	18	[0	0	1]	17	-1	True	2	[2.0054	2.0617]	-0.0213 ]
[ 43	[0	0	-1]	44	[0	0	-1]	50	[0	0	0]	18	[0	0	0]	17	-1	True	2	[2.0054	2.0617]	-0.0213 ]
