# Supplementary material for: Correction: An automated protocol to construct flexibility parameters for classical forcefields: applications to metal–organic frameworks
Source: RSC Adv. 2025 Jul 15;15(30):24791–801. doi: 10.1039/d5ra90084k (PMC12261396; doi:10.1039/d5ra90084k)
Supplement: RA-015-D5RA90084K-s001 [file RA-015-D5RA90084K-s001.zip › MOFs_inputs/quadrant_1_2/FIPXEJ/FIPXEJ_dihedral_types_list.txt]

[7[6-(1,6),6-(1,7),30-(7,7,8)]    30[7-(1,1,6),7-(6,6),7-(6,6),8-(6)]    7[1-(0),1-(0),6-(1,1,6),30-(7,7,8)]    1[7-(1,6,30)]]      0      Nonrotatable      [1.8477, 1.8696]      1.0948
[7[6-(1,6),6-(1,7),30-(7,7,8)]    30[7-(1,1,6),7-(6,6),7-(6,6),8-(6)]    7[1-(0),1-(0),6-(1,1,6),30-(7,7,8)]    6[1-(0),1-(0),6-(1,1,6),7-(1,1,30)]]      0      Nonrotatable      [1.8265, 2.0296]      2.3953
[7[6-(1,7),6-(6,6),30-(7,7,8)]    30[7-(1,1,6),7-(6,6),7-(6,6),8-(6)]    7[6-(1,6),6-(1,7),30-(7,7,8)]    6[1-(0),7-(6,30),7-(6,30)]]      0      Nonrotatable      [1.9042, 2.0976]      2.0873
[7[6-(1,7),6-(6,6),30-(7,7,8)]    30[7-(1,1,6),7-(6,6),7-(6,6),8-(6)]    7[6-(1,6),6-(1,7),30-(7,7,8)]    6[1-(0),7-(6,30),7-(6,30)]]      1      Nonrotatable      [1.8821, 2.2344]      1.949
[7[1-(0),1-(0),6-(1,1,6),30-(7,7,8)]    30[7-(1,1,6),7-(6,6),7-(6,6),8-(6)]    8[6-(6,8),30-(7,7,7)]    6[6-(1,6,7),8-(0),8-(30)]]      0      Nonrotatable      [1.8703, 2.2523]      1.2084
[7[1-(0),1-(0),6-(1,1,6),30-(7,7,8)]    30[7-(1,1,6),7-(6,6),7-(6,6),8-(6)]    8[6-(6,8),30-(7,7,7)]    6[6-(1,6,7),8-(0),8-(30)]]      1      Nonrotatable      [1.862, 2.0946]      1.3793
[8[6-(6,8),30-(7,7,7)]    30[7-(1,1,6),7-(6,6),7-(6,6),8-(6)]    7[6-(1,7),6-(6,6),30-(7,7,8)]    6[6-(1,1,6),6-(1,7),7-(6,30)]]      0      Nonrotatable      [1.8497, 2.3324]      0.4454
[8[6-(6,8),30-(7,7,7)]    30[7-(1,1,6),7-(6,6),7-(6,6),8-(6)]    7[6-(1,7),6-(6,6),30-(7,7,8)]    6[6-(1,1,6),6-(1,7),7-(6,30)]]      1      Nonrotatable      [1.8193, 2.338]      0.4353
[7[6-(1,7),6-(6,6),30-(7,7,8)]    6[1-(0),7-(6,30),7-(6,30)]    7[6-(1,6),6-(1,7),30-(7,7,8)]    6[1-(0),6-(6,7),7-(6,30)]]      0      Nonrotatable      [1.9615, 1.8397]      0.0069
[7[6-(1,7),6-(6,6),30-(7,7,8)]    6[1-(0),7-(6,30),7-(6,30)]    7[6-(1,6),6-(1,7),30-(7,7,8)]    6[1-(0),6-(6,7),7-(6,30)]]      1      Nonrotatable      [1.9639, 1.8428]      0.0015
[7[6-(1,6),6-(1,7),30-(7,7,8)]    6[1-(0),7-(6,30),7-(6,30)]    7[6-(1,7),6-(6,6),30-(7,7,8)]    6[6-(1,1,6),6-(1,7),7-(6,30)]]      0      Nonrotatable      [1.9615, 1.8515]      0.0053
[7[6-(1,6),6-(1,7),30-(7,7,8)]    6[1-(0),7-(6,30),7-(6,30)]    7[6-(1,7),6-(6,6),30-(7,7,8)]    6[6-(1,1,6),6-(1,7),7-(6,30)]]      1      Nonrotatable      [1.9639, 1.8439]      0.0046
[1[6-(6,7)]    6[1-(0),6-(6,7),7-(6,30)]    7[6-(1,6),6-(1,7),30-(7,7,8)]    6[1-(0),7-(6,30),7-(6,30)]]      0      Nonrotatable      [2.1448, 1.8428]      3.1294
[7[6-(1,6),6-(1,7),30-(7,7,8)]    6[1-(0),6-(6,7),7-(6,30)]    6[6-(1,1,6),6-(1,7),7-(6,30)]    7[6-(1,7),6-(6,6),30-(7,7,8)]]      0      Nonrotatable      [1.8992, 1.8728]      0.0028
[7[6-(1,6),6-(1,7),30-(7,7,8)]    6[1-(0),6-(6,7),7-(6,30)]    6[6-(1,1,6),6-(1,7),7-(6,30)]    7[6-(1,7),6-(6,6),30-(7,7,8)]]      1      Nonrotatable      [1.8981, 1.8759]      0.01
[6[6-(1,1,6),6-(1,7),7-(6,30)]    6[1-(0),6-(6,7),7-(6,30)]    7[6-(1,6),6-(1,7),30-(7,7,8)]    30[7-(1,1,6),7-(6,6),7-(6,6),8-(6)]]      0      Nonrotatable      [1.8992, 2.2926]      2.7799
[6[6-(1,1,6),6-(1,7),7-(6,30)]    6[1-(0),6-(6,7),7-(6,30)]    7[6-(1,6),6-(1,7),30-(7,7,8)]    6[1-(0),7-(6,30),7-(6,30)]]      0      Nonrotatable      [1.8987, 1.8413]      0.0064
[7[6-(1,7),6-(6,6),30-(7,7,8)]    6[6-(1,1,6),6-(1,7),7-(6,30)]    6[1-(0),1-(0),6-(1,6,7),6-(6,7)]    6[1-(0),6-(1,1,6),6-(8,8),7-(1,6)]]      0      Nonrotatable      [2.1736, 1.9907]      1.0572
[7[6-(1,7),6-(6,6),30-(7,7,8)]    6[6-(1,1,6),6-(1,7),7-(6,30)]    6[1-(0),1-(0),6-(1,6,7),6-(6,7)]    6[1-(0),6-(1,1,6),6-(8,8),7-(1,6)]]      1      Nonrotatable      [2.2129, 2.0629]      1.0691
[6[1-(0),1-(0),6-(1,6,7),6-(6,7)]    6[6-(1,1,6),6-(1,7),7-(6,30)]    7[6-(1,7),6-(6,6),30-(7,7,8)]    30[7-(1,1,6),7-(6,6),7-(6,6),8-(6)]]      0      Nonrotatable      [2.1736, 2.338]      0.0482
[6[1-(0),1-(0),6-(1,6,7),6-(6,7)]    6[6-(1,1,6),6-(1,7),7-(6,30)]    7[6-(1,7),6-(6,6),30-(7,7,8)]    6[1-(0),7-(6,30),7-(6,30)]]      0      Nonrotatable      [2.2129, 1.8439]      3.0441
[8[6-(6,8)]    6[6-(1,6,7),8-(0),8-(30)]    6[1-(0),6-(1,1,6),6-(8,8),7-(1,6)]    7[1-(0),6-(1,6,6),6-(6,8)]]      0      Nonrotatable      [2.0939, 1.9633]      2.8147
[8[6-(6,8)]    6[6-(1,6,7),8-(0),8-(30)]    6[1-(0),6-(1,1,6),6-(8,8),7-(1,6)]    7[1-(0),6-(1,6,6),6-(6,8)]]      1      Nonrotatable      [2.0863, 1.9669]      2.7669
[8[6-(6,8)]    6[6-(1,6,7),8-(0),8-(30)]    8[6-(6,8),30-(7,7,7)]    30[7-(1,1,6),7-(6,6),7-(6,6),8-(6)]]      0      Nonrotatable      [2.1821, 2.0946]      0.2059
[8[6-(6,8)]    6[6-(1,6,7),8-(0),8-(30)]    8[6-(6,8),30-(7,7,7)]    30[7-(1,1,6),7-(6,6),7-(6,6),8-(6)]]      1      Nonrotatable      [2.2055, 2.2523]      0.1155
[7[1-(0),6-(1,6,6),6-(6,8)]    6[1-(0),6-(1,1,6),6-(8,8),7-(1,6)]    6[1-(0),1-(0),6-(1,6,7),6-(6,7)]    1[6-(1,6,6)]]      0      Nonrotatable      [1.9676, 1.8463]      2.9403
[7[1-(0),6-(1,6,6),6-(6,8)]    6[1-(0),6-(1,1,6),6-(8,8),7-(1,6)]    6[1-(0),1-(0),6-(1,6,7),6-(6,7)]    6[6-(1,1,6),6-(1,7),7-(6,30)]]      0      Nonrotatable      [1.9511, 1.9907]      0.829
[6[1-(0),1-(0),6-(1,6,7),6-(6,7)]    6[1-(0),6-(1,1,6),6-(8,8),7-(1,6)]    7[1-(0),6-(1,6,6),6-(6,8)]    1[7-(6,6)]]      0      Nonrotatable      [1.9511, 2.0876]      0.7868
[6[1-(0),1-(0),6-(1,6,7),6-(6,7)]    6[1-(0),6-(1,1,6),6-(8,8),7-(1,6)]    7[1-(0),6-(1,6,6),6-(6,8)]    1[7-(6,6)]]      1      Nonrotatable      [1.9676, 2.0824]      0.4793
[6[6-(1,1,6),7-(1,6),8-(0)]    6[1-(0),1-(0),6-(1,1,7),6-(7,8)]    6[1-(0),1-(0),6-(1,1,6),7-(1,1,30)]    7[1-(0),1-(0),6-(1,1,6),30-(7,7,8)]]      0      Nonrotatable      [1.9563, 1.9731]      1.1307
[6[6-(1,1,6),7-(1,6),8-(0)]    6[1-(0),1-(0),6-(1,1,7),6-(7,8)]    6[1-(0),1-(0),6-(1,1,6),7-(1,1,30)]    7[1-(0),1-(0),6-(1,1,6),30-(7,7,8)]]      1      Nonrotatable      [1.952, 1.958]      2.9864
[6[1-(0),1-(0),6-(1,1,6),7-(1,1,30)]    6[1-(0),1-(0),6-(1,1,7),6-(7,8)]    6[6-(1,1,6),7-(1,6),8-(0)]    7[1-(0),6-(1,6,6),6-(6,8)]]      0      Nonrotatable      [1.9563, 2.0344]      2.7729
[6[1-(0),1-(0),6-(1,1,6),7-(1,1,30)]    6[1-(0),1-(0),6-(1,1,7),6-(7,8)]    6[6-(1,1,6),7-(1,6),8-(0)]    7[1-(0),6-(1,6,6),6-(6,8)]]      1      Nonrotatable      [1.952, 2.031]      2.4199
[6[1-(0),1-(0),6-(1,1,7),6-(7,8)]    6[1-(0),1-(0),6-(1,1,6),7-(1,1,30)]    7[1-(0),1-(0),6-(1,1,6),30-(7,7,8)]    1[7-(1,6,30)]]      0      Nonrotatable      [1.9731, 1.8853]      1.048
[6[1-(0),1-(0),6-(1,1,7),6-(7,8)]    6[1-(0),1-(0),6-(1,1,6),7-(1,1,30)]    7[1-(0),1-(0),6-(1,1,6),30-(7,7,8)]    1[7-(1,6,30)]]      1      Nonrotatable      [1.958, 1.8956]      0.9907
[6[1-(0),1-(0),6-(1,1,7),6-(7,8)]    6[6-(1,1,6),7-(1,6),8-(0)]    7[1-(0),6-(1,6,6),6-(6,8)]    1[7-(6,6)]]      0      Nonrotatable      [2.0344, 2.0601]      0.2074
[6[1-(0),1-(0),6-(1,1,7),6-(7,8)]    6[6-(1,1,6),7-(1,6),8-(0)]    7[1-(0),6-(1,6,6),6-(6,8)]    1[7-(6,6)]]      1      Nonrotatable      [2.031, 2.071]      0.212
