# Supplementary material for: Correction: An automated protocol to construct flexibility parameters for classical forcefields: applications to metal–organic frameworks
Source: RSC Adv. 2025 Jul 15;15(30):24791–801. doi: 10.1039/d5ra90084k (PMC12261396; doi:10.1039/d5ra90084k)
Supplement: RA-015-D5RA90084K-s001 [file RA-015-D5RA90084K-s001.zip › MOFs_inputs/quadrant_1_2/FUBNOH/FUBNOH_dihedral_types_list.txt]

[8[6-(6,8),30-(7,8,8,8)]    6[6-(6,6),8-(30),8-(30)]    6[6-(1,6),6-(1,6),6-(8,8)]    6[1-(0),6-(1,6),6-(6,6)]]      0      Nonrotatable      [2.0329, 2.0798]      3.0511
[6[6-(1,6),6-(1,6),6-(8,8)]    6[6-(6,6),8-(30),8-(30)]    8[6-(6,8),30-(7,8,8,8)]    30[7-(6,6),8-(6),8-(6),8-(6),8-(6)]]      0      Nonrotatable      [2.0329, 2.0244]      2.9297
[6[6-(1,6),6-(1,6),6-(8,8)]    6[6-(6,6),8-(30),8-(30)]    8[6-(6,8),30-(7,8,8,8)]    30[7-(6,6),8-(6),8-(6),8-(6),8-(6)]]      1      Nonrotatable      [2.0789, 2.1758]      1.6169
[6[6-(6,6),8-(30),8-(30)]    6[6-(1,6),6-(1,6),6-(8,8)]    6[1-(0),6-(1,6),6-(6,6)]    1[6-(6,6)]]      0      Nonrotatable      [2.0798, 2.0708]      0.0081
[6[1-(0),6-(1,6),6-(6,6)]    6[6-(1,6),6-(1,6),6-(8,8)]    6[1-(0),6-(1,6),6-(6,6)]    6[1-(0),6-(1,6),6-(6,6)]]      0      Nonrotatable      [2.0841, 2.1027]      0.0041
[6[1-(0),6-(1,6),6-(6,6)]    6[6-(1,6),6-(1,6),6-(8,8)]    6[1-(0),6-(1,6),6-(6,6)]    1[6-(6,6)]]      0      Nonrotatable      [2.0841, 2.0717]      3.1387
[6[6-(1,6),6-(1,6),6-(8,8)]    6[1-(0),6-(1,6),6-(6,6)]    6[1-(0),6-(1,6),6-(6,6)]    6[6-(1,6),6-(1,6),6-(6,6)]]      0      Nonrotatable      [2.1027, 2.1001]      0.0064
[6[6-(1,6),6-(1,6),6-(8,8)]    6[1-(0),6-(1,6),6-(6,6)]    6[1-(0),6-(1,6),6-(6,6)]    1[6-(6,6)]]      0      Nonrotatable      [2.0975, 2.0804]      3.0903
[6[1-(0),6-(1,6),6-(6,6)]    6[1-(0),6-(1,6),6-(6,6)]    6[6-(1,6),6-(1,6),6-(6,6)]    6[1-(0),6-(1,6),6-(6,6)]]      0      Nonrotatable      [2.1001, 2.0734]      0.0065
[6[1-(0),6-(1,6),6-(6,6)]    6[1-(0),6-(1,6),6-(6,6)]    6[6-(1,6),6-(1,6),6-(6,6)]    6[1-(0),6-(1,6),6-(6,6)]]      1      Nonrotatable      [2.1083, 2.0734]      0.0039
[6[1-(0),6-(1,6),6-(6,6)]    6[6-(1,6),6-(1,6),6-(6,6)]    6[6-(1,6),6-(1,7),6-(6,6)]    6[1-(0),6-(6,6),7-(6,30)]]      0      Nonrotatable      [2.0907, 2.1129]      2.603
[1[6-(6,7)]    6[1-(0),6-(6,6),7-(6,30)]    6[6-(1,6),6-(1,7),6-(6,6)]    6[6-(1,6),6-(1,6),6-(6,6)]]      0      Nonrotatable      [2.1246, 2.1129]      0.0766
[1[6-(6,7)]    6[1-(0),6-(6,6),7-(6,30)]    7[6-(1,6),6-(1,6),30-(8,8,8,8)]    30[7-(6,6),8-(6),8-(6),8-(6),8-(6)]]      0      Nonrotatable      [2.0231, 2.0978]      0.0229
[6[1-(0),6-(6,6),7-(6,30)]    6[6-(1,6),6-(1,7),6-(6,6)]    6[1-(0),6-(6,6),6-(6,6)]    1[6-(6,6)]]      0      Nonrotatable      [2.0482, 2.0866]      3.1194
[6[6-(6,6),8-(30),8-(30)]    8[6-(6,8),30-(7,8,8,8)]    30[7-(6,6),8-(6),8-(6),8-(6),8-(6)]    8[6-(6,8),30-(7,8,8,8)]]      0      Nonrotatable      [2.0244, 1.4764]      1.9192
[6[6-(6,6),8-(30),8-(30)]    8[6-(6,8),30-(7,8,8,8)]    30[7-(6,6),8-(6),8-(6),8-(6),8-(6)]    8[6-(6,8),30-(7,8,8,8)]]      1      Nonrotatable      [2.1758, 3.0458]      0.1175
[8[6-(6,8),30-(7,8,8,8)]    30[7-(6,6),8-(6),8-(6),8-(6),8-(6)]    7[6-(1,6),6-(1,6),30-(8,8,8,8)]    6[1-(0),6-(6,6),7-(6,30)]]      0      Nonrotatable      [1.5229, 2.0978]      1.7739
