# Supplementary material for: Correction: An automated protocol to construct flexibility parameters for classical forcefields: applications to metal–organic frameworks
Source: RSC Adv. 2025 Jul 15;15(30):24791–801. doi: 10.1039/d5ra90084k (PMC12261396; doi:10.1039/d5ra90084k)
Supplement: RA-015-D5RA90084K-s001 [file RA-015-D5RA90084K-s001.zip › MOFs_inputs/quadrant_1_2/FURFOP/FURFOP_dihedral_instances_list.txt]

[ 140	[0	0	0]	1	[0	0	0]	135	[0	0	0]	10	[0	0	0]	0	1	True	1	[1.7071	1.84]	1.4505 ]
[ 148	[0	0	0]	3	[0	0	0]	143	[0	0	0]	42	[0	0	0]	0	-1	True	1	[1.7071	1.84]	-1.4505 ]
[ 135	[0	0	0]	1	[0	0	0]	140	[0	0	0]	36	[0	0	0]	1	1	True	1	[1.7071	2.1912]	2.807 ]
[ 143	[0	0	0]	3	[0	0	0]	148	[0	0	0]	68	[0	0	0]	1	-1	True	1	[1.7071	2.1912]	-2.807 ]
[ 137	[0	0	0]	2	[0	0	0]	133	[0	0	0]	5	[0	0	0]	2	1	True	1	[1.7488	1.9518]	1.1527 ]
[ 145	[0	0	0]	4	[0	0	0]	141	[0	0	0]	37	[0	0	0]	2	-1	True	1	[1.7488	1.9518]	-1.1527 ]
[ 149	[0	0	1]	2	[0	0	0]	137	[0	0	0]	31	[0	0	0]	3	1	True	1	[2.0557	2.4855]	0.3092 ]
[ 157	[0	0	-1]	4	[0	0	0]	145	[0	0	0]	63	[0	0	0]	3	-1	True	1	[2.0557	2.4855]	-0.3091 ]
[ 135	[0	0	0]	1	[0	0	0]	152	[0	0	0]	19	[0	0	0]	4	1	True	1	[2.2205	2.2683]	0.2823 ]
[ 143	[0	0	0]	3	[0	0	0]	160	[0	0	0]	51	[0	0	0]	4	-1	True	1	[2.2205	2.2683]	-0.2823 ]
[ 135	[0	0	0]	1	[0	0	0]	155	[-1	0	0]	26	[-1	0	0]	5	1	True	2	[1.7034	2.1746]	0.2644 ]
[ 143	[0	0	0]	3	[0	0	0]	163	[1	0	0]	58	[1	0	0]	5	-1	True	2	[1.7034	2.1746]	-0.2644 ]
[ 135	[1	0	0]	1	[1	0	0]	155	[0	0	0]	26	[0	0	0]	5	1	True	2	[1.7034	2.1746]	0.2644 ]
[ 143	[-1	0	0]	3	[-1	0	0]	163	[0	0	0]	58	[0	0	0]	5	-1	True	2	[1.7034	2.1746]	-0.2644 ]
[ 133	[0	0	0]	2	[0	0	0]	149	[0	0	1]	11	[0	0	1]	6	1	True	2	[1.6974	2.168]	0.1909 ]
[ 141	[0	0	0]	4	[0	0	0]	157	[0	0	-1]	43	[0	0	-1]	6	-1	True	2	[1.6974	2.168]	-0.1909 ]
[ 133	[0	0	-1]	2	[0	0	-1]	149	[0	0	0]	11	[0	0	0]	6	1	True	2	[1.6974	2.168]	0.1909 ]
[ 141	[0	0	1]	4	[0	0	1]	157	[0	0	0]	43	[0	0	0]	6	-1	True	2	[1.6974	2.168]	-0.1909 ]
[ 133	[0	0	0]	2	[0	0	0]	153	[1	0	0]	21	[1	0	0]	7	1	True	2	[2.1901	2.2471]	0.7092 ]
[ 141	[0	0	0]	4	[0	0	0]	161	[-1	0	0]	53	[-1	0	0]	7	-1	True	2	[2.1901	2.2471]	-0.7092 ]
[ 133	[-1	0	0]	2	[-1	0	0]	153	[0	0	0]	21	[0	0	0]	7	1	True	2	[2.1901	2.2471]	0.7092 ]
[ 141	[1	0	0]	4	[1	0	0]	161	[0	0	0]	53	[0	0	0]	7	-1	True	2	[2.1901	2.2471]	-0.7092 ]
[ 134	[0	0	0]	5	[0	0	0]	6	[0	0	0]	7	[0	0	0]	8	-1	True	1	[2.104	2.2396]	-3.0337 ]
[ 142	[0	0	0]	37	[0	0	0]	38	[0	0	0]	39	[0	0	0]	8	1	True	1	[2.104	2.2396]	3.0337 ]
[ 136	[0	0	0]	10	[0	0	0]	9	[0	0	0]	165	[0	1	0]	9	1	True	1	[2.0864	2.0748]	0.0993 ]
[ 144	[0	0	0]	42	[0	0	0]	41	[0	0	0]	167	[0	0	0]	9	-1	True	1	[2.0864	2.0748]	-0.0993 ]
[ 138	[0	0	0]	31	[0	0	0]	32	[0	0	0]	166	[0	0	0]	10	1	True	1	[2.1022	2.1205]	0.0915 ]
[ 146	[0	0	0]	63	[0	0	0]	64	[0	0	0]	168	[0	0	0]	10	-1	True	1	[2.1022	2.1205]	-0.0915 ]
[ 139	[0	0	0]	36	[0	0	0]	35	[0	0	0]	166	[0	0	0]	11	-1	True	1	[2.1093	2.0839]	-3.1109 ]
[ 147	[0	0	0]	68	[0	0	0]	67	[0	0	0]	168	[0	0	0]	11	1	True	1	[2.1093	2.0839]	3.1109 ]
[ 134	[0	0	0]	5	[0	0	0]	133	[0	0	0]	2	[0	0	0]	12	1	True	1	[2.1809	1.9518]	0.1582 ]
[ 142	[0	0	0]	37	[0	0	0]	141	[0	0	0]	4	[0	0	0]	12	-1	True	1	[2.1809	1.9518]	-0.1582 ]
[ 136	[0	0	0]	10	[0	0	0]	135	[0	0	0]	1	[0	0	0]	13	1	True	1	[2.1579	1.84]	0.1005 ]
[ 144	[0	0	0]	42	[0	0	0]	143	[0	0	0]	3	[0	0	0]	13	-1	True	1	[2.1578	1.84]	-0.1005 ]
[ 138	[0	0	0]	31	[0	0	0]	137	[0	0	0]	2	[0	0	0]	14	1	True	1	[2.2166	2.4855]	0.5991 ]
[ 146	[0	0	0]	63	[0	0	0]	145	[0	0	0]	4	[0	0	0]	14	-1	True	1	[2.2166	2.4855]	-0.5992 ]
[ 139	[0	0	0]	36	[0	0	0]	140	[0	0	0]	1	[0	0	0]	15	-1	True	1	[2.2056	2.1912]	-0.031 ]
[ 147	[0	0	0]	68	[0	0	0]	148	[0	0	0]	3	[0	0	0]	15	1	True	1	[2.2056	2.1912]	0.031 ]
[ 10	[0	0	0]	9	[0	0	0]	165	[0	1	0]	6	[0	1	0]	16	-1	True	2	[2.0748	1.5985]	-3.1195 ]
[ 42	[0	0	0]	41	[0	0	0]	167	[0	0	0]	38	[0	-1	0]	16	1	True	1	[2.0748	1.5985]	3.1195 ]
[ 10	[0	-1	0]	9	[0	-1	0]	165	[0	0	0]	6	[0	0	0]	16	-1	True	2	[2.0748	1.5985]	-3.1195 ]
[ 31	[0	0	0]	32	[0	0	0]	166	[0	0	0]	35	[0	0	0]	17	-1	True	1	[2.1205	1.603]	-3.1386 ]
[ 63	[0	0	0]	64	[0	0	0]	168	[0	0	0]	67	[0	0	0]	17	1	True	1	[2.1205	1.603]	3.1386 ]
[ 36	[0	0	0]	35	[0	0	0]	166	[0	0	0]	32	[0	0	0]	18	-1	True	1	[2.0839	1.603]	-3.1219 ]
[ 68	[0	0	0]	67	[0	0	0]	168	[0	0	0]	64	[0	0	0]	18	1	True	1	[2.0839	1.603]	3.1218 ]
[ 165	[0	0	0]	6	[0	0	0]	7	[0	0	0]	8	[0	-1	0]	19	-1	True	1	[1.9516	1.9623]	-0.0135 ]
[ 165	[0	1	0]	9	[0	0	0]	8	[0	0	0]	7	[0	1	0]	19	-1	True	1	[1.9539	1.9584]	-0.0091 ]
[ 166	[0	0	0]	32	[0	0	0]	33	[0	0	0]	34	[0	0	0]	19	-1	True	1	[1.9465	1.9649]	-0.0075 ]
[ 166	[0	0	0]	35	[0	0	0]	34	[0	0	0]	33	[0	0	0]	19	-1	True	1	[1.9471	1.9633]	-0.0068 ]
[ 167	[0	1	0]	38	[0	0	0]	39	[0	0	0]	40	[0	1	0]	19	1	True	1	[1.9516	1.9623]	0.0135 ]
[ 167	[0	0	0]	41	[0	0	0]	40	[0	0	0]	39	[0	-1	0]	19	1	True	1	[1.9539	1.9584]	0.0091 ]
[ 168	[0	0	0]	64	[0	0	0]	65	[0	0	0]	66	[0	0	0]	19	1	True	1	[1.9465	1.9649]	0.0075 ]
[ 168	[0	0	0]	67	[0	0	0]	66	[0	0	0]	65	[0	0	0]	19	1	True	1	[1.9471	1.9633]	0.0068 ]
[ 165	[0	0	0]	6	[0	0	0]	7	[0	0	0]	69	[0	0	0]	20	1	True	1	[1.9516	2.1331]	3.1339 ]
[ 167	[0	1	0]	38	[0	0	0]	39	[0	0	0]	101	[0	0	0]	20	-1	True	1	[1.9516	2.1331]	-3.1339 ]
[ 166	[0	0	0]	32	[0	0	0]	33	[0	0	0]	99	[0	0	0]	21	1	True	1	[1.9465	2.1279]	3.1229 ]
[ 168	[0	0	0]	64	[0	0	0]	65	[0	0	0]	131	[0	0	0]	21	-1	True	1	[1.9465	2.1279]	-3.1229 ]
[ 166	[0	0	0]	35	[0	0	0]	34	[0	0	0]	100	[0	0	0]	22	1	True	1	[1.9471	2.1338]	3.1409 ]
[ 168	[0	0	0]	67	[0	0	0]	66	[0	0	0]	132	[0	0	0]	22	-1	True	1	[1.9471	2.1338]	-3.1409 ]
[ 165	[0	1	0]	9	[0	0	0]	8	[0	0	0]	70	[0	0	0]	23	1	True	1	[1.9539	2.1354]	3.1276 ]
[ 167	[0	0	0]	41	[0	0	0]	40	[0	0	0]	102	[0	0	0]	23	-1	True	1	[1.9539	2.1354]	-3.1276 ]
[ 7	[0	0	0]	6	[0	0	0]	165	[0	0	0]	9	[0	-1	0]	24	1	True	1	[1.9516	1.5985]	0.007 ]
[ 39	[0	0	0]	38	[0	0	0]	167	[0	1	0]	41	[0	1	0]	24	-1	True	2	[1.9516	1.5985]	-0.007 ]
[ 39	[0	-1	0]	38	[0	-1	0]	167	[0	0	0]	41	[0	0	0]	24	-1	True	2	[1.9516	1.5985]	-0.007 ]
[ 8	[0	0	0]	9	[0	0	0]	165	[0	1	0]	6	[0	1	0]	25	1	True	2	[1.9539	1.5985]	0.0012 ]
[ 33	[0	0	0]	32	[0	0	0]	166	[0	0	0]	35	[0	0	0]	25	1	True	1	[1.9465	1.603]	0.0031 ]
[ 34	[0	0	0]	35	[0	0	0]	166	[0	0	0]	32	[0	0	0]	25	1	True	1	[1.9471	1.603]	0.0022 ]
[ 40	[0	0	0]	41	[0	0	0]	167	[0	0	0]	38	[0	-1	0]	25	-1	True	1	[1.9539	1.5985]	-0.0012 ]
[ 65	[0	0	0]	64	[0	0	0]	168	[0	0	0]	67	[0	0	0]	25	-1	True	1	[1.9465	1.603]	-0.0031 ]
[ 66	[0	0	0]	67	[0	0	0]	168	[0	0	0]	64	[0	0	0]	25	-1	True	1	[1.9471	1.603]	-0.0022 ]
[ 8	[0	-1	0]	9	[0	-1	0]	165	[0	0	0]	6	[0	0	0]	25	1	True	2	[1.9539	1.5985]	0.0012 ]
[ 6	[0	0	0]	7	[0	0	0]	8	[0	-1	0]	9	[0	-1	0]	26	1	True	2	[1.9623	1.9584]	0.0145 ]
[ 9	[0	0	0]	8	[0	0	0]	7	[0	1	0]	6	[0	1	0]	26	1	True	2	[1.9584	1.9623]	0.0145 ]
[ 32	[0	0	0]	33	[0	0	0]	34	[0	0	0]	35	[0	0	0]	26	1	True	1	[1.9649	1.9633]	0.0093 ]
[ 38	[0	0	0]	39	[0	0	0]	40	[0	1	0]	41	[0	1	0]	26	-1	True	2	[1.9623	1.9584]	-0.0145 ]
[ 41	[0	0	0]	40	[0	0	0]	39	[0	-1	0]	38	[0	-1	0]	26	-1	True	2	[1.9584	1.9623]	-0.0145 ]
[ 64	[0	0	0]	65	[0	0	0]	66	[0	0	0]	67	[0	0	0]	26	-1	True	1	[1.9649	1.9633]	-0.0093 ]
[ 9	[0	-1	0]	8	[0	-1	0]	7	[0	0	0]	69	[0	0	0]	27	-1	True	2	[1.9584	2.1878]	-3.1332 ]
[ 9	[0	0	0]	8	[0	0	0]	7	[0	1	0]	69	[0	1	0]	27	-1	True	2	[1.9584	2.1878]	-3.1332 ]
[ 41	[0	1	0]	40	[0	1	0]	39	[0	0	0]	101	[0	0	0]	27	1	True	2	[1.9584	2.1878]	3.1331 ]
[ 41	[0	0	0]	40	[0	0	0]	39	[0	-1	0]	101	[0	-1	0]	27	1	True	2	[1.9584	2.1878]	3.1331 ]
[ 32	[0	0	0]	33	[0	0	0]	34	[0	0	0]	100	[0	0	0]	28	-1	True	1	[1.9649	2.186]	-3.1387 ]
[ 64	[0	0	0]	65	[0	0	0]	66	[0	0	0]	132	[0	0	0]	28	1	True	1	[1.9649	2.186]	3.1387 ]
[ 83	[0	0	0]	19	[0	0	0]	18	[0	0	0]	151	[0	0	0]	29	1	True	1	[2.2799	1.8511]	3.1215 ]
[ 115	[0	0	0]	51	[0	0	0]	50	[0	0	0]	159	[0	0	0]	29	-1	True	1	[2.2799	1.8511]	-3.1215 ]
[ 149	[0	0	0]	11	[0	0	0]	12	[0	0	0]	72	[0	0	0]	30	-1	True	1	[1.8998	2.3118]	-3.1188 ]
[ 157	[0	0	0]	43	[0	0	0]	44	[0	0	0]	104	[0	0	0]	30	1	True	1	[1.8998	2.3118]	3.1188 ]
[ 155	[0	0	0]	26	[0	0	0]	27	[0	0	0]	93	[0	0	0]	31	-1	True	1	[1.9011	2.314]	-3.0981 ]
[ 163	[0	0	0]	58	[0	0	0]	59	[0	0	0]	125	[0	0	0]	31	1	True	1	[1.9011	2.314]	3.0981 ]
[ 149	[0	0	0]	11	[0	0	0]	12	[0	0	0]	150	[0	0	0]	32	-1	True	1	[1.8998	1.8485]	-0.0023 ]
[ 152	[0	0	0]	19	[0	0	0]	18	[0	0	0]	151	[0	0	0]	32	-1	True	1	[1.8976	1.8511]	-0.0042 ]
[ 155	[0	0	0]	26	[0	0	0]	27	[0	0	0]	156	[0	0	0]	32	1	True	1	[1.9011	1.8493]	0.0009 ]
[ 157	[0	0	0]	43	[0	0	0]	44	[0	0	0]	158	[0	0	0]	32	1	True	1	[1.8998	1.8485]	0.0023 ]
[ 160	[0	0	0]	51	[0	0	0]	50	[0	0	0]	159	[0	0	0]	32	1	True	1	[1.8976	1.8511]	0.0042 ]
[ 163	[0	0	0]	58	[0	0	0]	59	[0	0	0]	164	[0	0	0]	32	-1	True	1	[1.9011	1.8493]	-0.0009 ]
[ 153	[0	0	0]	21	[0	0	0]	22	[0	0	0]	154	[0	0	0]	33	1	True	1	[1.8945	1.8549]	0.0022 ]
[ 161	[0	0	0]	53	[0	0	0]	54	[0	0	0]	162	[0	0	0]	33	-1	True	1	[1.8945	1.8549]	-0.0022 ]
[ 12	[0	0	0]	11	[0	0	0]	149	[0	0	0]	13	[0	0	0]	34	1	True	1	[1.8998	1.8654]	0.0006 ]
[ 18	[0	0	0]	19	[0	0	0]	152	[0	0	0]	20	[0	0	0]	34	1	True	1	[1.8976	1.8681]	0.0025 ]
[ 27	[0	0	0]	26	[0	0	0]	155	[0	0	0]	28	[0	0	0]	34	1	True	1	[1.9011	1.8682]	0.0003 ]
[ 44	[0	0	0]	43	[0	0	0]	157	[0	0	0]	45	[0	0	0]	34	-1	True	1	[1.8998	1.8654]	-0.0006 ]
[ 50	[0	0	0]	51	[0	0	0]	160	[0	0	0]	52	[0	0	0]	34	-1	True	1	[1.8976	1.8681]	-0.0025 ]
[ 59	[0	0	0]	58	[0	0	0]	163	[0	0	0]	60	[0	0	0]	34	-1	True	1	[1.9011	1.8682]	-0.0003 ]
[ 71	[0	0	0]	11	[0	0	0]	149	[0	0	0]	2	[0	0	-1]	35	-1	True	1	[2.11	2.168]	-0.1991 ]
[ 103	[0	0	0]	43	[0	0	0]	157	[0	0	0]	4	[0	0	1]	35	1	True	1	[2.11	2.168]	0.1991 ]
[ 83	[0	0	0]	19	[0	0	0]	152	[0	0	0]	1	[0	0	0]	36	1	True	1	[2.1055	2.2683]	0.0933 ]
[ 115	[0	0	0]	51	[0	0	0]	160	[0	0	0]	3	[0	0	0]	36	-1	True	1	[2.1055	2.2683]	-0.0933 ]
[ 71	[0	0	0]	11	[0	0	0]	149	[0	0	0]	13	[0	0	0]	37	-1	True	1	[2.11	1.8654]	-3.1306 ]
[ 83	[0	0	0]	19	[0	0	0]	152	[0	0	0]	20	[0	0	0]	37	-1	True	1	[2.1055	1.8681]	-3.1251 ]
[ 103	[0	0	0]	43	[0	0	0]	157	[0	0	0]	45	[0	0	0]	37	1	True	1	[2.11	1.8654]	3.1306 ]
[ 115	[0	0	0]	51	[0	0	0]	160	[0	0	0]	52	[0	0	0]	37	1	True	1	[2.1055	1.8681]	3.1251 ]
[ 92	[0	0	0]	26	[0	0	0]	155	[0	0	0]	28	[0	0	0]	38	-1	True	1	[2.1138	1.8682]	-3.1365 ]
[ 124	[0	0	0]	58	[0	0	0]	163	[0	0	0]	60	[0	0	0]	38	1	True	1	[2.1138	1.8682]	3.1365 ]
[ 85	[0	0	0]	21	[0	0	0]	153	[0	0	0]	23	[0	0	0]	39	-1	True	1	[2.1038	1.8682]	-3.1407 ]
[ 117	[0	0	0]	53	[0	0	0]	161	[0	0	0]	55	[0	0	0]	39	1	True	1	[2.1038	1.8682]	3.1407 ]
[ 11	[0	0	0]	12	[0	0	0]	150	[0	0	0]	13	[0	0	0]	40	1	True	1	[1.8485	1.8914]	0.0032 ]
[ 19	[0	0	0]	18	[0	0	0]	151	[0	0	0]	20	[0	0	0]	40	1	True	1	[1.8511	1.8894]	0.0044 ]
[ 21	[0	0	0]	22	[0	0	0]	154	[0	0	0]	23	[0	0	0]	40	1	True	1	[1.8549	1.8863]	0.0009 ]
[ 26	[0	0	0]	27	[0	0	0]	156	[0	0	0]	28	[0	0	0]	40	-1	True	1	[1.8493	1.8899]	-0.0018 ]
[ 43	[0	0	0]	44	[0	0	0]	158	[0	0	0]	45	[0	0	0]	40	-1	True	1	[1.8485	1.8914]	-0.0032 ]
[ 51	[0	0	0]	50	[0	0	0]	159	[0	0	0]	52	[0	0	0]	40	-1	True	1	[1.8511	1.8894]	-0.0043 ]
[ 53	[0	0	0]	54	[0	0	0]	162	[0	0	0]	55	[0	0	0]	40	-1	True	1	[1.8549	1.8863]	-0.0009 ]
[ 58	[0	0	0]	59	[0	0	0]	164	[0	0	0]	60	[0	0	0]	40	1	True	1	[1.8493	1.8899]	0.0018 ]
[ 72	[0	0	0]	12	[0	0	0]	150	[0	0	0]	13	[0	0	0]	41	1	True	1	[2.1226	1.8914]	3.1231 ]
[ 86	[0	0	0]	22	[0	0	0]	154	[0	0	0]	23	[0	0	0]	41	-1	True	1	[2.1198	1.8863]	-3.1246 ]
[ 104	[0	0	0]	44	[0	0	0]	158	[0	0	0]	45	[0	0	0]	41	-1	True	1	[2.1226	1.8914]	-3.123 ]
[ 118	[0	0	0]	54	[0	0	0]	162	[0	0	0]	55	[0	0	0]	41	1	True	1	[2.1198	1.8863]	3.1246 ]
[ 93	[0	0	0]	27	[0	0	0]	156	[0	0	0]	28	[0	0	0]	42	1	True	1	[2.1191	1.8899]	3.1031 ]
[ 125	[0	0	0]	59	[0	0	0]	164	[0	0	0]	60	[0	0	0]	42	-1	True	1	[2.1191	1.8899]	-3.1031 ]
[ 82	[0	0	0]	18	[0	0	0]	151	[0	0	0]	20	[0	0	0]	43	-1	True	1	[2.1095	1.8894]	-3.106 ]
[ 114	[0	0	0]	50	[0	0	0]	159	[0	0	0]	52	[0	0	0]	43	1	True	1	[2.1095	1.8894]	3.106 ]
[ 72	[0	0	0]	12	[0	0	0]	150	[0	0	0]	14	[0	0	0]	44	1	True	1	[2.1226	2.2173]	0.0253 ]
[ 104	[0	0	0]	44	[0	0	0]	158	[0	0	0]	46	[0	0	0]	44	-1	True	1	[2.1226	2.2173]	-0.0253 ]
[ 86	[0	0	0]	22	[0	0	0]	154	[0	0	0]	24	[0	0	0]	45	1	True	1	[2.1198	2.2328]	0.0625 ]
[ 118	[0	0	0]	54	[0	0	0]	162	[0	0	0]	56	[0	0	0]	45	-1	True	1	[2.1198	2.2328]	-0.0625 ]
[ 150	[0	0	0]	13	[0	0	0]	149	[0	0	0]	2	[0	0	-1]	46	-1	True	1	[1.9197	2.2276]	-2.9206 ]
[ 158	[0	0	0]	45	[0	0	0]	157	[0	0	0]	4	[0	0	1]	46	1	True	1	[1.9197	2.2276]	2.9206 ]
[ 151	[0	0	0]	20	[0	0	0]	152	[0	0	0]	1	[0	0	0]	47	1	True	1	[1.9184	2.1442]	3.0718 ]
[ 159	[0	0	0]	52	[0	0	0]	160	[0	0	0]	3	[0	0	0]	47	-1	True	1	[1.9184	2.1442]	-3.0718 ]
[ 156	[0	0	0]	28	[0	0	0]	155	[0	0	0]	1	[1	0	0]	48	-1	True	1	[1.9162	2.231]	-3.0003 ]
[ 164	[0	0	0]	60	[0	0	0]	163	[0	0	0]	3	[-1	0	0]	48	1	True	1	[1.9161	2.231]	3.0003 ]
[ 150	[0	0	0]	13	[0	0	0]	149	[0	0	0]	11	[0	0	0]	49	1	True	1	[1.9197	1.8654]	0.0015 ]
[ 151	[0	0	0]	20	[0	0	0]	152	[0	0	0]	19	[0	0	0]	49	1	True	1	[1.9184	1.8681]	0.0003 ]
[ 156	[0	0	0]	28	[0	0	0]	155	[0	0	0]	26	[0	0	0]	49	-1	True	1	[1.9162	1.8682]	-0.0014 ]
[ 158	[0	0	0]	45	[0	0	0]	157	[0	0	0]	43	[0	0	0]	49	-1	True	1	[1.9197	1.8654]	-0.0015 ]
[ 159	[0	0	0]	52	[0	0	0]	160	[0	0	0]	51	[0	0	0]	49	-1	True	1	[1.9184	1.8681]	-0.0003 ]
[ 164	[0	0	0]	60	[0	0	0]	163	[0	0	0]	58	[0	0	0]	49	1	True	1	[1.9161	1.8682]	0.0015 ]
[ 154	[0	0	0]	23	[0	0	0]	153	[0	0	0]	21	[0	0	0]	50	1	True	1	[1.9209	1.8682]	0.0051 ]
[ 162	[0	0	0]	55	[0	0	0]	161	[0	0	0]	53	[0	0	0]	50	-1	True	1	[1.9209	1.8682]	-0.0051 ]
[ 149	[0	0	0]	13	[0	0	0]	150	[0	0	0]	12	[0	0	0]	51	-1	True	1	[1.9197	1.8914]	-0.003 ]
[ 152	[0	0	0]	20	[0	0	0]	151	[0	0	0]	18	[0	0	0]	51	-1	True	1	[1.9184	1.8894]	-0.003 ]
[ 153	[0	0	0]	23	[0	0	0]	154	[0	0	0]	22	[0	0	0]	51	-1	True	1	[1.9209	1.8863]	-0.0038 ]
[ 155	[0	0	0]	28	[0	0	0]	156	[0	0	0]	27	[0	0	0]	51	1	True	1	[1.9162	1.8899]	0.0021 ]
[ 157	[0	0	0]	45	[0	0	0]	158	[0	0	0]	44	[0	0	0]	51	1	True	1	[1.9197	1.8914]	0.003 ]
[ 160	[0	0	0]	52	[0	0	0]	159	[0	0	0]	50	[0	0	0]	51	1	True	1	[1.9184	1.8894]	0.0029 ]
[ 161	[0	0	0]	55	[0	0	0]	162	[0	0	0]	54	[0	0	0]	51	1	True	1	[1.9209	1.8863]	0.0038 ]
[ 163	[0	0	0]	60	[0	0	0]	164	[0	0	0]	59	[0	0	0]	51	-1	True	1	[1.9161	1.8899]	-0.0021 ]
[ 149	[0	0	0]	13	[0	0	0]	150	[0	0	0]	14	[0	0	0]	52	1	True	1	[1.9197	2.1736]	3.0961 ]
[ 157	[0	0	0]	45	[0	0	0]	158	[0	0	0]	46	[0	0	0]	52	-1	True	1	[1.9197	2.1736]	-3.0961 ]
[ 152	[0	0	0]	20	[0	0	0]	151	[0	0	0]	17	[0	0	0]	53	1	True	1	[1.9184	2.1816]	3.1363 ]
[ 160	[0	0	0]	52	[0	0	0]	159	[0	0	0]	49	[0	0	0]	53	-1	True	1	[1.9184	2.1816]	-3.1363 ]
[ 153	[0	0	0]	23	[0	0	0]	154	[0	0	0]	24	[0	0	0]	54	1	True	1	[1.9209	2.1631]	3.0946 ]
[ 161	[0	0	0]	55	[0	0	0]	162	[0	0	0]	56	[0	0	0]	54	-1	True	1	[1.9209	2.1631]	-3.0946 ]
[ 155	[0	0	0]	28	[0	0	0]	156	[0	0	0]	29	[0	0	0]	55	1	True	1	[1.9162	2.1997]	3.0751 ]
[ 163	[0	0	0]	60	[0	0	0]	164	[0	0	0]	61	[0	0	0]	55	-1	True	1	[1.9161	2.1997]	-3.0751 ]
[ 150	[0	0	0]	14	[0	0	0]	15	[0	0	0]	77	[1	0	0]	56	-1	True	1	[1.9536	1.9233]	-0.9422 ]
[ 158	[0	0	0]	46	[0	0	0]	47	[0	0	0]	109	[0	0	0]	56	1	True	1	[1.9535	1.9233]	0.9422 ]
[ 151	[0	0	0]	17	[0	0	0]	16	[0	0	0]	79	[0	0	0]	57	-1	True	1	[1.9356	1.9033]	-1.182 ]
[ 159	[0	0	0]	49	[0	0	0]	48	[0	0	0]	111	[0	0	0]	57	1	True	1	[1.9356	1.9033]	1.182 ]
[ 154	[0	0	0]	24	[0	0	0]	25	[0	0	0]	90	[0	0	0]	58	-1	True	1	[1.9384	1.9087]	-1.2076 ]
[ 162	[0	0	0]	56	[0	0	0]	57	[0	0	0]	122	[0	0	0]	58	1	True	1	[1.9384	1.9087]	1.2076 ]
[ 156	[0	0	0]	29	[0	0	0]	30	[0	0	0]	98	[0	0	0]	59	-1	True	1	[1.9569	1.9212]	-0.9067 ]
[ 164	[0	0	0]	61	[0	0	0]	62	[0	0	0]	130	[0	0	0]	59	1	True	1	[1.9569	1.9212]	0.9067 ]
[ 15	[0	0	0]	14	[0	0	0]	150	[0	0	0]	12	[0	0	0]	60	-1	True	1	[1.9536	2.2173]	-2.2627 ]
[ 47	[0	0	0]	46	[0	0	0]	158	[0	0	0]	44	[0	0	0]	60	1	True	1	[1.9535	2.2173]	2.2627 ]
[ 16	[0	0	0]	17	[0	0	0]	151	[0	0	0]	18	[0	0	0]	61	1	True	1	[1.9356	2.2121]	2.2805 ]
[ 48	[0	0	0]	49	[0	0	0]	159	[0	0	0]	50	[0	0	0]	61	-1	True	1	[1.9356	2.2121]	-2.2805 ]
[ 25	[0	0	0]	24	[0	0	0]	154	[0	0	0]	22	[0	0	0]	62	1	True	1	[1.9384	2.2328]	2.0743 ]
[ 57	[0	0	0]	56	[0	0	0]	162	[0	0	0]	54	[0	0	0]	62	-1	True	1	[1.9384	2.2328]	-2.0743 ]
[ 30	[0	0	0]	29	[0	0	0]	156	[0	0	0]	27	[0	0	0]	63	-1	True	1	[1.9569	2.1913]	-2.5036 ]
[ 62	[0	0	0]	61	[0	0	0]	164	[0	0	0]	59	[0	0	0]	63	1	True	1	[1.9569	2.1913]	2.5036 ]
[ 76	[0	0	0]	15	[0	0	0]	16	[1	0	0]	79	[1	0	0]	64	-1	True	2	[1.9223	1.9225]	-3.1371 ]
[ 79	[0	0	0]	16	[0	0	0]	15	[-1	0	0]	76	[-1	0	0]	64	-1	True	2	[1.9225	1.9223]	-3.1371 ]
[ 90	[0	0	0]	25	[0	0	0]	57	[0	0	1]	122	[0	0	1]	64	1	True	2	[1.9222	1.9221]	-3.1416 ]
[ 97	[0	0	0]	30	[0	0	0]	62	[0	0	0]	129	[0	0	0]	64	1	True	1	[1.9199	1.9199]	-3.1416 ]
[ 108	[0	0	0]	47	[0	0	0]	48	[-1	0	0]	111	[-1	0	0]	64	1	True	2	[1.9223	1.9225]	3.1372 ]
[ 111	[0	0	0]	48	[0	0	0]	47	[1	0	0]	108	[1	0	0]	64	1	True	2	[1.9225	1.9223]	3.1372 ]
[ 122	[0	0	0]	57	[0	0	0]	25	[0	0	-1]	90	[0	0	-1]	64	1	True	2	[1.9221	1.9222]	-3.1416 ]
[ 77	[1	0	0]	15	[0	0	0]	16	[1	0	0]	79	[1	0	0]	65	-1	True	2	[1.9178	1.9225]	-1.0749 ]
[ 79	[0	0	0]	16	[0	0	0]	15	[-1	0	0]	77	[0	0	0]	65	-1	True	2	[1.9225	1.9178]	-1.0749 ]
[ 109	[0	0	0]	47	[0	0	0]	48	[-1	0	0]	111	[-1	0	0]	65	1	True	2	[1.9178	1.9225]	1.0749 ]
[ 111	[0	0	0]	48	[0	0	0]	47	[1	0	0]	109	[1	0	0]	65	1	True	2	[1.9225	1.9178]	1.0749 ]
[ 90	[0	0	0]	25	[0	0	0]	57	[0	0	1]	123	[0	0	1]	66	-1	True	2	[1.9222	1.906]	-1.0787 ]
[ 91	[0	0	1]	25	[0	0	0]	57	[0	0	1]	122	[0	0	1]	66	1	True	2	[1.906	1.9221]	1.0787 ]
[ 122	[0	0	0]	57	[0	0	0]	25	[0	0	-1]	91	[0	0	0]	66	1	True	2	[1.9221	1.906]	1.0787 ]
[ 123	[0	0	0]	57	[0	0	0]	25	[0	0	-1]	90	[0	0	-1]	66	-1	True	2	[1.906	1.9222]	-1.0787 ]
[ 97	[0	0	0]	30	[0	0	0]	62	[0	0	0]	130	[0	0	0]	67	1	True	1	[1.9199	1.9068]	1.0909 ]
[ 98	[0	0	0]	30	[0	0	0]	62	[0	0	0]	129	[0	0	0]	67	-1	True	1	[1.9068	1.9199]	-1.0909 ]
[ 91	[0	0	1]	25	[0	0	0]	57	[0	0	1]	123	[0	0	1]	68	0.0	True	2	[1.906	1.906]	-3.1416 ]
[ 98	[0	0	0]	30	[0	0	0]	62	[0	0	0]	130	[0	0	0]	68	0.0	True	1	[1.9068	1.9068]	-3.1416 ]
[ 123	[0	0	0]	57	[0	0	0]	25	[0	0	-1]	91	[0	0	0]	68	0.0	True	2	[1.906	1.906]	-3.1416 ]
