# Supplementary material for: Correction: An automated protocol to construct flexibility parameters for classical forcefields: applications to metal–organic frameworks
Source: RSC Adv. 2025 Jul 15;15(30):24791–801. doi: 10.1039/d5ra90084k (PMC12261396; doi:10.1039/d5ra90084k)
Supplement: RA-015-D5RA90084K-s001 [file RA-015-D5RA90084K-s001.zip › MOFs_inputs/quadrant_1_2/FURFOP/FURFOP_dihedral_types_list.txt]

[8[6-(6,8),30-(7,7,8)]    30[7-(6,6),7-(6,6),8-(6),8-(6)]    8[6-(6,8),30-(7,7,8)]    6[6-(6,16),8-(0),8-(30)]]      0      Nonrotatable      [1.7071, 1.84]      1.4505
[8[6-(6,8),30-(7,7,8)]    30[7-(6,6),7-(6,6),8-(6),8-(6)]    8[6-(6,8),30-(7,7,8)]    6[6-(6,16),8-(0),8-(30)]]      1      Nonrotatable      [1.7071, 2.1912]      2.807
[8[6-(6,8),30-(7,7,8)]    30[7-(6,6),7-(6,6),8-(6),8-(6)]    8[6-(6,8),30-(7,7,8)]    6[6-(6,16),8-(0),8-(30)]]      2      Nonrotatable      [1.7488, 1.9518]      1.1527
[7[6-(1,6),6-(1,7),30-(7,8,8)]    30[7-(6,6),7-(6,6),8-(6),8-(6)]    8[6-(6,8),30-(7,7,8)]    6[6-(6,16),8-(0),8-(30)]]      0      Nonrotatable      [2.0557, 2.4855]      0.3091
[8[6-(6,8),30-(7,7,8)]    30[7-(6,6),7-(6,6),8-(6),8-(6)]    7[6-(1,6),6-(1,7),30-(7,8,8)]    6[1-(0),6-(1,7),7-(6,30)]]      0      Nonrotatable      [2.2205, 2.2683]      0.2823
[8[6-(6,8),30-(7,7,8)]    30[7-(6,6),7-(6,6),8-(6),8-(6)]    7[6-(1,6),6-(1,7),30-(7,8,8)]    6[1-(0),6-(1,7),7-(6,30)]]      1      Nonrotatable      [1.7034, 2.1746]      0.2644
[8[6-(6,8),30-(7,7,8)]    30[7-(6,6),7-(6,6),8-(6),8-(6)]    7[6-(1,6),6-(1,7),30-(7,8,8)]    6[1-(0),6-(1,7),7-(6,30)]]      2      Nonrotatable      [1.6974, 2.168]      0.1909
[8[6-(6,8),30-(7,7,8)]    30[7-(6,6),7-(6,6),8-(6),8-(6)]    7[6-(1,6),6-(1,7),30-(7,8,8)]    6[1-(0),6-(1,7),7-(6,30)]]      3      Nonrotatable      [2.1901, 2.2471]      0.7092
[8[6-(6,8)]    6[6-(6,16),8-(0),8-(30)]    6[6-(1,6),6-(8,8),16-(6)]    6[1-(0),6-(1,6),6-(6,16)]]      0      Nonrotatable      [2.104, 2.2396]      3.0337
[8[6-(6,8)]    6[6-(6,16),8-(0),8-(30)]    6[6-(1,6),6-(8,8),16-(6)]    16[6-(6,6),6-(6,6)]]      0      Nonrotatable      [2.0864, 2.0748]      0.0993
[8[6-(6,8)]    6[6-(6,16),8-(0),8-(30)]    6[6-(1,6),6-(8,8),16-(6)]    16[6-(6,6),6-(6,6)]]      1      Nonrotatable      [2.1022, 2.1205]      0.0915
[8[6-(6,8)]    6[6-(6,16),8-(0),8-(30)]    6[6-(1,6),6-(8,8),16-(6)]    16[6-(6,6),6-(6,6)]]      2      Nonrotatable      [2.1093, 2.0839]      3.1109
[8[6-(6,8)]    6[6-(6,16),8-(0),8-(30)]    8[6-(6,8),30-(7,7,8)]    30[7-(6,6),7-(6,6),8-(6),8-(6)]]      0      Nonrotatable      [2.1809, 1.9518]      0.1582
[8[6-(6,8)]    6[6-(6,16),8-(0),8-(30)]    8[6-(6,8),30-(7,7,8)]    30[7-(6,6),7-(6,6),8-(6),8-(6)]]      1      Nonrotatable      [2.1578, 1.84]      0.1005
[8[6-(6,8)]    6[6-(6,16),8-(0),8-(30)]    8[6-(6,8),30-(7,7,8)]    30[7-(6,6),7-(6,6),8-(6),8-(6)]]      2      Nonrotatable      [2.2166, 2.4855]      0.5991
[8[6-(6,8)]    6[6-(6,16),8-(0),8-(30)]    8[6-(6,8),30-(7,7,8)]    30[7-(6,6),7-(6,6),8-(6),8-(6)]]      3      Nonrotatable      [2.2056, 2.1912]      0.031
[6[6-(6,16),8-(0),8-(30)]    6[6-(1,6),6-(8,8),16-(6)]    16[6-(6,6),6-(6,6)]    6[6-(1,6),6-(8,8),16-(6)]]      0      Nonrotatable      [2.0748, 1.5985]      3.1195
[6[6-(6,16),8-(0),8-(30)]    6[6-(1,6),6-(8,8),16-(6)]    16[6-(6,6),6-(6,6)]    6[6-(1,6),6-(8,8),16-(6)]]      1      Nonrotatable      [2.1205, 1.603]      3.1386
[6[6-(6,16),8-(0),8-(30)]    6[6-(1,6),6-(8,8),16-(6)]    16[6-(6,6),6-(6,6)]    6[6-(1,6),6-(8,8),16-(6)]]      2      Nonrotatable      [2.0839, 1.603]      3.1219
[16[6-(6,6),6-(6,6)]    6[6-(1,6),6-(8,8),16-(6)]    6[1-(0),6-(1,6),6-(6,16)]    6[1-(0),6-(1,6),6-(6,16)]]      0      Nonrotatable      [1.9498, 1.9622]      0.0092
[16[6-(6,6),6-(6,6)]    6[6-(1,6),6-(8,8),16-(6)]    6[1-(0),6-(1,6),6-(6,16)]    1[6-(6,6)]]      0      Nonrotatable      [1.9516, 2.1331]      3.1339
[16[6-(6,6),6-(6,6)]    6[6-(1,6),6-(8,8),16-(6)]    6[1-(0),6-(1,6),6-(6,16)]    1[6-(6,6)]]      1      Nonrotatable      [1.9465, 2.1279]      3.1229
[16[6-(6,6),6-(6,6)]    6[6-(1,6),6-(8,8),16-(6)]    6[1-(0),6-(1,6),6-(6,16)]    1[6-(6,6)]]      2      Nonrotatable      [1.9471, 2.1338]      3.1409
[16[6-(6,6),6-(6,6)]    6[6-(1,6),6-(8,8),16-(6)]    6[1-(0),6-(1,6),6-(6,16)]    1[6-(6,6)]]      3      Nonrotatable      [1.9539, 2.1354]      3.1276
[6[1-(0),6-(1,6),6-(6,16)]    6[6-(1,6),6-(8,8),16-(6)]    16[6-(6,6),6-(6,6)]    6[6-(1,6),6-(8,8),16-(6)]]      0      Nonrotatable      [1.9516, 1.5985]      0.007
[6[1-(0),6-(1,6),6-(6,16)]    6[6-(1,6),6-(8,8),16-(6)]    16[6-(6,6),6-(6,6)]    6[6-(1,6),6-(8,8),16-(6)]]      1      Nonrotatable      [1.9498, 1.601]      0.002
[6[6-(1,6),6-(8,8),16-(6)]    6[1-(0),6-(1,6),6-(6,16)]    6[1-(0),6-(1,6),6-(6,16)]    6[6-(1,6),6-(8,8),16-(6)]]      0      Nonrotatable      [1.9619, 1.9613]      0.0128
[6[6-(1,6),6-(8,8),16-(6)]    6[1-(0),6-(1,6),6-(6,16)]    6[1-(0),6-(1,6),6-(6,16)]    1[6-(6,6)]]      0      Nonrotatable      [1.9584, 2.1878]      3.1331
[6[6-(1,6),6-(8,8),16-(6)]    6[1-(0),6-(1,6),6-(6,16)]    6[1-(0),6-(1,6),6-(6,16)]    1[6-(6,6)]]      1      Nonrotatable      [1.9649, 2.186]      3.1387
[1[6-(6,7)]    6[1-(0),6-(1,7),7-(6,30)]    6[1-(0),6-(1,7),7-(6,6)]    7[6-(1,1,6),6-(1,6),6-(1,7)]]      0      Nonrotatable      [2.2799, 1.8511]      3.1215
[7[6-(1,6),6-(1,7),30-(7,8,8)]    6[1-(0),6-(1,7),7-(6,30)]    6[1-(0),6-(1,7),7-(6,6)]    1[6-(6,7)]]      0      Nonrotatable      [1.8998, 2.3118]      3.1188
[7[6-(1,6),6-(1,7),30-(7,8,8)]    6[1-(0),6-(1,7),7-(6,30)]    6[1-(0),6-(1,7),7-(6,6)]    1[6-(6,7)]]      1      Nonrotatable      [1.9011, 2.314]      3.0981
[7[6-(1,6),6-(1,7),30-(7,8,8)]    6[1-(0),6-(1,7),7-(6,30)]    6[1-(0),6-(1,7),7-(6,6)]    7[6-(1,1,6),6-(1,6),6-(1,7)]]      0      Nonrotatable      [1.8995, 1.8497]      0.0025
[7[6-(1,6),6-(1,7),30-(7,8,8)]    6[1-(0),6-(1,7),7-(6,30)]    6[1-(0),6-(1,7),7-(6,6)]    7[6-(1,1,6),6-(1,6),6-(1,7)]]      1      Nonrotatable      [1.8945, 1.8549]      0.0022
[6[1-(0),6-(1,7),7-(6,6)]    6[1-(0),6-(1,7),7-(6,30)]    7[6-(1,6),6-(1,7),30-(7,8,8)]    6[1-(0),7-(6,30),7-(6,6)]]      0      Nonrotatable      [1.8995, 1.8673]      0.0011
[1[6-(6,7)]    6[1-(0),6-(1,7),7-(6,30)]    7[6-(1,6),6-(1,7),30-(7,8,8)]    30[7-(6,6),7-(6,6),8-(6),8-(6)]]      0      Nonrotatable      [2.11, 2.168]      0.1991
[1[6-(6,7)]    6[1-(0),6-(1,7),7-(6,30)]    7[6-(1,6),6-(1,7),30-(7,8,8)]    30[7-(6,6),7-(6,6),8-(6),8-(6)]]      1      Nonrotatable      [2.1055, 2.2683]      0.0933
[1[6-(6,7)]    6[1-(0),6-(1,7),7-(6,30)]    7[6-(1,6),6-(1,7),30-(7,8,8)]    6[1-(0),7-(6,30),7-(6,6)]]      0      Nonrotatable      [2.1078, 1.8668]      3.1278
[1[6-(6,7)]    6[1-(0),6-(1,7),7-(6,30)]    7[6-(1,6),6-(1,7),30-(7,8,8)]    6[1-(0),7-(6,30),7-(6,6)]]      1      Nonrotatable      [2.1138, 1.8682]      3.1365
[1[6-(6,7)]    6[1-(0),6-(1,7),7-(6,30)]    7[6-(1,6),6-(1,7),30-(7,8,8)]    6[1-(0),7-(6,30),7-(6,6)]]      2      Nonrotatable      [2.1038, 1.8682]      3.1407
[6[1-(0),6-(1,7),7-(6,30)]    6[1-(0),6-(1,7),7-(6,6)]    7[6-(1,1,6),6-(1,6),6-(1,7)]    6[1-(0),7-(6,30),7-(6,6)]]      0      Nonrotatable      [1.851, 1.8893]      0.0026
[1[6-(6,7)]    6[1-(0),6-(1,7),7-(6,6)]    7[6-(1,1,6),6-(1,6),6-(1,7)]    6[1-(0),7-(6,30),7-(6,6)]]      0      Nonrotatable      [2.1212, 1.8888]      3.1238
[1[6-(6,7)]    6[1-(0),6-(1,7),7-(6,6)]    7[6-(1,1,6),6-(1,6),6-(1,7)]    6[1-(0),7-(6,30),7-(6,6)]]      1      Nonrotatable      [2.1191, 1.8899]      3.1031
[1[6-(6,7)]    6[1-(0),6-(1,7),7-(6,6)]    7[6-(1,1,6),6-(1,6),6-(1,7)]    6[1-(0),7-(6,30),7-(6,6)]]      2      Nonrotatable      [2.1095, 1.8894]      3.106
[1[6-(6,7)]    6[1-(0),6-(1,7),7-(6,6)]    7[6-(1,1,6),6-(1,6),6-(1,7)]    6[1-(0),1-(0),6-(1,1,6),7-(6,6)]]      0      Nonrotatable      [2.1226, 2.2173]      0.0253
[1[6-(6,7)]    6[1-(0),6-(1,7),7-(6,6)]    7[6-(1,1,6),6-(1,6),6-(1,7)]    6[1-(0),1-(0),6-(1,1,6),7-(6,6)]]      1      Nonrotatable      [2.1198, 2.2328]      0.0625
[7[6-(1,1,6),6-(1,6),6-(1,7)]    6[1-(0),7-(6,30),7-(6,6)]    7[6-(1,6),6-(1,7),30-(7,8,8)]    30[7-(6,6),7-(6,6),8-(6),8-(6)]]      0      Nonrotatable      [1.9197, 2.2276]      2.9206
[7[6-(1,1,6),6-(1,6),6-(1,7)]    6[1-(0),7-(6,30),7-(6,6)]    7[6-(1,6),6-(1,7),30-(7,8,8)]    30[7-(6,6),7-(6,6),8-(6),8-(6)]]      1      Nonrotatable      [1.9184, 2.1442]      3.0718
[7[6-(1,1,6),6-(1,6),6-(1,7)]    6[1-(0),7-(6,30),7-(6,6)]    7[6-(1,6),6-(1,7),30-(7,8,8)]    30[7-(6,6),7-(6,6),8-(6),8-(6)]]      2      Nonrotatable      [1.9162, 2.231]      3.0003
[7[6-(1,1,6),6-(1,6),6-(1,7)]    6[1-(0),7-(6,30),7-(6,6)]    7[6-(1,6),6-(1,7),30-(7,8,8)]    6[1-(0),6-(1,7),7-(6,30)]]      0      Nonrotatable      [1.9181, 1.8673]      0.0011
[7[6-(1,1,6),6-(1,6),6-(1,7)]    6[1-(0),7-(6,30),7-(6,6)]    7[6-(1,6),6-(1,7),30-(7,8,8)]    6[1-(0),6-(1,7),7-(6,30)]]      1      Nonrotatable      [1.9209, 1.8682]      0.0051
[7[6-(1,6),6-(1,7),30-(7,8,8)]    6[1-(0),7-(6,30),7-(6,6)]    7[6-(1,1,6),6-(1,6),6-(1,7)]    6[1-(0),6-(1,7),7-(6,6)]]      0      Nonrotatable      [1.9188, 1.8893]      0.0029
[7[6-(1,6),6-(1,7),30-(7,8,8)]    6[1-(0),7-(6,30),7-(6,6)]    7[6-(1,1,6),6-(1,6),6-(1,7)]    6[1-(0),1-(0),6-(1,1,6),7-(6,6)]]      0      Nonrotatable      [1.9197, 2.1736]      3.0961
[7[6-(1,6),6-(1,7),30-(7,8,8)]    6[1-(0),7-(6,30),7-(6,6)]    7[6-(1,1,6),6-(1,6),6-(1,7)]    6[1-(0),1-(0),6-(1,1,6),7-(6,6)]]      1      Nonrotatable      [1.9184, 2.1816]      3.1363
[7[6-(1,6),6-(1,7),30-(7,8,8)]    6[1-(0),7-(6,30),7-(6,6)]    7[6-(1,1,6),6-(1,6),6-(1,7)]    6[1-(0),1-(0),6-(1,1,6),7-(6,6)]]      2      Nonrotatable      [1.9209, 2.1631]      3.0946
[7[6-(1,6),6-(1,7),30-(7,8,8)]    6[1-(0),7-(6,30),7-(6,6)]    7[6-(1,1,6),6-(1,6),6-(1,7)]    6[1-(0),1-(0),6-(1,1,6),7-(6,6)]]      3      Nonrotatable      [1.9162, 2.1997]      3.0751
[7[6-(1,1,6),6-(1,6),6-(1,7)]    6[1-(0),1-(0),6-(1,1,6),7-(6,6)]    6[1-(0),1-(0),6-(1,1,6),6-(1,1,7)]    1[6-(1,6,6)]]      0      Nonrotatable      [1.9536, 1.9233]      0.9422
[7[6-(1,1,6),6-(1,6),6-(1,7)]    6[1-(0),1-(0),6-(1,1,6),7-(6,6)]    6[1-(0),1-(0),6-(1,1,6),6-(1,1,7)]    1[6-(1,6,6)]]      1      Nonrotatable      [1.9356, 1.9033]      1.182
[7[6-(1,1,6),6-(1,6),6-(1,7)]    6[1-(0),1-(0),6-(1,1,6),7-(6,6)]    6[1-(0),1-(0),6-(1,1,6),6-(1,1,7)]    1[6-(1,6,6)]]      2      Nonrotatable      [1.9384, 1.9087]      1.2076
[7[6-(1,1,6),6-(1,6),6-(1,7)]    6[1-(0),1-(0),6-(1,1,6),7-(6,6)]    6[1-(0),1-(0),6-(1,1,6),6-(1,1,7)]    1[6-(1,6,6)]]      3      Nonrotatable      [1.9569, 1.9212]      0.9067
[6[1-(0),1-(0),6-(1,1,6),6-(1,1,7)]    6[1-(0),1-(0),6-(1,1,6),7-(6,6)]    7[6-(1,1,6),6-(1,6),6-(1,7)]    6[1-(0),6-(1,7),7-(6,6)]]      0      Nonrotatable      [1.9536, 2.2173]      2.2627
[6[1-(0),1-(0),6-(1,1,6),6-(1,1,7)]    6[1-(0),1-(0),6-(1,1,6),7-(6,6)]    7[6-(1,1,6),6-(1,6),6-(1,7)]    6[1-(0),6-(1,7),7-(6,6)]]      1      Nonrotatable      [1.9356, 2.2121]      2.2805
[6[1-(0),1-(0),6-(1,1,6),6-(1,1,7)]    6[1-(0),1-(0),6-(1,1,6),7-(6,6)]    7[6-(1,1,6),6-(1,6),6-(1,7)]    6[1-(0),6-(1,7),7-(6,6)]]      2      Nonrotatable      [1.9384, 2.2328]      2.0743
[6[1-(0),1-(0),6-(1,1,6),6-(1,1,7)]    6[1-(0),1-(0),6-(1,1,6),7-(6,6)]    7[6-(1,1,6),6-(1,6),6-(1,7)]    6[1-(0),6-(1,7),7-(6,6)]]      3      Nonrotatable      [1.9569, 2.1913]      2.5036
[1[6-(1,6,6)]    6[1-(0),1-(0),6-(1,1,6),6-(1,1,7)]    6[1-(0),1-(0),6-(1,1,6),6-(1,1,7)]    1[6-(1,6,6)]]      0      Nonrotatable      [1.922, 1.922]      3.139
[1[6-(1,6,6)]    6[1-(0),1-(0),6-(1,1,6),6-(1,1,7)]    6[1-(0),1-(0),6-(1,1,6),6-(1,1,7)]    1[6-(1,6,6)]]      1      Nonrotatable      [1.9202, 1.9202]      1.0749
[1[6-(1,6,6)]    6[1-(0),1-(0),6-(1,1,6),6-(1,1,7)]    6[1-(0),1-(0),6-(1,1,6),6-(1,1,7)]    1[6-(1,6,6)]]      2      Nonrotatable      [1.9141, 1.9141]      1.0787
[1[6-(1,6,6)]    6[1-(0),1-(0),6-(1,1,6),6-(1,1,7)]    6[1-(0),1-(0),6-(1,1,6),6-(1,1,7)]    1[6-(1,6,6)]]      3      Nonrotatable      [1.9133, 1.9133]      1.0909
[1[6-(1,6,6)]    6[1-(0),1-(0),6-(1,1,6),6-(1,1,7)]    6[1-(0),1-(0),6-(1,1,6),6-(1,1,7)]    1[6-(1,6,6)]]      4      Nonrotatable      [1.9063, 1.9063]      3.1416
