# Supplementary material for: Correction: An automated protocol to construct flexibility parameters for classical forcefields: applications to metal–organic frameworks
Source: RSC Adv. 2025 Jul 15;15(30):24791–801. doi: 10.1039/d5ra90084k (PMC12261396; doi:10.1039/d5ra90084k)
Supplement: RA-015-D5RA90084K-s001 [file RA-015-D5RA90084K-s001.zip › MOFs_inputs/quadrant_1_2/GUYLOC/GUYLOC_dihedral_instances_list.txt]

[ 225	[0	0	0]	1	[0	0	0]	12	[-1	0	0]	46	[-1	0	0]	0	-1	True	2	[1.6505	2.3148]	-2.9959 ]
[ 227	[0	0	-1]	2	[0	0	0]	9	[1	0	0]	71	[1	0	0]	0	-1	True	2	[1.6505	2.3148]	-2.9959 ]
[ 226	[0	0	0]	3	[0	0	0]	17	[0	0	0]	73	[0	0	0]	0	-1	True	1	[1.6505	2.3148]	-2.9959 ]
[ 228	[0	0	-1]	4	[0	0	0]	16	[0	0	0]	48	[0	0	0]	0	-1	True	1	[1.6505	2.3148]	-2.9959 ]
[ 230	[0	0	0]	5	[0	0	0]	32	[0	0	0]	141	[0	0	0]	0	1	True	1	[1.6505	2.3148]	2.9959 ]
[ 232	[0	0	1]	6	[0	0	0]	31	[0	0	0]	116	[0	0	0]	0	1	True	1	[1.6505	2.3148]	2.9959 ]
[ 229	[0	0	1]	7	[0	0	0]	35	[-1	0	0]	139	[-1	0	0]	0	1	True	2	[1.6505	2.3148]	2.9959 ]
[ 231	[0	0	0]	8	[0	0	0]	28	[1	0	0]	114	[1	0	0]	0	1	True	2	[1.6505	2.3148]	2.9959 ]
[ 227	[-1	0	-1]	2	[-1	0	0]	9	[0	0	0]	71	[0	0	0]	0	-1	True	2	[1.6505	2.3148]	-2.9959 ]
[ 225	[1	0	0]	1	[1	0	0]	12	[0	0	0]	46	[0	0	0]	0	-1	True	2	[1.6505	2.3148]	-2.9959 ]
[ 231	[-1	0	0]	8	[-1	0	0]	28	[0	0	0]	114	[0	0	0]	0	1	True	2	[1.6505	2.3148]	2.9959 ]
[ 229	[1	0	1]	7	[1	0	0]	35	[0	0	0]	139	[0	0	0]	0	1	True	2	[1.6505	2.3148]	2.9959 ]
[ 225	[0	0	0]	1	[0	0	0]	18	[-1	0	0]	49	[-1	0	0]	1	-1	True	2	[1.6922	2.2598]	-2.6372 ]
[ 227	[0	0	-1]	2	[0	0	0]	10	[1	0	0]	74	[1	0	0]	1	-1	True	2	[1.6922	2.2598]	-2.6372 ]
[ 226	[0	0	0]	3	[0	0	0]	19	[0	0	0]	83	[0	0	0]	1	-1	True	1	[1.6922	2.2599]	-2.6372 ]
[ 228	[0	0	-1]	4	[0	0	0]	20	[0	0	0]	63	[0	0	0]	1	-1	True	1	[1.6922	2.2599]	-2.6372 ]
[ 230	[0	0	0]	5	[0	0	0]	34	[0	0	0]	131	[0	0	0]	1	1	True	1	[1.6922	2.2599]	2.6372 ]
[ 232	[0	0	1]	6	[0	0	0]	26	[0	0	0]	101	[0	0	0]	1	1	True	1	[1.6922	2.2598]	2.6372 ]
[ 229	[0	0	1]	7	[0	0	0]	36	[-1	0	0]	142	[-1	0	0]	1	1	True	2	[1.6922	2.2599]	2.6372 ]
[ 231	[0	0	0]	8	[0	0	0]	33	[1	0	0]	117	[1	0	0]	1	1	True	2	[1.6922	2.2598]	2.6372 ]
[ 227	[-1	0	-1]	2	[-1	0	0]	10	[0	0	0]	74	[0	0	0]	1	-1	True	2	[1.6922	2.2598]	-2.6372 ]
[ 225	[1	0	0]	1	[1	0	0]	18	[0	0	0]	49	[0	0	0]	1	-1	True	2	[1.6922	2.2598]	-2.6372 ]
[ 231	[-1	0	0]	8	[-1	0	0]	33	[0	0	0]	117	[0	0	0]	1	1	True	2	[1.6922	2.2598]	2.6372 ]
[ 229	[1	0	1]	7	[1	0	0]	36	[0	0	0]	142	[0	0	0]	1	1	True	2	[1.6922	2.2599]	2.6372 ]
[ 225	[0	0	0]	1	[0	0	0]	21	[0	0	0]	71	[0	0	0]	2	-1	True	1	[1.7399	2.0379]	-3.1136 ]
[ 227	[0	0	-1]	2	[0	0	0]	11	[0	0	0]	46	[0	0	0]	2	-1	True	1	[1.7399	2.038]	-3.1136 ]
[ 226	[0	0	0]	3	[0	0	0]	13	[0	0	0]	48	[0	0	0]	2	-1	True	1	[1.7399	2.0379]	-3.1136 ]
[ 228	[0	0	-1]	4	[0	0	0]	22	[0	0	0]	73	[0	0	0]	2	-1	True	1	[1.7399	2.0379]	-3.1136 ]
[ 230	[0	0	0]	5	[0	0	0]	29	[0	0	0]	116	[0	0	0]	2	1	True	1	[1.7399	2.0379]	3.1136 ]
[ 232	[0	0	1]	6	[0	0	0]	39	[0	0	0]	141	[0	0	0]	2	1	True	1	[1.7399	2.0379]	3.1136 ]
[ 229	[0	0	1]	7	[0	0	0]	27	[0	0	0]	114	[0	0	0]	2	1	True	1	[1.7399	2.038]	3.1136 ]
[ 231	[0	0	0]	8	[0	0	0]	38	[0	0	0]	139	[0	0	0]	2	1	True	1	[1.7399	2.0379]	3.1136 ]
[ 225	[0	0	0]	1	[0	0	0]	23	[0	0	0]	74	[0	0	0]	3	-1	True	1	[1.8313	2.0753]	-2.812 ]
[ 227	[0	0	-1]	2	[0	0	0]	14	[0	0	0]	49	[0	0	0]	3	-1	True	1	[1.8313	2.0753]	-2.812 ]
[ 226	[0	0	0]	3	[0	0	0]	15	[0	0	0]	63	[0	0	0]	3	-1	True	1	[1.8313	2.0753]	-2.812 ]
[ 228	[0	0	-1]	4	[0	0	0]	24	[0	0	0]	83	[0	0	0]	3	-1	True	1	[1.8313	2.0753]	-2.812 ]
[ 230	[0	0	0]	5	[0	0	0]	25	[0	0	0]	101	[0	0	0]	3	1	True	1	[1.8313	2.0753]	2.812 ]
[ 232	[0	0	1]	6	[0	0	0]	37	[0	0	0]	131	[0	0	0]	3	1	True	1	[1.8313	2.0753]	2.812 ]
[ 229	[0	0	1]	7	[0	0	0]	30	[0	0	0]	117	[0	0	0]	3	1	True	1	[1.8313	2.0753]	2.812 ]
[ 231	[0	0	0]	8	[0	0	0]	40	[0	0	0]	142	[0	0	0]	3	1	True	1	[1.8313	2.0753]	2.812 ]
[ 23	[0	0	0]	1	[0	0	0]	225	[0	0	0]	61	[0	0	0]	4	-1	True	1	[1.8313	2.0772]	-2.6974 ]
[ 14	[0	0	0]	2	[0	0	0]	227	[0	0	-1]	41	[1	0	-1]	4	-1	True	2	[1.8313	2.0772]	-2.6974 ]
[ 15	[0	0	0]	3	[0	0	0]	226	[0	0	0]	98	[0	0	0]	4	-1	True	1	[1.8313	2.0772]	-2.6974 ]
[ 24	[0	0	0]	4	[0	0	0]	228	[0	0	-1]	93	[0	0	-1]	4	-1	True	2	[1.8313	2.0772]	-2.6974 ]
[ 25	[0	0	0]	5	[0	0	0]	230	[0	0	0]	158	[0	0	0]	4	1	True	1	[1.8313	2.0772]	2.6974 ]
[ 37	[0	0	0]	6	[0	0	0]	232	[0	0	1]	153	[0	0	1]	4	1	True	2	[1.8313	2.0772]	2.6974 ]
[ 30	[0	0	0]	7	[0	0	0]	229	[0	0	1]	126	[0	0	1]	4	1	True	2	[1.8313	2.0772]	2.6974 ]
[ 40	[0	0	0]	8	[0	0	0]	231	[0	0	0]	112	[1	0	0]	4	1	True	1	[1.8313	2.0772]	2.6974 ]
[ 14	[0	0	1]	2	[0	0	1]	227	[0	0	0]	41	[1	0	0]	4	-1	True	2	[1.8313	2.0772]	-2.6974 ]
[ 24	[0	0	1]	4	[0	0	1]	228	[0	0	0]	93	[0	0	0]	4	-1	True	2	[1.8313	2.0772]	-2.6974 ]
[ 30	[0	0	-1]	7	[0	0	-1]	229	[0	0	0]	126	[0	0	0]	4	1	True	2	[1.8313	2.0772]	2.6974 ]
[ 37	[0	0	-1]	6	[0	0	-1]	232	[0	0	0]	153	[0	0	0]	4	1	True	2	[1.8313	2.0772]	2.6974 ]
[ 2	[-1	0	0]	9	[0	0	0]	71	[0	0	0]	72	[0	0	0]	5	1	True	1	[2.3148	2.0189]	2.9262 ]
[ 1	[1	0	0]	12	[0	0	0]	46	[0	0	0]	47	[0	0	0]	5	1	True	1	[2.3148	2.0188]	2.9262 ]
[ 4	[0	0	0]	16	[0	0	0]	48	[0	0	0]	52	[0	0	0]	5	1	True	1	[2.3148	2.0188]	2.9262 ]
[ 3	[0	0	0]	17	[0	0	0]	73	[0	0	0]	77	[0	0	0]	5	1	True	1	[2.3148	2.0188]	2.9262 ]
[ 8	[-1	0	0]	28	[0	0	0]	114	[0	0	0]	115	[0	0	0]	5	-1	True	1	[2.3148	2.0188]	-2.9262 ]
[ 6	[0	0	0]	31	[0	0	0]	116	[0	0	0]	120	[0	0	0]	5	-1	True	1	[2.3148	2.0188]	-2.9262 ]
[ 5	[0	0	0]	32	[0	0	0]	141	[0	0	0]	145	[0	0	0]	5	-1	True	1	[2.3148	2.0188]	-2.9262 ]
[ 7	[1	0	0]	35	[0	0	0]	139	[0	0	0]	140	[0	0	0]	5	-1	True	1	[2.3148	2.0188]	-2.9262 ]
[ 2	[-1	0	0]	10	[0	0	0]	74	[0	0	0]	75	[0	0	0]	6	1	True	1	[2.2598	2.0174]	2.853 ]
[ 1	[1	0	0]	18	[0	0	0]	49	[0	0	0]	50	[0	0	0]	6	1	True	1	[2.2598	2.0173]	2.853 ]
[ 3	[0	0	0]	19	[0	0	0]	83	[0	0	0]	84	[0	0	0]	6	1	True	1	[2.2599	2.0174]	2.8529 ]
[ 4	[0	0	0]	20	[0	0	0]	63	[0	0	0]	64	[0	0	0]	6	1	True	1	[2.2599	2.0174]	2.853 ]
[ 6	[0	0	0]	26	[0	0	0]	101	[0	0	0]	102	[0	0	0]	6	-1	True	1	[2.2598	2.0174]	-2.853 ]
[ 8	[-1	0	0]	33	[0	0	0]	117	[0	0	0]	118	[0	0	0]	6	-1	True	1	[2.2598	2.0173]	-2.853 ]
[ 5	[0	0	0]	34	[0	0	0]	131	[0	0	0]	132	[0	0	0]	6	-1	True	1	[2.2599	2.0174]	-2.8529 ]
[ 7	[1	0	0]	36	[0	0	0]	142	[0	0	0]	143	[0	0	0]	6	-1	True	1	[2.2599	2.0174]	-2.853 ]
[ 2	[0	0	0]	11	[0	0	0]	46	[0	0	0]	47	[0	0	0]	7	1	True	1	[2.038	2.0628]	3.0578 ]
[ 3	[0	0	0]	13	[0	0	0]	48	[0	0	0]	52	[0	0	0]	7	1	True	1	[2.0379	2.0628]	3.0578 ]
[ 1	[0	0	0]	21	[0	0	0]	71	[0	0	0]	72	[0	0	0]	7	1	True	1	[2.0379	2.0627]	3.0578 ]
[ 4	[0	0	0]	22	[0	0	0]	73	[0	0	0]	77	[0	0	0]	7	1	True	1	[2.0379	2.0628]	3.0578 ]
[ 7	[0	0	0]	27	[0	0	0]	114	[0	0	0]	115	[0	0	0]	7	-1	True	1	[2.038	2.0628]	-3.0578 ]
[ 5	[0	0	0]	29	[0	0	0]	116	[0	0	0]	120	[0	0	0]	7	-1	True	1	[2.0379	2.0628]	-3.0578 ]
[ 8	[0	0	0]	38	[0	0	0]	139	[0	0	0]	140	[0	0	0]	7	-1	True	1	[2.0379	2.0627]	-3.0578 ]
[ 6	[0	0	0]	39	[0	0	0]	141	[0	0	0]	145	[0	0	0]	7	-1	True	1	[2.0379	2.0628]	-3.0578 ]
[ 2	[0	0	0]	14	[0	0	0]	49	[0	0	0]	50	[0	0	0]	8	1	True	1	[2.0753	2.0562]	3.0979 ]
[ 3	[0	0	0]	15	[0	0	0]	63	[0	0	0]	64	[0	0	0]	8	1	True	1	[2.0753	2.0562]	3.0979 ]
[ 1	[0	0	0]	23	[0	0	0]	74	[0	0	0]	75	[0	0	0]	8	1	True	1	[2.0753	2.0562]	3.0979 ]
[ 4	[0	0	0]	24	[0	0	0]	83	[0	0	0]	84	[0	0	0]	8	1	True	1	[2.0753	2.0562]	3.0979 ]
[ 5	[0	0	0]	25	[0	0	0]	101	[0	0	0]	102	[0	0	0]	8	-1	True	1	[2.0753	2.0562]	-3.0979 ]
[ 7	[0	0	0]	30	[0	0	0]	117	[0	0	0]	118	[0	0	0]	8	-1	True	1	[2.0753	2.0562]	-3.0979 ]
[ 6	[0	0	0]	37	[0	0	0]	131	[0	0	0]	132	[0	0	0]	8	-1	True	1	[2.0753	2.0562]	-3.0979 ]
[ 8	[0	0	0]	40	[0	0	0]	142	[0	0	0]	143	[0	0	0]	8	-1	True	1	[2.0753	2.0562]	-3.0979 ]
[ 227	[-1	0	0]	41	[0	0	0]	42	[0	0	0]	162	[0	0	0]	9	1	True	1	[2.1397	2.0767]	3.1369 ]
[ 225	[0	0	0]	61	[0	0	0]	62	[-1	0	0]	172	[-1	0	0]	9	1	True	2	[2.1397	2.0767]	3.137 ]
[ 225	[1	0	0]	61	[1	0	0]	62	[0	0	0]	172	[0	0	0]	9	1	True	2	[2.1397	2.0767]	3.137 ]
[ 228	[0	0	0]	93	[0	0	0]	94	[0	0	0]	188	[0	0	0]	9	1	True	1	[2.1397	2.0767]	3.137 ]
[ 226	[0	0	0]	98	[0	0	0]	99	[0	0	0]	192	[0	0	0]	9	1	True	1	[2.1397	2.0767]	3.1369 ]
[ 231	[-1	0	0]	112	[0	0	0]	113	[0	0	0]	200	[0	0	0]	9	-1	True	1	[2.1397	2.0767]	-3.137 ]
[ 229	[0	0	0]	126	[0	0	0]	127	[-1	0	0]	206	[-1	0	0]	9	-1	True	2	[2.1397	2.0767]	-3.137 ]
[ 229	[1	0	0]	126	[1	0	0]	127	[0	0	0]	206	[0	0	0]	9	-1	True	2	[2.1397	2.0767]	-3.137 ]
[ 232	[0	0	0]	153	[0	0	0]	154	[0	0	0]	220	[0	0	0]	9	-1	True	1	[2.1397	2.0767]	-3.137 ]
[ 230	[0	0	0]	158	[0	0	0]	159	[0	0	0]	224	[0	0	0]	9	-1	True	1	[2.1397	2.0767]	-3.137 ]
[ 225	[0	0	0]	44	[0	0	0]	43	[0	0	0]	163	[0	0	0]	10	1	True	1	[2.1295	2.0891]	3.1411 ]
[ 227	[0	0	0]	59	[0	0	0]	58	[0	0	0]	169	[0	0	0]	10	1	True	1	[2.1295	2.0891]	3.1411 ]
[ 228	[0	0	0]	92	[0	0	0]	91	[0	0	0]	185	[0	0	0]	10	1	True	1	[2.1295	2.0891]	3.1411 ]
[ 226	[0	0	0]	97	[0	0	0]	96	[0	0	0]	189	[0	0	0]	10	1	True	1	[2.1295	2.0891]	3.1411 ]
[ 229	[0	0	0]	110	[0	0	0]	109	[0	0	0]	197	[0	0	0]	10	-1	True	1	[2.1295	2.0891]	-3.1411 ]
[ 231	[0	0	0]	129	[0	0	0]	128	[0	0	0]	207	[0	0	0]	10	-1	True	1	[2.1295	2.0891]	-3.1411 ]
[ 232	[0	0	0]	152	[0	0	0]	151	[0	0	0]	217	[0	0	0]	10	-1	True	1	[2.1295	2.0891]	-3.1411 ]
[ 230	[0	0	0]	157	[0	0	0]	156	[0	0	0]	221	[0	0	0]	10	-1	True	1	[2.1295	2.0891]	-3.1411 ]
[ 43	[0	0	0]	44	[0	0	0]	225	[0	0	0]	61	[0	0	0]	11	-1	True	1	[2.1295	2.0744]	-0.0295 ]
[ 58	[0	0	0]	59	[0	0	0]	227	[0	0	0]	41	[1	0	0]	11	-1	True	1	[2.1295	2.0744]	-0.0295 ]
[ 91	[0	0	0]	92	[0	0	0]	228	[0	0	0]	93	[0	0	0]	11	-1	True	1	[2.1295	2.0744]	-0.0295 ]
[ 96	[0	0	0]	97	[0	0	0]	226	[0	0	0]	98	[0	0	0]	11	-1	True	1	[2.1295	2.0744]	-0.0295 ]
[ 109	[0	0	0]	110	[0	0	0]	229	[0	0	0]	126	[0	0	0]	11	1	True	1	[2.1295	2.0744]	0.0295 ]
[ 128	[0	0	0]	129	[0	0	0]	231	[0	0	0]	112	[1	0	0]	11	1	True	1	[2.1295	2.0744]	0.0295 ]
[ 151	[0	0	0]	152	[0	0	0]	232	[0	0	0]	153	[0	0	0]	11	1	True	1	[2.1295	2.0744]	0.0294 ]
[ 156	[0	0	0]	157	[0	0	0]	230	[0	0	0]	158	[0	0	0]	11	1	True	1	[2.1295	2.0744]	0.0294 ]
[ 161	[0	0	1]	41	[0	0	0]	227	[-1	0	0]	59	[-1	0	0]	12	1	True	2	[2.0215	2.0744]	3.1127 ]
[ 171	[-1	0	0]	61	[0	0	0]	225	[0	0	0]	44	[0	0	0]	12	1	True	1	[2.0215	2.0744]	3.1127 ]
[ 187	[0	0	1]	93	[0	0	0]	228	[0	0	0]	92	[0	0	0]	12	1	True	1	[2.0215	2.0744]	3.1127 ]
[ 191	[0	0	0]	98	[0	0	0]	226	[0	0	0]	97	[0	0	0]	12	1	True	1	[2.0215	2.0744]	3.1127 ]
[ 199	[0	0	0]	112	[0	0	0]	231	[-1	0	0]	129	[-1	0	0]	12	-1	True	2	[2.0215	2.0744]	-3.1127 ]
[ 205	[-1	0	0]	126	[0	0	0]	229	[0	0	0]	110	[0	0	0]	12	-1	True	1	[2.0215	2.0744]	-3.1127 ]
[ 219	[0	0	0]	153	[0	0	0]	232	[0	0	0]	152	[0	0	0]	12	-1	True	1	[2.0215	2.0744]	-3.1127 ]
[ 223	[0	0	0]	158	[0	0	0]	230	[0	0	0]	157	[0	0	0]	12	-1	True	1	[2.0215	2.0744]	-3.1127 ]
[ 161	[1	0	1]	41	[1	0	0]	227	[0	0	0]	59	[0	0	0]	12	1	True	2	[2.0215	2.0744]	3.1127 ]
[ 199	[1	0	0]	112	[1	0	0]	231	[0	0	0]	129	[0	0	0]	12	-1	True	2	[2.0215	2.0744]	-3.1127 ]
[ 164	[0	0	0]	44	[0	0	0]	225	[0	0	0]	61	[0	0	0]	13	1	True	1	[2.025	2.0744]	3.1199 ]
[ 186	[0	0	0]	92	[0	0	0]	228	[0	0	0]	93	[0	0	0]	13	1	True	1	[2.025	2.0744]	3.1198 ]
[ 190	[0	0	0]	97	[0	0	0]	226	[0	0	0]	98	[0	0	0]	13	1	True	1	[2.025	2.0744]	3.1198 ]
[ 198	[0	0	0]	110	[0	0	0]	229	[0	0	0]	126	[0	0	0]	13	-1	True	1	[2.025	2.0744]	-3.1198 ]
[ 208	[0	0	0]	129	[0	0	0]	231	[0	0	0]	112	[1	0	0]	13	-1	True	1	[2.025	2.0744]	-3.1198 ]
[ 218	[0	0	0]	152	[0	0	0]	232	[0	0	0]	153	[0	0	0]	13	-1	True	1	[2.025	2.0744]	-3.1198 ]
[ 222	[0	0	0]	157	[0	0	0]	230	[0	0	0]	158	[0	0	0]	13	-1	True	1	[2.025	2.0744]	-3.1198 ]
[ 162	[0	0	0]	42	[0	0	0]	60	[-1	0	0]	58	[-1	0	0]	14	-1	True	2	[2.1271	2.0572]	-3.1414 ]
[ 172	[-1	0	0]	62	[-1	0	0]	45	[0	0	0]	43	[0	0	0]	14	-1	True	2	[2.127	2.0572]	-3.1414 ]
[ 162	[1	0	0]	42	[1	0	0]	60	[0	0	0]	58	[0	0	0]	14	-1	True	2	[2.1271	2.0572]	-3.1414 ]
[ 172	[0	0	0]	62	[0	0	0]	45	[1	0	0]	43	[1	0	0]	14	-1	True	2	[2.127	2.0572]	-3.1414 ]
[ 188	[0	0	0]	94	[0	0	0]	95	[0	0	0]	91	[0	0	0]	14	-1	True	1	[2.1271	2.0572]	-3.1414 ]
[ 192	[0	0	0]	99	[0	0	0]	100	[0	0	0]	96	[0	0	0]	14	-1	True	1	[2.1271	2.0572]	-3.1414 ]
[ 206	[-1	0	0]	127	[-1	0	0]	111	[0	0	0]	109	[0	0	0]	14	1	True	2	[2.1271	2.0572]	3.1414 ]
[ 200	[0	0	0]	113	[0	0	0]	130	[-1	0	0]	128	[-1	0	0]	14	1	True	2	[2.127	2.0572]	3.1414 ]
[ 206	[0	0	0]	127	[0	0	0]	111	[1	0	0]	109	[1	0	0]	14	1	True	2	[2.1271	2.0572]	3.1414 ]
[ 200	[1	0	0]	113	[1	0	0]	130	[0	0	0]	128	[0	0	0]	14	1	True	2	[2.127	2.0572]	3.1414 ]
[ 220	[0	0	0]	154	[0	0	0]	155	[0	0	0]	151	[0	0	0]	14	1	True	1	[2.127	2.0572]	3.1414 ]
[ 224	[0	0	0]	159	[0	0	0]	160	[0	0	0]	156	[0	0	0]	14	1	True	1	[2.127	2.0572]	3.1414 ]
[ 163	[0	0	0]	43	[0	0	0]	45	[0	0	0]	62	[-1	0	0]	15	-1	True	1	[2.1079	2.0572]	-3.1059 ]
[ 169	[0	0	0]	58	[0	0	0]	60	[0	0	0]	42	[1	0	0]	15	-1	True	1	[2.108	2.0572]	-3.1059 ]
[ 185	[0	0	0]	91	[0	0	0]	95	[0	0	0]	94	[0	0	0]	15	-1	True	1	[2.108	2.0572]	-3.1059 ]
[ 189	[0	0	0]	96	[0	0	0]	100	[0	0	0]	99	[0	0	0]	15	-1	True	1	[2.108	2.0572]	-3.1059 ]
[ 197	[0	0	0]	109	[0	0	0]	111	[0	0	0]	127	[-1	0	0]	15	1	True	1	[2.108	2.0572]	3.1059 ]
[ 207	[0	0	0]	128	[0	0	0]	130	[0	0	0]	113	[1	0	0]	15	1	True	1	[2.1079	2.0572]	3.1059 ]
[ 217	[0	0	0]	151	[0	0	0]	155	[0	0	0]	154	[0	0	0]	15	1	True	1	[2.108	2.0572]	3.1059 ]
[ 221	[0	0	0]	156	[0	0	0]	160	[0	0	0]	159	[0	0	0]	15	1	True	1	[2.1079	2.0572]	3.1059 ]
[ 62	[-1	0	0]	45	[0	0	0]	60	[-1	0	0]	42	[0	0	0]	16	1	True	2	[2.1123	2.1123]	0.7552 ]
[ 42	[1	0	0]	60	[0	0	0]	45	[1	0	0]	62	[0	0	0]	16	1	True	2	[2.1123	2.1123]	0.7552 ]
[ 94	[0	0	0]	95	[0	0	0]	100	[0	0	0]	99	[0	0	0]	16	1	True	1	[2.1123	2.1123]	0.7552 ]
[ 127	[-1	0	0]	111	[0	0	0]	130	[-1	0	0]	113	[0	0	0]	16	-1	True	2	[2.1123	2.1123]	-0.7552 ]
[ 113	[1	0	0]	130	[0	0	0]	111	[1	0	0]	127	[0	0	0]	16	-1	True	2	[2.1123	2.1123]	-0.7552 ]
[ 154	[0	0	0]	155	[0	0	0]	160	[0	0	0]	159	[0	0	0]	16	-1	True	1	[2.1123	2.1123]	-0.7552 ]
[ 11	[0	0	0]	46	[0	0	0]	47	[0	0	0]	69	[0	-1	0]	17	1	True	1	[2.0628	2.269]	0.01 ]
[ 13	[0	0	0]	48	[0	0	0]	52	[0	0	0]	56	[0	0	0]	17	1	True	1	[2.0628	2.2691]	0.01 ]
[ 21	[0	0	0]	71	[0	0	0]	72	[0	0	0]	89	[0	-1	0]	17	1	True	1	[2.0627	2.2691]	0.01 ]
[ 22	[0	0	0]	73	[0	0	0]	77	[0	0	0]	81	[0	0	0]	17	1	True	1	[2.0628	2.2691]	0.01 ]
[ 27	[0	0	0]	114	[0	0	0]	115	[0	0	0]	107	[0	1	0]	17	-1	True	1	[2.0628	2.269]	-0.01 ]
[ 29	[0	0	0]	116	[0	0	0]	120	[0	0	0]	124	[0	0	0]	17	-1	True	1	[2.0628	2.2691]	-0.01 ]
[ 38	[0	0	0]	139	[0	0	0]	140	[0	0	0]	137	[0	1	0]	17	-1	True	1	[2.0627	2.2691]	-0.01 ]
[ 39	[0	0	0]	141	[0	0	0]	145	[0	0	0]	149	[0	0	0]	17	-1	True	1	[2.0628	2.2691]	-0.01 ]
[ 18	[0	0	0]	49	[0	0	0]	50	[0	0	0]	234	[0	0	0]	18	-1	True	1	[2.0173	2.0557]	-0.0816 ]
[ 20	[0	0	0]	63	[0	0	0]	64	[0	0	0]	236	[0	0	0]	18	-1	True	1	[2.0174	2.0557]	-0.0816 ]
[ 10	[0	0	0]	74	[0	0	0]	75	[0	0	0]	238	[0	0	0]	18	-1	True	1	[2.0174	2.0556]	-0.0816 ]
[ 19	[0	0	0]	83	[0	0	0]	84	[0	0	0]	240	[0	0	0]	18	-1	True	1	[2.0174	2.0556]	-0.0816 ]
[ 26	[0	0	0]	101	[0	0	0]	102	[0	0	0]	242	[0	0	0]	18	1	True	1	[2.0174	2.0557]	0.0816 ]
[ 33	[0	0	0]	117	[0	0	0]	118	[0	0	0]	244	[0	0	0]	18	1	True	1	[2.0173	2.0557]	0.0816 ]
[ 34	[0	0	0]	131	[0	0	0]	132	[0	0	0]	246	[0	0	0]	18	1	True	1	[2.0174	2.0557]	0.0816 ]
[ 36	[0	0	0]	142	[0	0	0]	143	[0	0	0]	248	[0	0	0]	18	1	True	1	[2.0174	2.0557]	0.0816 ]
[ 234	[0	0	0]	50	[0	0	0]	54	[0	0	0]	53	[0	0	0]	19	-1	True	1	[1.95	1.9675]	-0.0048 ]
[ 236	[0	0	0]	64	[0	0	0]	67	[0	0	0]	66	[0	0	0]	19	-1	True	1	[1.95	1.9675]	-0.0048 ]
[ 238	[0	0	0]	75	[0	0	0]	79	[0	0	0]	78	[0	0	0]	19	-1	True	1	[1.95	1.9675]	-0.0048 ]
[ 240	[0	0	0]	84	[0	0	0]	87	[0	0	0]	86	[0	0	0]	19	-1	True	1	[1.95	1.9675]	-0.0048 ]
[ 242	[0	0	0]	102	[0	0	0]	105	[0	0	0]	104	[0	0	0]	19	1	True	1	[1.95	1.9675]	0.0048 ]
[ 244	[0	0	0]	118	[0	0	0]	122	[0	0	0]	121	[0	0	0]	19	1	True	1	[1.95	1.9675]	0.0048 ]
[ 246	[0	0	0]	132	[0	0	0]	135	[0	0	0]	134	[0	0	0]	19	1	True	1	[1.95	1.9675]	0.0048 ]
[ 248	[0	0	0]	143	[0	0	0]	147	[0	0	0]	146	[0	0	0]	19	1	True	1	[1.95	1.9675]	0.0048 ]
[ 235	[0	-1	0]	47	[0	0	0]	69	[0	-1	0]	175	[0	-1	0]	20	-1	True	2	[1.9468	2.1365]	-3.1393 ]
[ 233	[0	0	0]	52	[0	0	0]	56	[0	0	0]	167	[0	0	0]	20	-1	True	1	[1.9467	2.1365]	-3.1393 ]
[ 235	[0	0	0]	47	[0	1	0]	69	[0	0	0]	175	[0	0	0]	20	-1	True	2	[1.9468	2.1365]	-3.1393 ]
[ 239	[0	-1	0]	72	[0	0	0]	89	[0	-1	0]	183	[0	-1	0]	20	-1	True	2	[1.9468	2.1365]	-3.1393 ]
[ 237	[0	0	0]	77	[0	0	0]	81	[0	0	0]	179	[0	0	0]	20	-1	True	1	[1.9468	2.1366]	-3.1393 ]
[ 239	[0	0	0]	72	[0	1	0]	89	[0	0	0]	183	[0	0	0]	20	-1	True	2	[1.9468	2.1365]	-3.1393 ]
[ 241	[0	0	0]	115	[0	-1	0]	107	[0	0	0]	195	[0	0	0]	20	1	True	2	[1.9467	2.1365]	3.1393 ]
[ 241	[0	1	0]	115	[0	0	0]	107	[0	1	0]	195	[0	1	0]	20	1	True	2	[1.9467	2.1365]	3.1393 ]
[ 243	[0	0	0]	120	[0	0	0]	124	[0	0	0]	203	[0	0	0]	20	1	True	1	[1.9468	2.1365]	3.1394 ]
[ 245	[0	0	0]	140	[0	-1	0]	137	[0	0	0]	211	[0	0	0]	20	1	True	2	[1.9468	2.1366]	3.1393 ]
[ 245	[0	1	0]	140	[0	0	0]	137	[0	1	0]	211	[0	1	0]	20	1	True	2	[1.9468	2.1366]	3.1393 ]
[ 247	[0	0	0]	145	[0	0	0]	149	[0	0	0]	215	[0	0	0]	20	1	True	1	[1.9468	2.1366]	3.1393 ]
[ 69	[0	-1	0]	47	[0	0	0]	235	[0	-1	0]	68	[0	-1	0]	21	1	True	2	[1.9468	1.6067]	0.0161 ]
[ 56	[0	0	0]	52	[0	0	0]	233	[0	0	0]	55	[0	0	0]	21	1	True	1	[1.9467	1.6067]	0.0161 ]
[ 89	[0	-1	0]	72	[0	0	0]	239	[0	-1	0]	88	[0	-1	0]	21	1	True	2	[1.9468	1.6067]	0.0161 ]
[ 81	[0	0	0]	77	[0	0	0]	237	[0	0	0]	80	[0	0	0]	21	1	True	1	[1.9468	1.6067]	0.0161 ]
[ 107	[0	1	0]	115	[0	0	0]	241	[0	1	0]	106	[0	1	0]	21	-1	True	2	[1.9467	1.6067]	-0.0161 ]
[ 124	[0	0	0]	120	[0	0	0]	243	[0	0	0]	123	[0	0	0]	21	-1	True	1	[1.9468	1.6067]	-0.0161 ]
[ 137	[0	1	0]	140	[0	0	0]	245	[0	1	0]	136	[0	1	0]	21	-1	True	2	[1.9468	1.6067]	-0.0161 ]
[ 149	[0	0	0]	145	[0	0	0]	247	[0	0	0]	148	[0	0	0]	21	-1	True	1	[1.9468	1.6067]	-0.0161 ]
[ 69	[0	0	0]	47	[0	1	0]	235	[0	0	0]	68	[0	0	0]	21	1	True	2	[1.9468	1.6067]	0.0161 ]
[ 89	[0	0	0]	72	[0	1	0]	239	[0	0	0]	88	[0	0	0]	21	1	True	2	[1.9468	1.6067]	0.0161 ]
[ 107	[0	0	0]	115	[0	-1	0]	241	[0	0	0]	106	[0	0	0]	21	-1	True	2	[1.9467	1.6067]	-0.0161 ]
[ 137	[0	0	0]	140	[0	-1	0]	245	[0	0	0]	136	[0	0	0]	21	-1	True	2	[1.9468	1.6067]	-0.0161 ]
[ 54	[0	0	0]	50	[0	0	0]	234	[0	0	0]	51	[0	0	0]	22	1	True	1	[1.95	1.6015]	0.0082 ]
[ 67	[0	0	0]	64	[0	0	0]	236	[0	0	0]	65	[0	0	0]	22	1	True	1	[1.95	1.6015]	0.0082 ]
[ 79	[0	0	0]	75	[0	0	0]	238	[0	0	0]	76	[0	0	0]	22	1	True	1	[1.95	1.6015]	0.0082 ]
[ 87	[0	0	0]	84	[0	0	0]	240	[0	0	0]	85	[0	0	0]	22	1	True	1	[1.95	1.6015]	0.0082 ]
[ 105	[0	0	0]	102	[0	0	0]	242	[0	0	0]	103	[0	0	0]	22	-1	True	1	[1.95	1.6015]	-0.0082 ]
[ 122	[0	0	0]	118	[0	0	0]	244	[0	0	0]	119	[0	0	0]	22	-1	True	1	[1.95	1.6015]	-0.0082 ]
[ 135	[0	0	0]	132	[0	0	0]	246	[0	0	0]	133	[0	0	0]	22	-1	True	1	[1.95	1.6015]	-0.0082 ]
[ 147	[0	0	0]	143	[0	0	0]	248	[0	0	0]	144	[0	0	0]	22	-1	True	1	[1.95	1.6015]	-0.0082 ]
[ 51	[0	0	0]	55	[0	0	0]	57	[0	0	0]	56	[0	0	0]	23	1	True	1	[2.243	1.9709]	3.131 ]
[ 65	[0	0	0]	68	[0	0	0]	70	[0	0	0]	69	[0	0	0]	23	1	True	1	[2.243	1.9709]	3.131 ]
[ 76	[0	0	0]	80	[0	0	0]	82	[0	0	0]	81	[0	0	0]	23	1	True	1	[2.243	1.9709]	3.131 ]
[ 85	[0	0	0]	88	[0	0	0]	90	[0	0	0]	89	[0	0	0]	23	1	True	1	[2.243	1.9709]	3.131 ]
[ 103	[0	0	0]	106	[0	0	0]	108	[0	0	0]	107	[0	0	0]	23	-1	True	1	[2.243	1.9709]	-3.131 ]
[ 119	[0	0	0]	123	[0	0	0]	125	[0	0	0]	124	[0	0	0]	23	-1	True	1	[2.243	1.9709]	-3.131 ]
[ 133	[0	0	0]	136	[0	0	0]	138	[0	0	0]	137	[0	0	0]	23	-1	True	1	[2.243	1.9709]	-3.131 ]
[ 144	[0	0	0]	148	[0	0	0]	150	[0	0	0]	149	[0	0	0]	23	-1	True	1	[2.243	1.9709]	-3.131 ]
[ 55	[0	0	0]	51	[0	0	0]	53	[0	0	0]	165	[0	0	0]	24	-1	True	1	[2.2461	2.1582]	-0.0347 ]
[ 68	[0	0	0]	65	[0	0	0]	66	[0	0	0]	173	[0	0	0]	24	-1	True	1	[2.2461	2.1582]	-0.0347 ]
[ 80	[0	0	0]	76	[0	0	0]	78	[0	0	0]	177	[0	0	0]	24	-1	True	1	[2.2461	2.1582]	-0.0347 ]
[ 88	[0	0	0]	85	[0	0	0]	86	[0	0	0]	181	[0	0	0]	24	-1	True	1	[2.2461	2.1582]	-0.0347 ]
[ 106	[0	0	0]	103	[0	0	0]	104	[0	0	0]	193	[0	0	0]	24	1	True	1	[2.2461	2.1582]	0.0347 ]
[ 123	[0	0	0]	119	[0	0	0]	121	[0	0	0]	201	[0	0	0]	24	1	True	1	[2.2461	2.1582]	0.0347 ]
[ 136	[0	0	0]	133	[0	0	0]	134	[0	0	0]	209	[0	0	0]	24	1	True	1	[2.2461	2.1582]	0.0347 ]
[ 148	[0	0	0]	144	[0	0	0]	146	[0	0	0]	213	[0	0	0]	24	1	True	1	[2.2461	2.1582]	0.0347 ]
[ 234	[0	0	0]	51	[0	0	0]	55	[0	0	0]	233	[0	0	0]	25	1	True	1	[2.0939	2.1045]	2.8002 ]
[ 236	[0	0	0]	65	[0	0	0]	68	[0	0	0]	235	[0	0	0]	25	1	True	1	[2.0939	2.1045]	2.8002 ]
[ 238	[0	0	0]	76	[0	0	0]	80	[0	0	0]	237	[0	0	0]	25	1	True	1	[2.0939	2.1045]	2.8002 ]
[ 240	[0	0	0]	85	[0	0	0]	88	[0	0	0]	239	[0	0	0]	25	1	True	1	[2.0939	2.1045]	2.8002 ]
[ 242	[0	0	0]	103	[0	0	0]	106	[0	0	0]	241	[0	0	0]	25	-1	True	1	[2.0939	2.1045]	-2.8002 ]
[ 244	[0	0	0]	119	[0	0	0]	123	[0	0	0]	243	[0	0	0]	25	-1	True	1	[2.0939	2.1045]	-2.8002 ]
[ 246	[0	0	0]	133	[0	0	0]	136	[0	0	0]	245	[0	0	0]	25	-1	True	1	[2.0939	2.1045]	-2.8002 ]
[ 248	[0	0	0]	144	[0	0	0]	148	[0	0	0]	247	[0	0	0]	25	-1	True	1	[2.0939	2.1045]	-2.8002 ]
[ 55	[0	0	0]	51	[0	0	0]	234	[0	0	0]	50	[0	0	0]	26	-1	True	1	[2.0939	1.6015]	-3.1394 ]
[ 68	[0	0	0]	65	[0	0	0]	236	[0	0	0]	64	[0	0	0]	26	-1	True	1	[2.0939	1.6015]	-3.1394 ]
[ 80	[0	0	0]	76	[0	0	0]	238	[0	0	0]	75	[0	0	0]	26	-1	True	1	[2.0939	1.6015]	-3.1394 ]
[ 88	[0	0	0]	85	[0	0	0]	240	[0	0	0]	84	[0	0	0]	26	-1	True	1	[2.0939	1.6015]	-3.1394 ]
[ 106	[0	0	0]	103	[0	0	0]	242	[0	0	0]	102	[0	0	0]	26	1	True	1	[2.0939	1.6015]	3.1394 ]
[ 123	[0	0	0]	119	[0	0	0]	244	[0	0	0]	118	[0	0	0]	26	1	True	1	[2.0939	1.6015]	3.1394 ]
[ 136	[0	0	0]	133	[0	0	0]	246	[0	0	0]	132	[0	0	0]	26	1	True	1	[2.0939	1.6015]	3.1394 ]
[ 148	[0	0	0]	144	[0	0	0]	248	[0	0	0]	143	[0	0	0]	26	1	True	1	[2.0939	1.6015]	3.1394 ]
[ 51	[0	0	0]	55	[0	0	0]	233	[0	0	0]	52	[0	0	0]	27	-1	True	1	[2.1045	1.6067]	-3.137 ]
[ 65	[0	0	0]	68	[0	0	0]	235	[0	0	0]	47	[0	1	0]	27	-1	True	1	[2.1045	1.6067]	-3.137 ]
[ 76	[0	0	0]	80	[0	0	0]	237	[0	0	0]	77	[0	0	0]	27	-1	True	1	[2.1045	1.6067]	-3.137 ]
[ 85	[0	0	0]	88	[0	0	0]	239	[0	0	0]	72	[0	1	0]	27	-1	True	1	[2.1045	1.6067]	-3.137 ]
[ 103	[0	0	0]	106	[0	0	0]	241	[0	0	0]	115	[0	-1	0]	27	1	True	1	[2.1045	1.6067]	3.137 ]
[ 119	[0	0	0]	123	[0	0	0]	243	[0	0	0]	120	[0	0	0]	27	1	True	1	[2.1045	1.6067]	3.137 ]
[ 133	[0	0	0]	136	[0	0	0]	245	[0	0	0]	140	[0	-1	0]	27	1	True	1	[2.1045	1.6067]	3.137 ]
[ 144	[0	0	0]	148	[0	0	0]	247	[0	0	0]	145	[0	0	0]	27	1	True	1	[2.1045	1.6067]	3.137 ]
[ 55	[0	0	0]	57	[0	0	0]	56	[0	0	0]	52	[0	0	0]	28	1	True	1	[1.9709	1.9648]	0.0001 ]
[ 68	[0	0	0]	70	[0	0	0]	69	[0	0	0]	47	[0	1	0]	28	1	True	1	[1.9709	1.9648]	0.0001 ]
[ 80	[0	0	0]	82	[0	0	0]	81	[0	0	0]	77	[0	0	0]	28	1	True	1	[1.9709	1.9648]	0.0001 ]
[ 88	[0	0	0]	90	[0	0	0]	89	[0	0	0]	72	[0	1	0]	28	1	True	1	[1.9709	1.9648]	0.0001 ]
[ 106	[0	0	0]	108	[0	0	0]	107	[0	0	0]	115	[0	-1	0]	28	-1	True	1	[1.9709	1.9648]	-0.0001 ]
[ 123	[0	0	0]	125	[0	0	0]	124	[0	0	0]	120	[0	0	0]	28	-1	True	1	[1.9709	1.9648]	-0.0001 ]
[ 136	[0	0	0]	138	[0	0	0]	137	[0	0	0]	140	[0	-1	0]	28	-1	True	1	[1.9709	1.9648]	-0.0001 ]
[ 148	[0	0	0]	150	[0	0	0]	149	[0	0	0]	145	[0	0	0]	28	-1	True	1	[1.9709	1.9648]	-0.0001 ]
[ 165	[0	0	0]	53	[0	0	0]	54	[0	0	0]	166	[0	0	0]	29	1	True	1	[2.1619	2.1761]	0.0107 ]
[ 173	[0	0	0]	66	[0	0	0]	67	[0	0	0]	174	[0	0	0]	29	1	True	1	[2.1619	2.1761]	0.0107 ]
[ 177	[0	0	0]	78	[0	0	0]	79	[0	0	0]	178	[0	0	0]	29	1	True	1	[2.1619	2.1761]	0.0107 ]
[ 181	[0	0	0]	86	[0	0	0]	87	[0	0	0]	182	[0	0	0]	29	1	True	1	[2.1619	2.1761]	0.0107 ]
[ 193	[0	0	0]	104	[0	0	0]	105	[0	0	0]	194	[0	0	0]	29	-1	True	1	[2.1619	2.1761]	-0.0107 ]
[ 201	[0	0	0]	121	[0	0	0]	122	[0	0	0]	202	[0	0	0]	29	-1	True	1	[2.1619	2.1761]	-0.0107 ]
[ 209	[0	0	0]	134	[0	0	0]	135	[0	0	0]	210	[0	0	0]	29	-1	True	1	[2.1619	2.1762]	-0.0107 ]
[ 213	[0	0	0]	146	[0	0	0]	147	[0	0	0]	214	[0	0	0]	29	-1	True	1	[2.1619	2.1761]	-0.0108 ]
