# Supplementary material for: Correction: An automated protocol to construct flexibility parameters for classical forcefields: applications to metal–organic frameworks
Source: RSC Adv. 2025 Jul 15;15(30):24791–801. doi: 10.1039/d5ra90084k (PMC12261396; doi:10.1039/d5ra90084k)
Supplement: RA-015-D5RA90084K-s001 [file RA-015-D5RA90084K-s001.zip › MOFs_inputs/quadrant_1_2/GUYLOC/GUYLOC_dihedral_types_list.txt]

[7[6-(1,6),6-(1,6),30-(8,8,8,8)]    30[7-(6,6),8-(6),8-(6),8-(6),8-(6)]    8[6-(6,8),30-(7,8,8,8)]    6[6-(6,16),8-(30),8-(30)]]      0      Nonrotatable      [1.6505, 2.3148]      2.9959
[7[6-(1,6),6-(1,6),30-(8,8,8,8)]    30[7-(6,6),8-(6),8-(6),8-(6),8-(6)]    8[6-(6,8),30-(7,8,8,8)]    6[6-(6,16),8-(30),8-(30)]]      1      Nonrotatable      [1.6922, 2.2598]      2.6372
[7[6-(1,6),6-(1,6),30-(8,8,8,8)]    30[7-(6,6),8-(6),8-(6),8-(6),8-(6)]    8[6-(6,8),30-(7,8,8,8)]    6[6-(6,16),8-(30),8-(30)]]      2      Nonrotatable      [1.7399, 2.0379]      3.1136
[7[6-(1,6),6-(1,6),30-(8,8,8,8)]    30[7-(6,6),8-(6),8-(6),8-(6),8-(6)]    8[6-(6,8),30-(7,8,8,8)]    6[6-(6,16),8-(30),8-(30)]]      3      Nonrotatable      [1.8313, 2.0753]      2.812
[8[6-(6,8),30-(7,8,8,8)]    30[7-(6,6),8-(6),8-(6),8-(6),8-(6)]    7[6-(1,6),6-(1,6),30-(8,8,8,8)]    6[1-(0),6-(1,6),7-(6,30)]]      0      Nonrotatable      [1.8313, 2.0772]      2.6974
[30[7-(6,6),8-(6),8-(6),8-(6),8-(6)]    8[6-(6,8),30-(7,8,8,8)]    6[6-(6,16),8-(30),8-(30)]    6[6-(1,6),6-(8,8),16-(6)]]      0      Nonrotatable      [2.3148, 2.0188]      2.9262
[30[7-(6,6),8-(6),8-(6),8-(6),8-(6)]    8[6-(6,8),30-(7,8,8,8)]    6[6-(6,16),8-(30),8-(30)]    6[6-(1,6),6-(8,8),16-(6)]]      1      Nonrotatable      [2.2598, 2.0174]      2.853
[30[7-(6,6),8-(6),8-(6),8-(6),8-(6)]    8[6-(6,8),30-(7,8,8,8)]    6[6-(6,16),8-(30),8-(30)]    6[6-(1,6),6-(8,8),16-(6)]]      2      Nonrotatable      [2.0379, 2.0628]      3.0578
[30[7-(6,6),8-(6),8-(6),8-(6),8-(6)]    8[6-(6,8),30-(7,8,8,8)]    6[6-(6,16),8-(30),8-(30)]    6[6-(1,6),6-(8,8),16-(6)]]      3      Nonrotatable      [2.0753, 2.0562]      3.0979
[7[6-(1,6),6-(1,6),30-(8,8,8,8)]    6[1-(0),6-(1,6),7-(6,30)]    6[1-(0),6-(1,7),6-(6,6)]    1[6-(6,6)]]      0      Nonrotatable      [2.1397, 2.0767]      3.137
[7[6-(1,6),6-(1,6),30-(8,8,8,8)]    6[1-(0),6-(1,6),7-(6,30)]    6[1-(0),6-(1,7),6-(6,6)]    1[6-(6,6)]]      1      Nonrotatable      [2.1295, 2.0891]      3.1411
[6[1-(0),6-(1,7),6-(6,6)]    6[1-(0),6-(1,6),7-(6,30)]    7[6-(1,6),6-(1,6),30-(8,8,8,8)]    6[1-(0),6-(1,6),7-(6,30)]]      0      Nonrotatable      [2.1295, 2.0744]      0.0295
[1[6-(6,7)]    6[1-(0),6-(1,6),7-(6,30)]    7[6-(1,6),6-(1,6),30-(8,8,8,8)]    6[1-(0),6-(1,6),7-(6,30)]]      0      Nonrotatable      [2.0215, 2.0744]      3.1127
[1[6-(6,7)]    6[1-(0),6-(1,6),7-(6,30)]    7[6-(1,6),6-(1,6),30-(8,8,8,8)]    6[1-(0),6-(1,6),7-(6,30)]]      1      Nonrotatable      [2.025, 2.0744]      3.1198
[1[6-(6,6)]    6[1-(0),6-(1,7),6-(6,6)]    6[6-(1,6),6-(1,6),6-(6,6)]    6[1-(0),6-(1,7),6-(6,6)]]      0      Nonrotatable      [2.1271, 2.0572]      3.1414
[1[6-(6,6)]    6[1-(0),6-(1,7),6-(6,6)]    6[6-(1,6),6-(1,6),6-(6,6)]    6[1-(0),6-(1,7),6-(6,6)]]      1      Nonrotatable      [2.108, 2.0572]      3.1059
[6[1-(0),6-(1,7),6-(6,6)]    6[6-(1,6),6-(1,6),6-(6,6)]    6[6-(1,6),6-(1,6),6-(6,6)]    6[1-(0),6-(1,7),6-(6,6)]]      0      Nonrotatable      [2.1123, 2.1123]      0.7552
[8[6-(6,8),30-(7,8,8,8)]    6[6-(6,16),8-(30),8-(30)]    6[6-(1,6),6-(8,8),16-(6)]    6[1-(0),6-(1,6),6-(6,16)]]      0      Nonrotatable      [2.0628, 2.2691]      0.01
[8[6-(6,8),30-(7,8,8,8)]    6[6-(6,16),8-(30),8-(30)]    6[6-(1,6),6-(8,8),16-(6)]    16[6-(6,6),6-(6,6)]]      0      Nonrotatable      [2.0174, 2.0557]      0.0816
[16[6-(6,6),6-(6,6)]    6[6-(1,6),6-(8,8),16-(6)]    6[1-(0),6-(1,6),6-(6,16)]    6[1-(0),6-(1,6),6-(6,16)]]      0      Nonrotatable      [1.95, 1.9675]      0.0048
[16[6-(6,6),6-(6,6)]    6[6-(1,6),6-(8,8),16-(6)]    6[1-(0),6-(1,6),6-(6,16)]    1[6-(6,6)]]      0      Nonrotatable      [1.9468, 2.1365]      3.1393
[6[1-(0),6-(1,6),6-(6,16)]    6[6-(1,6),6-(8,8),16-(6)]    16[6-(6,6),6-(6,6)]    6[6-(1,6),6-(6,16),16-(6)]]      0      Nonrotatable      [1.9468, 1.6067]      0.0161
[6[1-(0),6-(1,6),6-(6,16)]    6[6-(1,6),6-(8,8),16-(6)]    16[6-(6,6),6-(6,6)]    6[6-(1,6),6-(6,16),16-(6)]]      1      Nonrotatable      [1.95, 1.6015]      0.0082
[6[6-(1,6),6-(6,16),16-(6)]    6[6-(1,6),6-(6,16),16-(6)]    6[1-(0),6-(1,6),6-(6,16)]    6[1-(0),6-(1,6),6-(6,16)]]      0      Nonrotatable      [2.243, 1.9709]      3.131
[6[6-(1,6),6-(6,16),16-(6)]    6[6-(1,6),6-(6,16),16-(6)]    6[1-(0),6-(1,6),6-(6,16)]    1[6-(6,6)]]      0      Nonrotatable      [2.2461, 2.1582]      0.0347
[16[6-(6,6),6-(6,6)]    6[6-(1,6),6-(6,16),16-(6)]    6[6-(1,6),6-(6,16),16-(6)]    16[6-(6,6),6-(6,6)]]      0      Nonrotatable      [2.0939, 2.1045]      2.8002
[6[6-(1,6),6-(6,16),16-(6)]    6[6-(1,6),6-(6,16),16-(6)]    16[6-(6,6),6-(6,6)]    6[6-(1,6),6-(8,8),16-(6)]]      0      Nonrotatable      [2.0939, 1.6015]      3.1394
[6[6-(1,6),6-(6,16),16-(6)]    6[6-(1,6),6-(6,16),16-(6)]    16[6-(6,6),6-(6,6)]    6[6-(1,6),6-(8,8),16-(6)]]      1      Nonrotatable      [2.1045, 1.6067]      3.137
[6[6-(1,6),6-(6,16),16-(6)]    6[1-(0),6-(1,6),6-(6,16)]    6[1-(0),6-(1,6),6-(6,16)]    6[6-(1,6),6-(8,8),16-(6)]]      0      Nonrotatable      [1.9709, 1.9648]      0.0001
[1[6-(6,6)]    6[1-(0),6-(1,6),6-(6,16)]    6[1-(0),6-(1,6),6-(6,16)]    1[6-(6,6)]]      0      Nonrotatable      [2.1619, 2.1761]      0.0107
