# Supplementary material for: Correction: An automated protocol to construct flexibility parameters for classical forcefields: applications to metal–organic frameworks
Source: RSC Adv. 2025 Jul 15;15(30):24791–801. doi: 10.1039/d5ra90084k (PMC12261396; doi:10.1039/d5ra90084k)
Supplement: RA-015-D5RA90084K-s003 [file RA-015-D5RA90084K-s003.xlsx]

## Sheet: README
Label	Description
MOF_name	refcode used in CSD and CoRE MOF databases
# atoms	ID used in QMOF database
reduced_formula	number of atoms in the unit cell
# strech types (instances)	number of stretch types (number of stretch instances)
# bend types (instances)	number of bend types (number of bend instances)
# non_rot torsion types (instances)	number of non-rotatable torsion types (number of non-rotatable torsion instances)
# hindered torsion types (instances)	number of hindered torsion types (number of hindered torsion instances)
# rot torsion types (instances)	number of rotatable torsion types (number of rotatable torsion instances)
# ADDT non-rot/hind	number of non-rotatable/hindered dihedral types (instances) identified as having angle-damped dihedral torsion
# CADT non-rot/hind	number of non-rotatable/hindered dihedral types (instances) identified as having constant amplitude dihedral torsion
# ADDT rot	number of rotatable dihedral types (instances) identified as having angle-damped dihedral torsion
# CADT rot	number of rotatable dihedral types (instances) identified as having constant amplitude dihedral torsion
# ADLD	number of dihedral types (instances) identified as having angle-damped dihedral torsion with linear bond angle
# CACO	number of dihedral types (instances) identified as having constant amplitude cosine only dihedral torsion
# ADCO	number of dihedral types (instances) identified as having angle-damped cosine only dihedral torsion
R2	R-squared
RMSE	root mean squared error
ind	individual equilibrium values
avg	average equilibrium values
wc	with considering bond-bond cross terms
woc	without considering bond-bond cross terms
forces_training	using forces training dataset
dihedral_training	using rotatable dihedral training dataset
AP	using dihedral pruning
BP	not using dihedral pruning
lambda0	in LASSO method, extracting the model parameters by using λ -> 0
lambda_best	in LASSO method, extracting the model parameters by using λ = λ_best
validation	using validation dataset
TA	total attempted
Examples
#k's bond_stretch_TA_avg	number of total attempted k's for bond stretches when using average equilibrium values
#k's bond_stretch_lambda0_avg	number of k's for bond stretches when using average equilibrium values when extracting the model parameters by using λ -> 0 in LASSO method
#k's bond_stretch_lambda_best_avg	number of k's for bond stretches when using average equilibrium values when extracting the model parameters by using λ = λ _best in LASSO method
R2_AP_ind_forces_training_wc_lambda0	R-squared value using input files with considering dihedral pruning step and using individual equilibrium values for forces training dataset by considering bond-bond cross terms and extracting the model parameters by using λ -> 0 in LASSO method
RMSE_avg_dihedral_training_woc_lambda_best	Root mean square value using average equilibrium values for rotatable dihedral training dataset without considering bond-bond cross terms and extracting the model parameters by using λ -> λ_best in LASSO method (if we didn't specify AP/BP, default: AP (using dihedral pruning))
R2_ind_validation_woc	R-squared value using individual equilibrium values for validation dataset without considering bond-bond cross terms (for all validation parts, we used the model parameters extracted from λ = λ _best in LASSO method)(default: AP (using dihedral pruning))

## Sheet: MOFs_info
MOF_name	qmof_id	# atoms	reduced_formula	# strech types (instances)	# bend types (instances)	# non_rot torsion types (instances)	# hindered torsion types (instances)	# rot torsion types (instances)	# ADDT non-rot/hind	# CADT non-rot/hind	# ADDT rot	# CADT rot	# ADLD	# CACO	# ADCO
Info for MOFs in Q1 (with no rotatable dihedrals, with no hindered dihedrals)
AFITEP	qmof-7d89f40	98	ZnC26H16N2O4	17 (108)	39 (176)	27 (100)	0	0	2 (6)	25 (94)	0	0	0	0	0
AMOYOR	qmof-9964e9d	122	ZnC30H24N2O4	18 (132)	49 (220)	24 (92)	0	0	0	24 (92)	0	0	0	0	0
ARAKAH	qmof-e6c9e36	312	ZnC20H12N2O4	22 (352)	65 (592)	30 (240)	0	0	0	30 (240)	0	0	0	0	0
ARIBOS	qmof-4a1e9e7	156	CdC20H13NO4	22 (180)	62 (328)	37 (160)	0	0	3 (12)	34 (148)	0	0	0	0	0
ATOBIW	qmof-56ad7f4	424	ZnC25H17N5O5	28 (472)	79 (776)	45 (400)	0	0	3 (24)	42 (376)	0	0	0	0	0
BOMCOX	qmof-d38b97e	328	ZnC20H13N2O5	24 (364)	86 (592)	80 (388)	0	0	6 (24)	74 (364)	0	0	0	0	0
BUSQIQ	qmof-9af4bae	40	Al2C5H5O8	13 (60)	47 (174)	18 (58)	0	0	3 (8)	15 (50)	0	0	0	0	0
BUVWOF03	qmof-c861c48	306	FeC24H16N10	24 (360)	51 (654)	47 (456)	0	0	2 (12)	45 (444)	0	0	0	0	0
BUVYIB	qmof-a8ea913	153	FeC24H16N10	24 (180)	54 (327)	45 (210)	0	0	5 (18)	40 (192)	0	0	0	0	0
COMDOY	qmof-df82873	38	GaC8H5O5	8 (46)	16 (92)	6 (44)	0	0	2 (16)	4 (28)	0	0	0	0	0
DIXJIF	qmof-44dcbfb	248	ZnC15H10NO4	21 (284)	57 (496)	26 (204)	0	0	2 (16)	24 (188)	0	0	0	0	0
DONNEA	qmof-071a36b	38	GaC8H5O5	8 (46)	21 (92)	8 (36)	0	0	2 (8)	6 (28)	0	0	0	0	0
DONNIE	qmof-33a1180	72	GaC8H4O5	7 (88)	15 (176)	6 (88)	0	0	2 (32)	4 (56)	0	0	0	0	0
EBEMII	qmof-150491a	156	CdC18H12N4O4	24 (180)	60 (304)	47 (172)	0	0	6 (12)	41 (160)	0	0	0	0	0
EBOBIJ	qmof-55781e8	140	ZnC16H12N2O4	15 (152)	31 (248)	14 (112)	0	0	0	14 (112)	0	0	0	0	0
EBOBUV	qmof-2323e49	156	ZnC18H14N2O4	17 (168)	30 (272)	16 (136)	0	0	0	16 (136)	0	0	0	0	0
EKEHUZ	qmof-15fda22	96	ZnC3H7NO3P	7 (111)	28 (234)	17 (108)	0	0	6 (30)	11 (78)	0	0	0	0	0
EMIVAY	qmof-15271a7	224	ZnC24H20N4O6S	29 (248)	73 (440)	33 (176)	0	0	0	33 (176)	0	0	0	0	0
EMOFIX	qmof-a5a2ea2	204	ZnC20H21N4O5	30 (222)	87 (396)	33 (130)	0	0	1 (4)	32 (126)	0	0	0	0	0
ESEDAJ	qmof-ce87519	248	ZnC17H9O4	12 (288)	41 (488)	30 (280)	0	0	3 (24)	27 (256)	0	0	0	0	0
FIPWOS	qmof-86c4ff7	58	ZnC9H12N4O3	28 (64)	59 (122)	18 (36)	0	0	0	18 (36)	0	0	0	0	0
FIPXEJ	qmof-8469b3a	116	ZnC9H12N4O3	31 (128)	114 (244)	37 (76)	0	0	4 (8)	33 (68)	0	0	0	0	0
FUBNOH	qmof-2b54192	144	ZnC19H11NO4	16 (168)	35 (296)	17 (144)	0	0	1 (8)	16 (136)	0	0	0	0	0
FURFOP	qmof-0ab5c05	168	ZnC16H16N4O4S	24 (184)	99 (324)	69 (180)	0	0	5 (10)	64 (170)	0	0	0	0	0
GUYLOC	qmof-5ce2533	248	ZnC15H8NO4S2	18 (292)	55 (511)	30 (235)	0	0	3 (24)	27 (211)	0	0	0	0	0
GUYLUI	qmof-535c7b9	248	ZnC15H8NO4S2	19 (292)	54 (512)	30 (244)	0	0	3 (24)	27 (220)	0	0	0	0	0
HECQUB	qmof-dbfac13	376	ZnC18H12N14O2	15 (448)	29 (808)	12 (384)	0	0	1 (32)	9 (288)	0	0	2 (64)	0	0
HIFTOG02	qmof-84773bf	212	Zn4C24H12O13	7 (256)	22 (456)	36 (502)	0	0	12 (124)	24 (378)	0	0	0	0	0
HIFVUO	qmof-2b65e1f	272	ZnC6H6N4	6 (320)	23 (576)	35 (568)	0	0	0	35 (568)	0	0	0	0	0
HOZDOR	qmof-444e62d	58	Al2C9H6O9P3	11 (72)	51 (140)	33 (72)	0	0	18 (36)	15 (36)	0	0	0	0	0
IBOCIO	qmof-d9d32cd	116	Zn3C18H18N7O9P3	22 (138)	102 (258)	56 (122)	0	0	10 (20)	46 (102)	0	0	0	0	0
KEWZOD	qmof-ac6a77a	148	ZnC19H11N2O4	19 (170)	45 (296)	27 (172)	0	0	4 (16)	22 (148)	0	0	1 (8)	0	0
KINDIW	qmof-bcd71bd	94	ErC24H14N2O6	23 (120)	83 (224)	37 (82)	0	0	4 (8)	33 (74)	0	0	0	0	0
KURSOH	qmof-3983644	168	ZnC20H12N5O4	24 (188)	59 (304)	37 (160)	0	0	0	37 (160)	0	0	0	0	0
LALYOO	qmof-ab51834	342	CdC7ClH6NO2S	17 (450)	49 (864)	36 (474)	0	0	14 (150)	22 (324)	0	0	0	0	0
LIWXIZ	qmof-cacb6b5	132	Zn2C31H20N4O9	32 (150)	112 (258)	55 (116)	0	0	6 (12)	49 (104)	0	0	0	0	0
LODPOL	qmof-99cc81d	172	ZnC20H14N4O4	21 (192)	60 (320)	36 (160)	0	0	1 (4)	35 (156)	0	0	0	0	0
LOJLAZ	qmof-a5e17b9	148	Au2FeC16H8N10	13 (172)	30 (300)	16 (176)	0	0	3 (48)	13 (128)	0	0	0	0	0
LUFCAS	qmof-d2b445f	164	CdC18H12N6O4	18 (192)	41 (348)	19 (160)	0	0	0	19 (160)	0	0	0	0	0
MADVUJ	qmof-5c1c773	144	CuC16H16IS2	8 (160)	31 (292)	14 (112)	0	0	0	14 (112)	0	0	0	0	0
MADWAQ	qmof-9f9d39c	144	CuBrC16H16S2	8 (160)	32 (292)	21 (152)	0	0	0	21 (152)	0	0	0	0	0
MAZSUD	qmof-d078b33	49	Zn3C20H12N6O8	19 (60)	46 (111)	28 (65)	0	0	4 (8)	24 (57)	0	0	0	0	0
MEKDUC	qmof-b0186a3	132	CdC14H8N6O2S2	20 (152)	49 (252)	33 (148)	0	0	2 (8)	31 (140)	0	0	0	0	0
MIBQAR01	qmof-a2d95c3	424	Zn4C24H12O13	7 (512)	11 (912)	6 (528)	0	0	2 (192)	4 (336)	0	0	0	0	0
MIZKOW	qmof-ee8c30a	136	CuLaC14H8N2O8	22 (164)	81 (340)	36 (136)	0	0	10 (36)	26 (100)	0	0	0	0	0
MOPFOO	qmof-fb859e4	208	ZnC4H3N3O2	13 (248)	27 (448)	12 (184)	0	0	2 (32)	10 (152)	0	0	0	0	0
MUGQAI	qmof-5d60ff1	256	CuC7H4N4	22 (312)	63 (548)	33 (256)	0	0	1 (8)	32 (248)	0	0	0	0	0
NEKREB	qmof-0c2ac6d	252	PdC8H6N4O2	7 (288)	13 (504)	4 (192)	0	0	0	4 (192)	0	0	0	0	0
NOMQAJ01	qmof-64b5161	144	ZnC19H11NO4	19 (164)	45 (276)	35 (176)	0	0	0	35 (176)	0	0	0	0	0
OGIBUD	qmof-d73c071	84	ZnC10H2O8	12 (96)	42 (160)	23 (83)	0	0	3 (8)	20 (75)	0	0	0	0	0
OJIWIO	qmof-1a77da5	156	ZnC20H10N2O6	22 (182)	58 (320)	38 (168)	0	0	0	38 (168)	0	0	0	0	0
OPOBIF	qmof-c58a47b	210	Zn2C13H10N6O4	27 (246)	73 (444)	67 (286)	0	0	12 (48)	55 (238)	0	0	0	0	0
OVICUS	qmof-53872ef	108	ZnC12H6N2O4S2	22 (128)	54 (224)	26 (104)	0	0	4 (16)	22 (88)	0	0	0	0	0
PEYPIU	qmof-19aee6c	120	ZnC14H8NO6	19 (142)	78 (256)	62 (140)	0	0	0	62 (140)	0	0	0	0	0
PIXHUB	qmof-a155c71	110	ZnC28H20N2O4	20 (128)	77 (220)	49 (116)	0	0	0	49 (116)	0	0	0	0	0
PORVUO	qmof-a51b2a6	102	ZnC26H18N2O4	17 (112)	43 (184)	26 (92)	0	0	0	26 (92)	0	0	0	0	0
POSFOU	qmof-3406a31	172	CdC20H14N4O4	18 (192)	40 (320)	16 (128)	0	0	1 (8)	15 (120)	0	0	0	0	0
QIVYUR	qmof-afcfed2	156	ZnC18H14N2O4	17 (168)	33 (272)	14 (104)	0	0	0	14 (104)	0	0	0	0	0
QIWCUW	qmof-d865c0c	344	ZnC21H13N4O4	29 (396)	66 (680)	42 (364)	0	0	1 (8)	41 (356)	0	0	0	0	0
QOKCID	qmof-9e38c97	100	ZnC12H7O5	18 (116)	49 (200)	22 (88)	0	0	4 (16)	18 (72)	0	0	0	0	0
QOTBAE	qmof-cc59fa2	256	ZnC6H4N3O2	14 (304)	30 (544)	14 (224)	0	0	0	14 (224)	0	0	0	0	0
QUPHUF	qmof-05fa79c	182	Zn2C41H32N4O12	18 (200)	70 (340)	44 (156)	0	0	0	44 (156)	0	0	0	0	0
QURSEC	qmof-314b14f	216	PdZnC24H16N4O8	11 (240)	42 (400)	20 (160)	0	0	0	20 (160)	0	0	0	0	0
REDROI	qmof-3a743a9	122	Zn5C24H16O16	19 (160)	63 (310)	32 (136)	0	0	4 (16)	28 (120)	0	0	0	0	0
REYBAA	qmof-728c062	188	ZnC22H15N4O5	26 (208)	66 (344)	41 (188)	0	0	0	41 (188)	0	0	0	0	0
SOCLAZ	qmof-981d15e	156	CdC19H13N2O4	32 (174)	72 (296)	31 (130)	0	0	0	31 (130)	0	0	0	0	0
SOWCOY01	qmof-713e069	92	ZnC10H5N3O4	18 (112)	41 (204)	28 (120)	0	0	4 (12)	24 (108)	0	0	0	0	0
TUBLIN	qmof-fb9251e	130	CdC32H24N2O6	29 (144)	89 (246)	50 (110)	0	0	1 (2)	49 (108)	0	0	0	0	0
VACFUB01	qmof-3eee18d	81	ZnC12H8N2O4	10 (90)	23 (150)	14 (90)	0	0	0	14 (90)	0	0	0	0	0
WECJAR	qmof-4836169	264	ZnC16H9NO4S2	21 (308)	56 (536)	31 (252)	0	0	0	31 (252)	0	0	0	0	0
WOBHIF01	qmof-1e81b2d	162	ZnC4HO3	15 (270)	30 (522)	22 (306)	0	0	7 (90)	15 (216)	0	0	0	0	0
XAHROQ	qmof-fe43f92	88	CuC5HN4	8 (112)	21 (200)	13 (104)	0	0	2 (16)	7 (56)	0	0	4 (32)	0	0
XARCEB	qmof-08021a9	216	ZnC12H7N3O4	26 (252)	56 (448)	24 (188)	0	0	4 (32)	20 (156)	0	0	0	0	0
XEDPIH	qmof-24d1d89	112	ZnBrC5H3N4	17 (136)	52 (248)	28 (120)	0	0	5 (20)	23 (100)	0	0	0	0	0
XEXMEU	qmof-3fcf6ee	144	ZnC19H8N2O6	22 (172)	59 (308)	38 (172)	0	0	2 (8)	36 (164)	0	0	0	0	0
YARKEJ	qmof-cbc7be9	170	Zn2C40H30N4O9	26 (188)	67 (322)	34 (139)	0	0	0	34 (139)	0	0	0	0	0
YARSIV	qmof-f758424	146	Zn3C30H20N8O12	27 (182)	76 (350)	35 (140)	0	0	5 (20)	30 (120)	0	0	0	0	0
YUSGID	qmof-bd0f18d	122	Zn2C28H20N2O8S	37 (140)	102 (244)	49 (104)	0	0	6 (12)	43 (92)	0	0	0	0	0
Info for MOFs in Q2 (with no rotatable dihedrals, with at least one hindered dihedrals)
XORGUI	qmof-42d2469	84	CdC8H4N8	24 (100)	41 (164)	20 (80)	1 (4)	0	0	21 (84)	0	0	0	0	0
Info for MOFs in Q3 (with at least one rotatable dihedrals, with no hindered dihedrals)
ATOXEN	qmof-bc36f56	120	ZnC14H10NO4	21 (138)	77 (248)	54 (122)	0	2 (4)	7 (14)	47 (108)	0	2 (4)	0	0	0
BEPMEQ	qmof-a1e2a57	156	ZnC9ClH11N2O2	20 (168)	53 (312)	32 (138)	0	1 (6)	0	32 (138)	0	1 (6)	0	0	0
BEPNUH	qmof-c21278c	156	ZnBrC9H11N2O2	21 (174)	57 (342)	48 (184)	0	3 (12)	0	48 (184)	0	3 (12)	0	0	0
BEPVID	qmof-5f0dd01	104	Cu3C20H21N8	25 (114)	70 (198)	41 (85)	0	5 (12)	8 (14)	25 (53)	1 (4)	4 (8)	3 (6)	0	0
BIBBUL	qmof-b94f35d	236	ZnC24H24N6O4	29 (256)	84 (448)	41 (184)	0	2 (8)	2 (12)	39 (172)	0	2 (8)	0	0	0
BUYDEG	qmof-4d5bb8c	272	ZnC6H4N3O3	17 (320)	34 (560)	15 (256)	0	1 (16)	0	15 (256)	0	1 (16)	0	0	0
CEGDUO	qmof-918bad7	192	AgC4H5N2	11 (212)	33 (368)	17 (148)	0	2 (16)	2 (16)	15 (132)	0	2 (16)	0	0	0
CEGFAW	qmof-798695d	192	AgC4H5N2	12 (220)	45 (408)	44 (256)	0	4 (16)	8 (40)	36 (216)	0	4 (16)	0	0	0
CUQRIR	qmof-c1b5346	232	ZnC12H11N3O2	17 (260)	50 (464)	20 (164)	0	2 (16)	0	20 (164)	0	2 (16)	0	0	0
ESIFIX	qmof-bb4d5bb	342	CdC6H6N4O2	18 (414)	44 (810)	21 (324)	0	6 (72)	6 (90)	15 (234)	0	4 (54)	0	2 (18)	0
EWUGEK	qmof-4455fd4	248	CdC21H28N6O6	23 (280)	90 (572)	44 (188)	0	1 (4)	4 (16)	40 (172)	0	1 (4)	0	0	0
FOCYUT	qmof-f879f69	124	NdC34H19O8	28 (152)	91 (280)	57 (130)	0	1 (2)	10 (20)	47 (110)	0	1 (2)	0	0	0
GIRYIR	qmof-7955c68	182	Zn3C40H28N6O14	33 (204)	79 (354)	53 (184)	0	3 (8)	4 (12)	49 (172)	0	3 (8)	0	0	0
GIWMOP	qmof-e4d19f2	176	CdC8H6N5S2	23 (204)	48 (384)	20 (156)	0	1 (8)	4 (32)	13 (100)	0	1 (8)	2 (16)	0	0
GULPIN	qmof-f0ff70c	162	Zn2C39F6H22N4O8	24 (180)	66 (308)	32 (136)	0	1 (4)	0	32 (136)	0	1 (4)	0	0	0
GUMDEZ	qmof-0523aea	112	ZnC10H10N4O2S	18 (128)	50 (232)	22 (84)	0	2 (8)	6 (24)	16 (60)	0	2 (8)	0	0	0
HEBZAR	qmof-e17b289	288	ZnBrC5H3N4O2	17 (360)	40 (702)	29 (396)	0	5 (54)	7 (90)	22 (306)	0	5 (54)	0	0	0
HEBZEV	qmof-79d8511	288	ZnC5ClH3N4O2	17 (360)	38 (702)	27 (378)	0	1 (18)	11 (126)	16 (252)	0	1 (18)	0	0	0
HIHJUF	qmof-b5fe3cc	216	ZnC6H5N4O2	18 (252)	34 (444)	23 (240)	0	1 (12)	4 (36)	19 (204)	0	1 (12)	0	0	0
HOXGEH	qmof-40eecfd	228	Sn2C13H18O5	25 (252)	70 (480)	40 (164)	0	14 (54)	7 (24)	33 (140)	2 (6)	12 (48)	0	0	0
JIVFUQ	qmof-f17dd8e	46	ZnC6H6O8P2	13 (52)	23 (88)	8 (32)	0	2 (8)	2 (8)	6 (24)	0	2 (8)	0	0	0
KACZUM	qmof-c5480ba	90	ZnC20H14N4O6	23 (100)	41 (164)	17 (72)	0	1 (4)	0	17 (72)	0	1 (4)	0	0	0
KATDAM	qmof-f2d3b75	354	CdC27H21N5O5	36 (390)	100 (660)	66 (338)	0	3 (12)	2 (12)	64 (326)	0	3 (12)	0	0	0
KINJUO	qmof-9300c45	324	CdC40H30N6O4	37 (368)	105 (612)	61 (276)	0	2 (8)	0	61 (276)	0	2 (8)	0	0	0
MEJQID	qmof-cb0ed13	112	ZnC11H8N6O2	25 (128)	50 (216)	22 (88)	0	1 (4)	0	22 (88)	0	1 (4)	0	0	0
OTOZOO	qmof-74d6dbe	144	ZnC17H11N3O4	26 (168)	66 (300)	31 (128)	0	1 (4)	2 (8)	29 (120)	0	1 (4)	0	0	0
PEGBEK01	qmof-2c14e85	176	ZnC7H8N6	20 (208)	73 (400)	37 (172)	0	4 (16)	2 (8)	35 (164)	0	4 (16)	0	0	0
PITMOW	qmof-1e87041	348	Zn2C41F12H21N2O8S	35 (386)	108 (668)	67 (302)	0	5 (24)	6 (24)	61 (278)	0	5 (24)	0	0	0
PUFVUJ	qmof-59d990b	272	CdC15ClH11N4O2	33 (320)	68 (560)	24 (192)	0	1 (8)	0	24 (192)	0	1 (8)	0	0	0
QESYOD	qmof-cd020ad	264	CuC8H10IN2	11 (306)	49 (624)	74 (482)	0	9 (66)	6 (36)	68 (446)	0	6 (48)	0	3 (18)	0
SARBOE	qmof-ca94f00	124	ZnC12H10N4O4	19 (136)	49 (224)	22 (84)	0	2 (8)	2 (8)	20 (76)	0	2 (8)	0	0	0
SARBUK	qmof-b298211	496	ZnC12H10N4O4	16 (544)	28 (896)	12 (352)	0	1 (32)	1 (32)	11 (320)	0	1 (32)	0	0	0
TEPGUS	qmof-f7afbf6	120	ZnC11H9N7O2	30 (136)	57 (228)	22 (88)	0	2 (8)	0	22 (88)	0	2 (8)	0	0	0
UKALEZ	qmof-4995cf5	232	ZnC12H9N3O4	20 (272)	55 (504)	24 (200)	0	2 (16)	4 (32)	20 (168)	0	2 (16)	0	0	0
WIYFAM	qmof-dd2c786	146	Zn4C28H28N8O5	14 (172)	28 (332)	11 (108)	0	1 (16)	2 (16)	9 (92)	0	1 (16)	0	0	0
Info for MOFs in Q4 (with at least one rotatable dihedrals, with at least one hindered dihedrals)
IBICED	qmof-e8046f4	192	ZnBrC11H15N2O2	22 (210)	60 (414)	42 (174)	1 (6)	2 (12)	0	43 (180)	0	2 (12)	0	0	0
TUMDEM	qmof-d3bbe4b	136	CdC15H9N5O4	30 (168)	65 (288)	25 (104)	1 (4)	1 (4)	1 (4)	25 (104)	0	1 (4)	0	0	0

## Sheet: MOFs_statistics_Q1_Q2
MOF_name	R2_AP_ind_forces_training_wc_lambda0	RMSE_AP_ind_forces_training_wc_lambda0	R2_AP_ind_forces_training_wc_lambda_best	RMSE_AP_ind_forces_training_wc_lambda_best	R2_AP_ind_validation_wc	RMSE_AP_ind_validation_wc	R2_AP_avg_forces_training_wc_lambda0	RMSE_AP_avg_forces_training_wc_lambda0	R2_AP_avg_forces_training_wc_lambda_best	RMSE_AP_avg_forces_training_wc_lambda_best	R2_AP_avg_validation_wc	RMSE_AP_avg_validation_wc	R2_AP_ind_forces_training_woc_lambda0	RMSE_AP_ind_forces_training_woc_lambda0	R2_AP_ind_forces_training_woc_lambda_best	RMSE_AP_ind_forces_training_woc_lambda_best	R2_AP_ind_validation_woc	RMSE_AP_ind_validation_woc	R2_AP_avg_forces_training_woc_lambda0	RMSE_AP_avg_forces_training_woc_lambda0	R2_AP_avg_forces_training_woc_lambda_best	RMSE_AP_avg_forces_training_woc_lambda_best	R2_AP_avg_validation_woc	RMSE_AP_avg_validation_woc	R2_BP_ind_forces_training_lambda0	RMSE_BP_ind_forces_training_lambda0	R2_BP_ind_forces_training_lambda_best	RMSE_BP_ind_forces_training_lambda_best	R2_BP_ind_validation	RMSE_BP_ind_validation	R2_BP_avg_forces_training_lambda0	RMSE_BP_avg_forces_training_lambda0	R2_BP_avg_forces_training_lambda_best	RMSE_BP_avg_forces_training_lambda_best	R2_BP_avg_validation	RMSE_BP_avg_validation
Statistics for MOFs in Q1 (with no rotatable dihedrals, with no hindered dihedrals)
AFITEP	0.941866	0.124613	0.941866	0.124613	0.947282	0.153627	0.938489	0.128181	0.93847	0.128201	0.94523	0.156587	0.927597	0.139067	0.927597	0.139067	0.931364	0.175292	0.925012	0.141528	0.925012	0.141528	0.929972	0.177061	0.942946	0.12345	0.942875	0.123526	0.949126	0.150916	0.940313	0.126266	0.940264	0.126318	0.947664	0.153068
AMOYOR	0.936007	0.119385	0.935917	0.119469	0.936977	0.166249	0.929134	0.125633	0.928954	0.125793	0.933378	0.17093	0.923858	0.130226	0.923792	0.130282	0.924903	0.181477	0.917996	0.135146	0.917996	0.135146	0.921958	0.185002	0.948145	0.107469	0.948145	0.107469	0.955435	0.1398	0.942305	0.113358	0.942305	0.113358	0.952442	0.144418
ARAKAH	0.925382	0.0963968	0.925382	0.0963968	0.925411	0.18248	0.912493	0.104391	0.912485	0.104396	0.921365	0.187363	0.909635	0.106082	0.909635	0.106082	0.908563	0.202041	0.899544	0.111848	0.899544	0.111848	0.905879	0.204985	0.939006	0.0871538	0.939006	0.0871538	0.946974	0.153858	0.928887	0.0941055	0.92887	0.0941169	0.944271	0.157731
ARIBOS	0.933682	0.113928	0.933674	0.113934	0.934329	0.169439	0.927335	0.119254	0.927103	0.119444	0.931176	0.173459	0.918251	0.126489	0.918251	0.126489	0.917766	0.189607	0.911973	0.131256	0.911973	0.131256	0.915369	0.192349	0.942676	0.105921	0.942468	0.106112	0.947115	0.152052	0.936409	0.11156	0.936401	0.111567	0.944885	0.155224
ATOBIW	0.932222	0.0817286	0.932203	0.0817395	0.931214	0.176938	0.905237	0.0966381	0.905172	0.096671	0.922571	0.187726	0.917843	0.0899808	0.917843	0.0899808	0.91583	0.195726	0.892781	0.102793	0.892781	0.102793	0.909171	0.203321	0.940862	0.0763418	0.940862	0.0763418	0.945983	0.156797	0.915821	0.0910816	0.915821	0.0910816	0.939354	0.166139
BOMCOX	0.931333	0.0886447	0.931333	0.0886447	0.933809	0.170776	0.898352	0.107852	0.898258	0.107902	0.919392	0.188459	0.91601	0.0980375	0.91601	0.0980375	0.918003	0.190076	0.88199	0.116209	0.88199	0.116209	0.904989	0.204605	0.935791	0.0857191	0.935791	0.0857191	0.941425	0.160652	0.90184	0.105985	0.901831	0.10599	0.928498	0.177496
BUSQIQ	0.914077	0.175036	0.911452	0.17769	0.906879	0.191984	0.911868	0.177272	0.909264	0.179872	0.904031	0.194898	0.888187	0.199673	0.888141	0.199714	0.877962	0.219781	0.887017	0.200715	0.887017	0.200715	0.876234	0.221331	0.905097	0.183955	0.905064	0.183987	0.9036	0.195335	0.903969	0.185046	0.903936	0.185078	0.901771	0.197179
BUVWOF03	0.946127	0.0826926	0.946127	0.0826926	0.950204	0.152032	0.942518	0.0854175	0.9425	0.0854306	0.949241	0.153495	0.929005	0.0949283	0.929005	0.0949283	0.932216	0.177379	0.925471	0.0972618	0.925471	0.0972618	0.931292	0.178583	0.94301	0.0850512	0.94299	0.0850657	0.949349	0.153331	0.939425	0.0876854	0.939417	0.0876913	0.94836	0.154821
BUVYIB	0.94514	0.108328	0.94514	0.108328	0.946388	0.157617	0.94191	0.111471	0.94191	0.111471	0.944653	0.160148	0.928086	0.124028	0.928086	0.124028	0.928855	0.181571	0.925201	0.126491	0.925201	0.126491	0.927368	0.183458	0.943934	0.109512	0.943898	0.109547	0.950905	0.150831	0.941054	0.11229	0.941001	0.11234	0.949414	0.153104
COMDOY	0.895619	0.201265	0.895619	0.201265	0.88865	0.213942	0.895609	0.201274	0.895609	0.201274	0.888648	0.213943	0.875239	0.220038	0.875239	0.220038	0.866453	0.234297	0.875227	0.220048	0.875227	0.220048	0.866453	0.234297	0.907438	0.189528	0.907407	0.18956	0.901788	0.200924	0.907426	0.189541	0.907395	0.189572	0.901788	0.200924
DIXJIF	0.926166	0.10355	0.926119	0.103583	0.918501	0.188329	0.912661	0.112623	0.912578	0.112676	0.912679	0.194939	0.910117	0.114251	0.910117	0.114251	0.900422	0.208171	0.896479	0.122613	0.896479	0.122613	0.895731	0.213018	0.94065	0.0928394	0.940642	0.092846	0.941029	0.160199	0.927132	0.102871	0.927132	0.102871	0.936531	0.166195
DONNEA	0.907716	0.189967	0.907716	0.189967	0.902	0.207419	0.906136	0.191586	0.905955	0.191771	0.900883	0.208597	0.888412	0.208893	0.888083	0.2092	0.87948	0.230018	0.887586	0.209664	0.887257	0.20997	0.878749	0.230716	0.915207	0.182093	0.914867	0.182458	0.912227	0.196297	0.914465	0.182888	0.914465	0.182888	0.911884	0.19668
DONNIE	0.917529	0.157841	0.917312	0.158049	0.911612	0.190692	0.917533	0.157837	0.917315	0.158045	0.911609	0.190696	0.897138	0.176278	0.897138	0.176278	0.888416	0.214258	0.897143	0.176273	0.897143	0.176273	0.888414	0.21426	0.917219	0.158138	0.917219	0.158138	0.914059	0.188034	0.917224	0.158133	0.917224	0.158133	0.914057	0.188036
EBEMII	0.931232	0.118371	0.931225	0.118378	0.935267	0.166199	0.926032	0.122765	0.926023	0.122773	0.932821	0.169309	0.913881	0.132466	0.913852	0.132488	0.918317	0.186694	0.909007	0.136163	0.90899	0.136175	0.915918	0.189416	0.933357	0.116528	0.93334	0.116543	0.942825	0.156195	0.928492	0.120707	0.928475	0.120721	0.940465	0.159386
EBOBIJ	0.926725	0.12418	0.926725	0.12418	0.923927	0.17736	0.920979	0.128957	0.920962	0.12897	0.92103	0.180706	0.912685	0.135556	0.912685	0.135556	0.908606	0.194402	0.90831	0.13891	0.90831	0.13891	0.906323	0.196815	0.937378	0.114799	0.937261	0.114906	0.942708	0.153918	0.933092	0.118662	0.933092	0.118662	0.940636	0.156676
EBOBUV	0.927411	0.117871	0.927242	0.118008	0.926152	0.176019	0.923839	0.120736	0.923839	0.120736	0.92464	0.177811	0.914458	0.127956	0.914423	0.127982	0.909854	0.194475	0.910607	0.130805	0.910554	0.130844	0.908325	0.196117	0.938292	0.108678	0.938292	0.108678	0.938053	0.161212	0.934482	0.111983	0.934482	0.111983	0.936505	0.163215
EKEHUZ	0.942927	0.107487	0.942862	0.107548	0.94099	0.140012	0.928218	0.120544	0.928096	0.120647	0.933269	0.148891	0.936388	0.113477	0.936388	0.113477	0.934001	0.148072	0.919116	0.127959	0.919086	0.127983	0.925946	0.156848	0.93722	0.112733	0.93722	0.112733	0.93533	0.146573	0.920046	0.127221	0.920037	0.127228	0.927365	0.155338
EMIVAY	0.941132	0.0956672	0.94104	0.095742	0.942998	0.155149	0.936561	0.0993122	0.936402	0.0994364	0.940969	0.157886	0.930301	0.104097	0.930301	0.104097	0.930926	0.170788	0.925926	0.107314	0.925926	0.107314	0.929057	0.173084	0.943477	0.0937427	0.943477	0.0937427	0.948202	0.147896	0.939151	0.097264	0.939151	0.097264	0.946424	0.150413
EMOFIX	0.928804	0.104301	0.928482	0.104536	0.929889	0.171769	0.921251	0.109694	0.921123	0.109783	0.927131	0.175114	0.918095	0.11187	0.918095	0.11187	0.918641	0.185034	0.911721	0.116142	0.911721	0.116142	0.916484	0.187471	0.940469	0.095374	0.940268	0.095535	0.946629	0.149866	0.934171	0.100293	0.933836	0.100547	0.944362	0.153015
ESEDAJ	0.936801	0.0965385	0.936801	0.0965385	0.931853	0.171455	0.906786	0.117243	0.906786	0.117243	0.919292	0.186588	0.921084	0.107877	0.921084	0.107877	0.915291	0.191157	0.891512	0.126485	0.891512	0.126485	0.903961	0.20354	0.940777	0.0934529	0.940777	0.0934529	0.942779	0.157109	0.911148	0.114467	0.911148	0.114467	0.931299	0.17215
FIPWOS	0.933306	0.144769	0.933306	0.144769	0.931537	0.161868	0.932649	0.145481	0.932649	0.145481	0.930983	0.162521	0.923082	0.15547	0.923082	0.15547	0.920805	0.174093	0.92245	0.156107	0.92245	0.156107	0.920275	0.174674	0.931839	0.146353	0.931444	0.146776	0.932704	0.160483	0.93111	0.147133	0.930803	0.14746	0.932078	0.161227
FIPXEJ	0.935458	0.120014	0.935009	0.120431	0.939503	0.161979	0.919268	0.134225	0.914883	0.137823	0.926117	0.179004	0.925788	0.128691	0.925779	0.128698	0.930239	0.173938	0.911175	0.140792	0.911175	0.140792	0.922537	0.18329	0.935084	0.120361	0.934795	0.120629	0.939492	0.161993	0.920483	0.133211	0.920197	0.133451	0.931777	0.17201
FUBNOH	0.92979	0.124734	0.929745	0.124774	0.93028	0.17881	0.927812	0.126478	0.927812	0.126478	0.929365	0.179979	0.912424	0.139309	0.912424	0.139309	0.910344	0.20277	0.910897	0.140518	0.910897	0.140518	0.909637	0.203567	0.938116	0.117104	0.938116	0.117104	0.94211	0.162936	0.936581	0.118549	0.936581	0.118549	0.941376	0.163965
FURFOP	0.943539	0.100966	0.94352	0.100983	0.947095	0.147583	0.925771	0.115768	0.92385	0.117256	0.935604	0.162824	0.931454	0.111248	0.931355	0.111328	0.935433	0.163039	0.916536	0.122758	0.916467	0.122809	0.92859	0.171461	0.937792	0.10598	0.937373	0.106337	0.941528	0.155154	0.92292	0.11797	0.922804	0.118059	0.93493	0.163673
GUYLOC	0.9291	0.0988445	0.9291	0.0988445	0.929277	0.174206	0.924221	0.102189	0.924221	0.102189	0.927233	0.176707	0.911629	0.110353	0.911629	0.110353	0.911024	0.195398	0.907284	0.113033	0.907284	0.113033	0.90936	0.197217	0.935466	0.0943028	0.935466	0.0943028	0.940377	0.159953	0.931036	0.0974854	0.931036	0.0974854	0.938589	0.162334
GUYLUI	0.929291	0.0993047	0.929291	0.0993047	0.923359	0.176761	0.906476	0.114207	0.906468	0.114212	0.914374	0.186836	0.910954	0.111439	0.910954	0.111439	0.903352	0.198497	0.886312	0.125918	0.886312	0.125918	0.894758	0.207134	0.934438	0.0956222	0.934438	0.0956222	0.93492	0.162885	0.909759	0.112185	0.909759	0.112185	0.926296	0.173342
HECQUB	0.920119	0.0968292	0.920119	0.0968292	0.920615	0.194975	0.920119	0.0968291	0.920119	0.0968291	0.920614	0.194975	0.901103	0.10774	0.901103	0.10774	0.900202	0.21861	0.901103	0.10774	0.901103	0.10774	0.900202	0.21861	0.919264	0.097346	0.919264	0.097346	0.924207	0.190512	0.919264	0.097346	0.919264	0.097346	0.924207	0.190513
HIFTOG02	0.931324	0.104123	0.93129	0.104149	0.938678	0.162732	0.928533	0.106217	0.928533	0.106217	0.937474	0.164321	0.913138	0.1171	0.91307	0.117146	0.919116	0.186894	0.910554	0.118829	0.910554	0.118829	0.918037	0.188137	0.923557	0.109853	0.923557	0.109853	0.930539	0.173195	0.921164	0.111559	0.921096	0.111608	0.929468	0.174525
HIFVUO	0.953965	0.0777737	0.953965	0.0777737	0.960315	0.130835	0.94898	0.0818768	0.948961	0.0818922	0.958419	0.133924	0.940681	0.0882854	0.940681	0.0882854	0.946745	0.151564	0.934582	0.0927124	0.934582	0.0927124	0.944679	0.154475	0.941199	0.0878991	0.941199	0.0878991	0.947472	0.150526	0.935121	0.0923303	0.935121	0.0923303	0.945401	0.153464
HOZDOR	0.937254	0.139748	0.937082	0.13994	0.93652	0.166882	0.901606	0.174999	0.900737	0.17577	0.905787	0.203304	0.922471	0.15534	0.922386	0.155426	0.918122	0.189528	0.88969	0.185294	0.889491	0.18546	0.891945	0.217726	0.931148	0.14639	0.931148	0.14639	0.929535	0.175823	0.898602	0.177651	0.898508	0.177733	0.903341	0.205926
IBOCIO	0.934582	0.119147	0.934158	0.119534	0.936022	0.161534	0.911892	0.138276	0.911087	0.138906	0.923034	0.177173	0.922448	0.129728	0.922325	0.129831	0.924372	0.175626	0.90031	0.147083	0.899979	0.147327	0.912133	0.189304	0.936663	0.117238	0.936663	0.117238	0.939885	0.156581	0.914477	0.136231	0.913836	0.136741	0.927046	0.172493
KEWZOD	0.938769	0.115893	0.938769	0.115893	0.938033	0.163882	0.935794	0.118675	0.935777	0.118691	0.936188	0.166304	0.922325	0.13053	0.922325	0.13053	0.920825	0.185245	0.919848	0.132595	0.919848	0.132595	0.91937	0.186938	0.937595	0.116998	0.937595	0.116998	0.942768	0.157496	0.93517	0.11925	0.93517	0.11925	0.941393	0.159377
KINDIW	0.930693	0.138488	0.930618	0.138563	0.928637	0.177298	0.914918	0.153441	0.914781	0.153565	0.917071	0.191127	0.914762	0.153581	0.91471	0.153628	0.910727	0.198303	0.900593	0.165856	0.900573	0.165873	0.900112	0.209762	0.93661	0.132444	0.936565	0.132492	0.938557	0.164515	0.922562	0.146386	0.922562	0.146386	0.928327	0.177684
KURSOH	0.927083	0.117303	0.927083	0.117303	0.930854	0.177932	0.912732	0.128329	0.912369	0.128595	0.924554	0.185861	0.908105	0.131686	0.908105	0.131686	0.910649	0.202264	0.895256	0.140591	0.895256	0.140591	0.906015	0.207443	0.930585	0.114452	0.930585	0.114452	0.938187	0.168233	0.917804	0.124543	0.917743	0.124589	0.933566	0.174408
LALYOO	0.931412	0.0811453	0.931412	0.0811453	0.934036	0.158515	0.913035	0.0913713	0.913035	0.0913713	0.928842	0.164638	0.902996	0.0965014	0.902996	0.0965014	0.899355	0.1958	0.887238	0.104045	0.887238	0.104045	0.89555	0.199467	0.917157	0.08918	0.917149	0.0891843	0.918872	0.175793	0.901595	0.0971957	0.901595	0.0971957	0.915237	0.179688
LIWXIZ	0.926792	0.12773	0.926655	0.127849	0.92855	0.176724	0.912244	0.139846	0.910721	0.141055	0.918347	0.188922	0.913285	0.139015	0.913267	0.139029	0.911952	0.19618	0.900981	0.14855	0.90089	0.148618	0.905807	0.202911	0.937528	0.117993	0.9374	0.118113	0.938553	0.163887	0.925242	0.129075	0.925193	0.129117	0.932566	0.171686
LODPOL	0.935876	0.111807	0.935805	0.111868	0.931237	0.173086	0.918383	0.126138	0.918126	0.126337	0.921968	0.184383	0.922935	0.12257	0.922935	0.12257	0.917062	0.190091	0.907852	0.134029	0.907821	0.134052	0.909665	0.198386	0.941267	0.107004	0.941166	0.107096	0.94302	0.15756	0.926221	0.119929	0.926188	0.119956	0.935774	0.167278
LOJLAZ	0.93082	0.128174	0.93082	0.128174	0.943088	0.162051	0.929736	0.129174	0.929736	0.129174	0.942621	0.162714	0.913546	0.143286	0.913546	0.143286	0.923803	0.187508	0.912588	0.144077	0.912588	0.144077	0.923391	0.188013	0.933802	0.125381	0.933802	0.125381	0.94867	0.153899	0.932847	0.126282	0.932847	0.126282	0.948269	0.154499
LUFCAS	0.926711	0.121703	0.926646	0.121757	0.917669	0.190606	0.924711	0.123353	0.924647	0.123405	0.916799	0.19161	0.91046	0.134522	0.91046	0.134522	0.899118	0.21099	0.908783	0.135775	0.908783	0.135775	0.898329	0.211814	0.935279	0.114369	0.935279	0.114369	0.937724	0.165774	0.933584	0.115857	0.933584	0.115857	0.93683	0.166959
MADVUJ	0.942447	0.0980097	0.942447	0.0980097	0.942889	0.146211	0.928675	0.109108	0.928675	0.109108	0.936069	0.154695	0.931051	0.107275	0.931051	0.107275	0.931576	0.160039	0.918951	0.116308	0.918951	0.116308	0.925562	0.166924	0.95162	0.0898605	0.95162	0.0898605	0.956461	0.127661	0.939567	0.100432	0.939567	0.100432	0.950316	0.136374
MADWAQ	0.948753	0.0938239	0.948745	0.0938313	0.945204	0.140091	0.934359	0.106185	0.934359	0.106185	0.937092	0.150102	0.936863	0.10414	0.936843	0.104157	0.93429	0.153409	0.924167	0.114132	0.924167	0.114132	0.927397	0.161254	0.952176	0.0906358	0.952176	0.0906358	0.956072	0.125432	0.939345	0.102073	0.939345	0.102073	0.949245	0.134826
MAZSUD	0.931726	0.161558	0.931017	0.162395	0.921616	0.184361	0.930799	0.162651	0.930532	0.162964	0.920974	0.185115	0.916161	0.179029	0.916161	0.179029	0.902859	0.205238	0.915599	0.179628	0.915599	0.179628	0.902176	0.205958	0.930752	0.162706	0.930752	0.162706	0.923393	0.18226	0.930206	0.163347	0.930206	0.163347	0.922704	0.183077
MEKDUC	0.93141	0.120364	0.93141	0.120364	0.93054	0.174768	0.92427	0.126473	0.923835	0.126836	0.926411	0.179888	0.909302	0.138409	0.909302	0.138409	0.909473	0.199519	0.902174	0.143744	0.902174	0.143744	0.905777	0.203551	0.92467	0.126139	0.924603	0.126195	0.929142	0.176519	0.917549	0.131966	0.917485	0.132017	0.925478	0.181025
MIBQAR01	0.92534	0.0835191	0.92534	0.0835191	0.918659	0.184056	0.92534	0.083519	0.92534	0.083519	0.918658	0.184057	0.906753	0.0933379	0.906753	0.0933379	0.898407	0.205696	0.906754	0.0933376	0.906754	0.0933376	0.898406	0.205698	0.929706	0.0810403	0.929706	0.0810403	0.926585	0.174859	0.929706	0.0810401	0.929706	0.0810401	0.926583	0.174861
MIZKOW	0.916697	0.134038	0.916423	0.134258	0.910969	0.194117	0.890629	0.153585	0.889797	0.154168	0.895236	0.210572	0.895384	0.150209	0.895312	0.150261	0.887901	0.217819	0.873634	0.165087	0.873634	0.165087	0.876494	0.228632	0.923185	0.128712	0.92305	0.128825	0.92523	0.177893	0.901677	0.145621	0.901677	0.145621	0.914093	0.190682
MOPFOO	0.910364	0.119423	0.910364	0.119423	0.912805	0.195839	0.90933	0.12011	0.90933	0.12011	0.912477	0.196207	0.890156	0.132201	0.890156	0.132201	0.89152	0.218438	0.889117	0.132825	0.889117	0.132825	0.891201	0.218758	0.91167	0.11855	0.91167	0.11855	0.917456	0.190544	0.910648	0.119234	0.910648	0.119234	0.917136	0.190913
MUGQAI	0.929396	0.0998962	0.929396	0.0998962	0.928807	0.1781	0.915486	0.109295	0.915457	0.109313	0.923609	0.184487	0.911023	0.112143	0.911023	0.112143	0.909649	0.200636	0.899807	0.119002	0.899807	0.119002	0.90598	0.20467	0.936616	0.0946505	0.936586	0.0946729	0.941441	0.161525	0.925407	0.10268	0.925362	0.10271	0.937766	0.166517
NEKREB	0.929213	0.102296	0.929213	0.102296	0.932018	0.174263	0.929213	0.102296	0.929213	0.102296	0.932018	0.174264	0.910099	0.115283	0.910099	0.115283	0.912438	0.197773	0.910099	0.115283	0.910099	0.115283	0.912438	0.197774	0.930289	0.101516	0.930289	0.101516	0.938212	0.166135	0.930289	0.101516	0.930289	0.101516	0.938212	0.166136
NOMQAJ01	0.93123	0.120085	0.93123	0.120085	0.931245	0.173961	0.929417	0.121658	0.929417	0.121658	0.93031	0.175141	0.914937	0.133554	0.914937	0.133554	0.912628	0.196104	0.913175	0.134931	0.913175	0.134931	0.911763	0.197073	0.937861	0.114149	0.93784	0.114168	0.940127	0.162337	0.936133	0.115725	0.936133	0.115725	0.939285	0.163474
OGIBUD	0.882811	0.179763	0.882667	0.179873	0.880968	0.225975	0.836518	0.21232	0.836337	0.212437	0.854279	0.250029	0.855201	0.19982	0.855016	0.199948	0.856081	0.248478	0.819736	0.222951	0.819617	0.223025	0.837217	0.264261	0.876511	0.184531	0.87648	0.184555	0.881634	0.225342	0.84033	0.20983	0.84007	0.210001	0.861859	0.243438
OJIWIO	0.933173	0.118855	0.933056	0.118959	0.931262	0.178364	0.910639	0.13744	0.91063	0.137447	0.919683	0.192802	0.914919	0.134108	0.914919	0.134108	0.910327	0.203723	0.896591	0.147849	0.896499	0.147915	0.90233	0.212613	0.938096	0.114393	0.938065	0.114421	0.940483	0.16597	0.919901	0.130123	0.919761	0.130236	0.932515	0.176732
OPOBIF	0.918664	0.113248	0.918631	0.113271	0.920074	0.183413	0.904983	0.122403	0.904847	0.12249	0.914579	0.189613	0.901277	0.124767	0.901142	0.124852	0.899328	0.205846	0.887504	0.133186	0.887284	0.133316	0.893911	0.211311	0.922859	0.110289	0.922828	0.110312	0.924714	0.178009	0.909119	0.119709	0.909119	0.119709	0.919518	0.18405
OVICUS	0.922627	0.13679	0.922627	0.13679	0.921597	0.182456	0.913986	0.144227	0.913935	0.14427	0.917567	0.187086	0.902391	0.153641	0.902391	0.153641	0.89922	0.206861	0.89509	0.159283	0.89509	0.159283	0.896293	0.209844	0.928704	0.131309	0.928704	0.131309	0.931326	0.170761	0.921343	0.137921	0.921326	0.137936	0.928317	0.174462
PEYPIU	0.92769	0.130037	0.92769	0.130037	0.931678	0.177851	0.910051	0.145033	0.910051	0.145033	0.923077	0.188715	0.908935	0.14593	0.908871	0.145981	0.913298	0.200352	0.892405	0.158623	0.892389	0.158634	0.906138	0.20846	0.928609	0.129208	0.928427	0.129373	0.937011	0.17077	0.912323	0.14319	0.91215	0.14333	0.929993	0.180032
PIXHUB	0.940124	0.122257	0.940124	0.122257	0.936629	0.163687	0.929571	0.132594	0.928631	0.133476	0.928909	0.173371	0.926804	0.135173	0.926804	0.135173	0.921577	0.182091	0.91697	0.143968	0.916918	0.144013	0.915774	0.188708	0.946146	0.115946	0.94608	0.116017	0.948297	0.147852	0.936423	0.125979	0.936415	0.125987	0.942604	0.15578
PORVUO	0.934134	0.129847	0.934134	0.129847	0.929137	0.173084	0.927976	0.135782	0.927976	0.135782	0.925077	0.177974	0.919011	0.143985	0.919011	0.143985	0.914782	0.189807	0.913692	0.148637	0.913692	0.148637	0.911133	0.193828	0.943146	0.120638	0.943111	0.120675	0.949204	0.146542	0.937929	0.126051	0.937929	0.126051	0.945767	0.151418
POSFOU	0.922088	0.122196	0.922088	0.122196	0.917595	0.189236	0.917933	0.125412	0.917933	0.125412	0.915672	0.191431	0.907671	0.133022	0.907671	0.133022	0.899969	0.208493	0.903215	0.136194	0.903215	0.136194	0.897848	0.210692	0.932801	0.113484	0.932801	0.113484	0.934297	0.168973	0.928412	0.117132	0.928412	0.117132	0.932271	0.171559
QIVYUR	0.92203	0.123032	0.92203	0.123032	0.917717	0.189747	0.912158	0.13059	0.912158	0.13059	0.913279	0.194798	0.909173	0.13279	0.909173	0.13279	0.905237	0.203629	0.899758	0.139503	0.899758	0.139503	0.901236	0.207883	0.943602	0.104638	0.943602	0.104638	0.949668	0.148404	0.934189	0.113033	0.934125	0.113088	0.945545	0.154362
QIWCUW	0.935712	0.0858816	0.935598	0.0859578	0.939483	0.167119	0.926043	0.0921141	0.92599	0.0921474	0.936007	0.171851	0.921732	0.0947611	0.921732	0.0947611	0.925286	0.18569	0.91084	0.10114	0.91084	0.10114	0.921459	0.190386	0.938683	0.0838736	0.938683	0.0838736	0.945417	0.158715	0.927875	0.090966	0.927866	0.0909717	0.941704	0.164024
QOKCID	0.920398	0.142895	0.920328	0.142958	0.913009	0.191568	0.875078	0.179009	0.874841	0.179179	0.881248	0.223823	0.904669	0.156377	0.904669	0.156377	0.896049	0.20941	0.86666	0.184942	0.86666	0.184942	0.871069	0.233219	0.930213	0.133795	0.930213	0.133795	0.929936	0.171922	0.892654	0.165939	0.89249	0.166066	0.905258	0.199919
QOTBAE	0.91428	0.10993	0.91428	0.10993	0.916536	0.194907	0.91271	0.110932	0.91271	0.110932	0.915939	0.195603	0.895115	0.1216	0.895115	0.1216	0.896018	0.217549	0.89367	0.122434	0.89367	0.122434	0.895435	0.218158	0.922665	0.104415	0.922571	0.104479	0.928909	0.179882	0.921308	0.105327	0.921276	0.105348	0.928469	0.180437
QUPHUF	0.932055	0.110202	0.932011	0.110238	0.927318	0.176418	0.911702	0.125628	0.911353	0.125876	0.918015	0.187368	0.919221	0.12016	0.919221	0.12016	0.913743	0.192188	0.902305	0.132143	0.902261	0.132173	0.907277	0.199261	0.941306	0.102425	0.941306	0.102425	0.943949	0.154924	0.924446	0.116209	0.924446	0.116209	0.937641	0.16341
QURSEC	0.925856	0.109855	0.925856	0.109855	0.924563	0.18212	0.898222	0.128709	0.898222	0.128709	0.913123	0.195441	0.90993	0.12108	0.90993	0.12108	0.908063	0.201053	0.885057	0.13678	0.885057	0.13678	0.898523	0.211226	0.936865	0.101372	0.936857	0.101378	0.942534	0.158953	0.911973	0.119699	0.911878	0.119764	0.932891	0.171772
REDROI	0.915294	0.136636	0.915008	0.136867	0.919466	0.183043	0.908879	0.141715	0.90803	0.142374	0.915438	0.187564	0.894381	0.152573	0.894353	0.152593	0.897316	0.206687	0.888524	0.156746	0.888464	0.156789	0.894159	0.209841	0.917682	0.134696	0.917547	0.134807	0.925041	0.176594	0.91184	0.139393	0.911661	0.139535	0.921763	0.180413
REYBAA	0.937122	0.105089	0.937122	0.105089	0.939106	0.164991	0.917655	0.120262	0.917282	0.120534	0.930828	0.175849	0.922964	0.116321	0.922964	0.116321	0.922835	0.185731	0.901808	0.131325	0.901808	0.131325	0.914899	0.195047	0.939797	0.10283	0.939748	0.102872	0.94277	0.159951	0.918742	0.119466	0.918742	0.119466	0.934893	0.170603
SOCLAZ	0.928118	0.119838	0.928118	0.119838	0.920513	0.183445	0.923225	0.123849	0.923225	0.123849	0.918069	0.186244	0.911336	0.133094	0.911336	0.133094	0.898137	0.207666	0.906118	0.136954	0.906026	0.137022	0.89587	0.209964	0.936759	0.112404	0.936759	0.112404	0.931433	0.170379	0.931573	0.116923	0.931573	0.116923	0.929004	0.173371
SOWCOY01	0.928467	0.145889	0.928433	0.145923	0.925532	0.183549	0.927785	0.146582	0.927755	0.146613	0.92462	0.18467	0.909254	0.164317	0.909254	0.164317	0.904916	0.207406	0.909208	0.164359	0.909208	0.164359	0.904579	0.207773	0.92755	0.146821	0.92753	0.146841	0.931702	0.175781	0.927489	0.146883	0.927438	0.146934	0.931365	0.176214
TUBLIN	0.932991	0.122239	0.932983	0.122246	0.928799	0.171351	0.924477	0.129772	0.924292	0.129931	0.924353	0.17662	0.92046	0.133178	0.92046	0.133178	0.912548	0.189902	0.911642	0.140367	0.911642	0.140367	0.908451	0.194299	0.947148	0.10856	0.947131	0.108578	0.947413	0.147259	0.938451	0.117152	0.938451	0.117152	0.943235	0.152997
VACFUB01	0.921779	0.153549	0.921779	0.153549	0.922205	0.186192	0.92002	0.155267	0.919971	0.155315	0.921073	0.187542	0.905407	0.168856	0.905247	0.168999	0.904774	0.205998	0.90394	0.17016	0.903877	0.170217	0.903837	0.207009	0.935327	0.13962	0.935066	0.139902	0.942967	0.159422	0.933889	0.141165	0.933639	0.141431	0.942102	0.160625
WECJAR	0.922825	0.0993797	0.922825	0.0993797	0.922717	0.17966	0.894012	0.116463	0.893968	0.116487	0.909188	0.194753	0.905361	0.110051	0.905361	0.110051	0.901852	0.202466	0.881118	0.123344	0.881118	0.123344	0.893128	0.211273	0.934836	0.0913193	0.934802	0.0913428	0.936375	0.163015	0.910631	0.106943	0.910631	0.106943	0.927667	0.173812
WOBHIF01	0.913057	0.12661	0.913057	0.12661	0.907722	0.193291	0.912498	0.127016	0.912498	0.127016	0.907344	0.193686	0.873765	0.15256	0.873722	0.152586	0.861362	0.236921	0.87379	0.152545	0.873747	0.152571	0.861367	0.236916	0.894437	0.139511	0.894338	0.139576	0.887474	0.213446	0.89446	0.139495	0.894361	0.139561	0.887476	0.213444
XAHROQ	0.945499	0.13874	0.945499	0.13874	0.954039	0.150334	0.944373	0.140166	0.944373	0.140166	0.953093	0.151872	0.933428	0.153336	0.933265	0.153524	0.938542	0.17384	0.932316	0.154611	0.932267	0.154667	0.937686	0.175047	0.938768	0.147057	0.938635	0.147217	0.94601	0.162936	0.937658	0.148385	0.937525	0.148543	0.945091	0.164317
XARCEB	0.913427	0.119005	0.913427	0.119005	0.909832	0.19615	0.899962	0.127925	0.899962	0.127925	0.903095	0.203346	0.890286	0.133969	0.890286	0.133969	0.888168	0.218447	0.880062	0.140073	0.880062	0.140073	0.883961	0.222518	0.918344	0.115576	0.918336	0.115582	0.929103	0.173931	0.908131	0.122591	0.908131	0.122591	0.924928	0.178979
XEDPIH	0.93937	0.121824	0.93937	0.121824	0.946183	0.153547	0.937215	0.123971	0.937215	0.123971	0.945052	0.155152	0.920138	0.139817	0.920138	0.139817	0.925242	0.180972	0.918376	0.141352	0.918376	0.141352	0.924366	0.182029	0.931822	0.129185	0.931732	0.12927	0.94004	0.162075	0.930026	0.130876	0.930026	0.130876	0.939129	0.1633
XEXMEU	0.932674	0.123291	0.932674	0.123291	0.934414	0.175622	0.904001	0.147222	0.903826	0.147356	0.916819	0.197781	0.914009	0.139336	0.914009	0.139336	0.914479	0.200544	0.88912	0.158221	0.88912	0.158221	0.900102	0.216746	0.936341	0.119886	0.936264	0.119958	0.939903	0.168113	0.911761	0.141146	0.911761	0.141146	0.925789	0.186813
YARKEJ	0.928697	0.114547	0.928651	0.114584	0.92557	0.178464	0.900023	0.135637	0.900006	0.135649	0.908454	0.197923	0.914455	0.125466	0.914455	0.125466	0.911034	0.195114	0.888785	0.143058	0.888785	0.143058	0.896821	0.210123	0.939775	0.105273	0.939744	0.1053	0.946415	0.151425	0.91425	0.125616	0.914128	0.125705	0.932442	0.170026
YARSIV	0.929084	0.122778	0.92864	0.123161	0.933893	0.17573	0.92036	0.13011	0.920277	0.130179	0.930045	0.180772	0.910579	0.137869	0.910579	0.137869	0.917117	0.196769	0.903145	0.143486	0.903145	0.143486	0.913706	0.200776	0.928794	0.123029	0.928794	0.123029	0.939146	0.168604	0.921307	0.129335	0.921017	0.129573	0.935513	0.173564
YUSGID	0.933987	0.121705	0.933987	0.121705	0.928637	0.172089	0.924213	0.130404	0.923269	0.131215	0.921422	0.18058	0.92122	0.132955	0.92122	0.132955	0.911513	0.191627	0.912043	0.140485	0.912025	0.1405	0.906834	0.196629	0.942975	0.113117	0.942925	0.113166	0.941939	0.155225	0.933822	0.121857	0.933822	0.121857	0.937294	0.161314
Statistics for MOFs in Q2 (with no rotatable dihedrals, with at least one hindered dihedrals)
XORGUI	0.928778	0.14737	0.928778	0.14737	0.930956	0.17744	0.928735	0.147415	0.928735	0.147415	0.930966	0.177427	0.905308	0.169926	0.905308	0.169926	0.904905	0.208241	0.905265	0.169964	0.905265	0.169964	0.904918	0.208227

## Sheet: MOFs_statistics_Q3_Q4
MOF_name	R2_ind_dihedral_training_wc_lambda0	RMSE_ind_dihedral_training_wc_lambda0	R2_ind_dihedral_training_wc_lambda_best	RMSE_ind_dihedral_training_wc_lambda_best	R2_ind_forces_training_wc_lambda0	RMSE_ind_forces_training_wc_lambda0	R2_ind_forces_training_wc_lambda_best	RMSE_ind_forces_training_wc_lambda_best	R2_ind_validation_wc	RMSE_ind_validation_wc	R2_avg_dihedral_training_wc_lambda0	RMSE_avg_dihedral_training_wc_lambda0	R2_avg_dihedral_training_wc_lambda_best	RMSE_avg_dihedral_training_wc_lambda_best	R2_avg_forces_training_wc_lambda0	RMSE_avg_forces_training_wc_lambda0	R2_avg_forces_training_wc_lambda_best	RMSE_avg_forces_training_wc_lambda_best	R2_avg_validation_wc	RMSE_avg_validation_wc	R2_ind_dihedral_training_woc_lambda0	RMSE_ind_dihedral_training_woc_lambda0	R2_ind_dihedral_training_woc_lambda_best	RMSE_ind_dihedral_training_woc_lambda_best	R2_ind_forces_training_woc_lambda0	RMSE_ind_forces_training_woc_lambda0	R2_ind_forces_training_woc_lambda_best	RMSE_ind_forces_training_woc_lambda_best	R2_ind_validation_woc	RMSE_ind_validation_woc	R2_avg_dihedral_training_woc_lambda0	RMSE_avg_dihedral_training_woc_lambda0	R2_avg_dihedral_training_woc_lambda_best	RMSE_avg_dihedral_training_woc_lambda_best	R2_avg_forces_training_woc_lambda0	RMSE_avg_forces_training_woc_lambda0	R2_avg_forces_training_woc_lambda_best	RMSE_avg_forces_training_woc_lambda_best	R2_avg_validation_woc	RMSE_avg_validation_woc
Statistics for MOFs in Q3 (with at least one rotatable dihedrals, with no hindered dihedrals)
ATOXEN	0.990402	0.00164666	0.990402	0.00164666	0.932683	0.124017	0.932683	0.124017	0.934173	0.168786	0.990402	0.00164665	0.990385	0.00164812	0.925623	0.130358	0.924316	0.131498	0.92892	0.175391	0.9904	0.00164683	0.9904	0.00164683	0.913599	0.1405	0.913599	0.1405	0.916254	0.190377	0.9904	0.00164683	0.9904	0.00164683	0.907154	0.145646	0.907154	0.145646	0.91194	0.19522
BEPMEQ	0.997344	0.00297336	0.997343	0.00297413	0.925861	0.1121	0.925687	0.112232	0.929554	0.164461	0.997273	0.00301289	0.997269	0.0030154	0.917513	0.118242	0.91696	0.118639	0.924926	0.169777	0.997343	0.00297412	0.997343	0.00297412	0.913658	0.120974	0.913658	0.120974	0.916125	0.179454	0.997272	0.00301357	0.997272	0.00301357	0.906596	0.125824	0.906596	0.125824	0.912654	0.18313
BEPNUH	0.99827	0.00288065	0.99827	0.00288065	0.931689	0.106006	0.931689	0.106006	0.932851	0.160356	0.99828	0.00287163	0.998282	0.00287071	0.919603	0.115002	0.919474	0.115094	0.927437	0.166695	0.998266	0.00288325	0.998266	0.00288325	0.916976	0.116866	0.916976	0.116866	0.916417	0.178905	0.998281	0.00287154	0.998281	0.00287154	0.907617	0.123277	0.907617	0.123277	0.912174	0.18339
BEPVID	0.992096	0.00100077	0.992096	0.00100077	0.945108	0.117961	0.945108	0.117961	0.949712	0.139624	0.992012	0.00100608	0.992009	0.00100625	0.940607	0.122702	0.940567	0.122744	0.946023	0.144655	0.992086	0.00100139	0.992086	0.00100139	0.93694	0.126434	0.93694	0.126434	0.939176	0.153555	0.992002	0.0010067	0.991988	0.00100759	0.932703	0.130612	0.932655	0.130659	0.935647	0.157947
BIBBUL	0.996153	0.00242292	0.996153	0.00242304	0.936773	0.0937973	0.936755	0.0938109	0.942268	0.155652	0.996153	0.00242301	0.996153	0.00242301	0.930307	0.0984769	0.930307	0.0984769	0.939971	0.158718	0.99615	0.00242414	0.99615	0.00242414	0.924842	0.102265	0.924842	0.102265	0.929109	0.172482	0.996149	0.00242423	0.996149	0.00242423	0.918843	0.106268	0.918843	0.106268	0.927094	0.174915
BUYDEG	0.980259	0.0266249	0.980259	0.0266249	0.902635	0.114741	0.902635	0.114741	0.903584	0.207373	0.980259	0.0266249	0.980259	0.0266249	0.901916	0.115164	0.901916	0.115164	0.903321	0.207655	0.980251	0.02663	0.980251	0.02663	0.885044	0.124676	0.885044	0.124676	0.88453	0.22694	0.980251	0.0266299	0.980251	0.0266299	0.884301	0.125078	0.884301	0.125078	0.884277	0.227189
CEGDUO	0.983641	0.00157627	0.98364	0.00157635	0.943881	0.0924313	0.94384	0.092465	0.947483	0.142544	0.983637	0.00157648	0.983635	0.00157656	0.937382	0.0976373	0.937342	0.0976685	0.94477	0.146179	0.983635	0.00157655	0.983631	0.00157678	0.932906	0.101067	0.932873	0.101091	0.935335	0.158173	0.983631	0.00157676	0.983629	0.00157687	0.926712	0.105629	0.926699	0.105638	0.932862	0.16117
CEGFAW	0.986921	0.00167102	0.98692	0.00167109	0.952024	0.084257	0.952007	0.0842715	0.959657	0.125941	0.986921	0.00167102	0.986921	0.00167102	0.948355	0.087419	0.948355	0.087419	0.958328	0.127999	0.986912	0.00167161	0.986899	0.00167244	0.940744	0.0936396	0.940695	0.0936784	0.947888	0.143137	0.986911	0.00167162	0.986873	0.00167409	0.937544	0.0961347	0.937389	0.0962541	0.946774	0.144659
CUQRIR	0.996682	0.00177821	0.996681	0.00177867	0.935632	0.096198	0.935592	0.096228	0.932737	0.16865	0.996683	0.00177816	0.996674	0.00178038	0.925663	0.10338	0.925468	0.103515	0.929018	0.173249	0.996674	0.00178046	0.996674	0.00178046	0.923806	0.104663	0.923806	0.104663	0.919237	0.184801	0.996674	0.00178038	0.996674	0.00178038	0.913946	0.111228	0.913946	0.111228	0.915937	0.188538
ESIFIX	0.999526	0.0158622	0.999526	0.0158622	0.907603	0.0995341	0.907603	0.0995341	0.908015	0.197536	0.999524	0.0159043	0.999514	0.0160763	0.895264	0.105972	0.895212	0.105998	0.904158	0.201635	0.999507	0.0161875	0.999507	0.0161875	0.893224	0.106999	0.893224	0.106999	0.891383	0.214652	0.999504	0.0162331	0.999504	0.0162331	0.881858	0.11255	0.881858	0.11255	0.888432	0.217549
EWUGEK	0.999313	0.012146	0.999304	0.0122221	0.923607	0.0975948	0.923555	0.0976276	0.926035	0.170249	0.999311	0.0121661	0.999273	0.0124985	0.883198	0.120677	0.882917	0.120822	0.908331	0.189532	0.999294	0.0123175	0.999266	0.0125573	0.911788	0.104873	0.911725	0.10491	0.912228	0.18546	0.999294	0.0123167	0.999266	0.0125564	0.87051	0.127062	0.870447	0.127093	0.895628	0.202239
FOCYUT	0.99243	0.0330186	0.99243	0.0330186	0.929425	0.125729	0.929425	0.125729	0.928999	0.177469	0.99243	0.0330194	0.99243	0.0330194	0.916602	0.136674	0.916602	0.136674	0.922652	0.185232	0.992431	0.0330158	0.992431	0.0330173	0.907198	0.144175	0.907183	0.144186	0.901192	0.209357	0.992431	0.0330158	0.992431	0.0330158	0.892509	0.155166	0.892509	0.155166	0.894836	0.215985
GIRYIR	0.996757	0.0110532	0.996757	0.0110532	0.932467	0.109738	0.932467	0.109738	0.930982	0.170381	0.996759	0.0110511	0.996759	0.0110511	0.925551	0.11522	0.925551	0.11522	0.928287	0.173675	0.996757	0.0110536	0.996757	0.0110536	0.916976	0.121674	0.916976	0.121674	0.91378	0.190435	0.996758	0.0110515	0.996757	0.0110537	0.909156	0.127276	0.909029	0.127365	0.910552	0.193967
GIWMOP	0.978564	0.0506628	0.978564	0.0506628	0.925867	0.11911	0.925867	0.11911	0.933667	0.171044	0.978562	0.0506652	0.978532	0.0507011	0.884878	0.148431	0.884229	0.148848	0.913627	0.195177	0.978552	0.0506765	0.97852	0.0507151	0.915389	0.12725	0.915158	0.127424	0.920936	0.186737	0.978551	0.050678	0.978551	0.050678	0.874024	0.155271	0.874024	0.155271	0.904412	0.205325
GULPIN	0.984402	0.0527724	0.984402	0.0527724	0.917913	0.126554	0.917913	0.126554	0.916103	0.193005	0.984402	0.052772	0.984395	0.0527828	0.899659	0.139919	0.899401	0.140099	0.907922	0.202197	0.984396	0.0527826	0.984396	0.0527826	0.899769	0.139843	0.899769	0.139843	0.898222	0.21258	0.984396	0.0527818	0.984396	0.0527818	0.884746	0.149957	0.884746	0.149957	0.892546	0.218427
GUMDEZ	0.982459	0.0117624	0.982449	0.0117659	0.93919	0.117457	0.93895	0.117689	0.935798	0.159778	0.98246	0.0117622	0.98245	0.0117656	0.92513	0.13033	0.924919	0.130514	0.92765	0.169615	0.982452	0.0117648	0.982452	0.0117648	0.927963	0.127841	0.927963	0.127841	0.924884	0.172827	0.982453	0.0117645	0.982453	0.0117645	0.914773	0.139054	0.914773	0.139054	0.917977	0.180597
HEBZAR	0.998831	0.0222507	0.998831	0.0222507	0.920707	0.101766	0.920707	0.101766	0.920596	0.184022	0.998842	0.022152	0.998842	0.022152	0.905121	0.111319	0.905121	0.111319	0.914424	0.19104	0.9988	0.0225479	0.9988	0.0225479	0.904012	0.111968	0.904012	0.111968	0.900625	0.205868	0.998812	0.0224367	0.998812	0.0224367	0.890829	0.11941	0.890829	0.11941	0.896864	0.209727
HEBZEV	0.994457	0.0488831	0.99445	0.0489111	0.885995	0.122869	0.885985	0.122875	0.874163	0.234008	0.994381	0.0492169	0.994381	0.0492169	0.871539	0.130427	0.871539	0.130427	0.867809	0.239843	0.994395	0.0491557	0.994273	0.0496846	0.868542	0.131939	0.868483	0.131969	0.854983	0.25121	0.994325	0.0494601	0.994325	0.0494601	0.856709	0.137749	0.856709	0.137749	0.850499	0.255064
HIHJUF	0.98934	0.0361952	0.98934	0.0361952	0.916263	0.118363	0.916263	0.118363	0.916088	0.191389	0.989363	0.0361552	0.989363	0.0361552	0.915768	0.118713	0.915768	0.118713	0.91586	0.191649	0.989331	0.03621	0.989331	0.03621	0.903074	0.127344	0.903074	0.127344	0.90162	0.207232	0.989354	0.0361701	0.989354	0.0361701	0.902637	0.127631	0.902637	0.127631	0.901407	0.207457
HOXGEH	0.995248	0.00143497	0.995246	0.00143529	0.934018	0.0888324	0.933916	0.0889013	0.935977	0.149384	0.995249	0.0014349	0.995247	0.00143509	0.920731	0.0973665	0.920692	0.0973903	0.931015	0.155065	0.995239	0.00143637	0.995236	0.00143678	0.921311	0.0970096	0.921296	0.097019	0.922158	0.164719	0.995238	0.00143652	0.995238	0.00143652	0.909835	0.103843	0.909835	0.103843	0.917913	0.169151
JIVFUQ	0.998568	0.00862016	0.998568	0.00862016	0.922588	0.167355	0.922588	0.167355	0.922257	0.178789	0.998568	0.00862016	0.998568	0.00862016	0.921962	0.168031	0.921962	0.168031	0.921903	0.179196	0.998536	0.00871589	0.998536	0.00871589	0.911853	0.178583	0.911853	0.178583	0.91403	0.188011	0.998536	0.00871594	0.998536	0.00871594	0.911852	0.178584	0.911852	0.178584	0.914026	0.188015
KACZUM	0.987401	0.0334286	0.987387	0.0334479	0.923532	0.148697	0.923309	0.148914	0.91629	0.192271	0.987401	0.0334284	0.987387	0.0334478	0.923484	0.148744	0.923261	0.14896	0.916273	0.19229	0.987387	0.0334479	0.987387	0.0334479	0.910137	0.161196	0.910137	0.161196	0.903192	0.206766	0.987387	0.0334477	0.987387	0.0334477	0.910093	0.161235	0.910093	0.161235	0.90318	0.206778
KATDAM	0.98053	0.0973942	0.98053	0.0973942	0.935952	0.0834334	0.935952	0.0834334	0.940036	0.162018	0.980521	0.097416	0.980519	0.0974205	0.914286	0.096519	0.914226	0.0965524	0.931412	0.173278	0.980528	0.0973997	0.980528	0.0973997	0.921525	0.0923534	0.921525	0.0923534	0.925133	0.181035	0.980519	0.0974223	0.980519	0.0974223	0.901013	0.103723	0.901013	0.103723	0.918779	0.188561
KINJUO	0.984522	0.00225617	0.984521	0.00225625	0.940253	0.0842696	0.940156	0.0843385	0.943041	0.16083	0.984522	0.00225621	0.984521	0.00225624	0.921795	0.0964122	0.921759	0.0964342	0.936215	0.170195	0.984521	0.00225631	0.984521	0.00225631	0.926623	0.0933889	0.926623	0.0933889	0.925597	0.183816	0.98452	0.00225635	0.98452	0.00225635	0.907407	0.104907	0.907407	0.104907	0.920469	0.190044
MEJQID	0.998039	0.022485	0.998031	0.022535	0.915113	0.146622	0.915017	0.146705	0.909546	0.198816	0.998035	0.022509	0.998026	0.0225598	0.912643	0.14874	0.912547	0.148821	0.907541	0.201007	0.998024	0.0225716	0.998024	0.0225716	0.899767	0.159324	0.899767	0.159324	0.892889	0.216348	0.99802	0.0225972	0.99802	0.0225972	0.897383	0.161208	0.897383	0.161208	0.891048	0.2182
OTOZOO	0.981078	0.00252097	0.981078	0.00252097	0.931434	0.120617	0.931434	0.120617	0.932492	0.173291	0.981084	0.00252057	0.981084	0.00252057	0.928543	0.123133	0.928543	0.123133	0.930711	0.175562	0.981075	0.0025212	0.981074	0.00252127	0.916089	0.133433	0.916071	0.133447	0.914543	0.194972	0.981081	0.0025208	0.981081	0.0025208	0.913756	0.135275	0.913756	0.135275	0.913512	0.196144
PEGBEK01	0.995855	0.00211935	0.995855	0.00211935	0.943742	0.0981734	0.943742	0.0981734	0.946475	0.148521	0.995854	0.00211939	0.995853	0.00211971	0.928225	0.110888	0.928209	0.110901	0.939442	0.157979	0.995845	0.00212185	0.995845	0.00212185	0.929794	0.10967	0.929794	0.10967	0.931153	0.168444	0.995845	0.0021219	0.995845	0.0021219	0.915965	0.119986	0.915965	0.119986	0.925353	0.175395
PITMOW	0.979698	0.0529177	0.979684	0.0529352	0.922042	0.0902113	0.921947	0.0902664	0.924663	0.178099	0.979777	0.0528145	0.979766	0.0528294	0.898589	0.10289	0.898499	0.102935	0.91677	0.187197	0.979678	0.0529437	0.979667	0.0529585	0.905204	0.0994776	0.905174	0.0994934	0.906952	0.197931	0.979759	0.0528381	0.979759	0.0528381	0.880791	0.111554	0.880791	0.111554	0.899156	0.206055
PUFVUJ	0.961035	0.00208312	0.961035	0.00208312	0.929858	0.0963451	0.929858	0.0963451	0.927394	0.174873	0.961035	0.00208312	0.961035	0.00208312	0.924883	0.0997036	0.924883	0.0997036	0.926007	0.176535	0.961034	0.00208315	0.961034	0.00208315	0.91374	0.106843	0.91374	0.106843	0.908844	0.195943	0.961034	0.00208315	0.961034	0.00208315	0.908827	0.109844	0.908827	0.109844	0.907816	0.197044
QESYOD	0.999774	0.00090657	0.999774	0.00090657	0.951513	0.0714757	0.951513	0.0714757	0.95902	0.12192	0.99977	0.00091491	0.999767	0.00092061	0.940327	0.0792929	0.940293	0.0793159	0.95558	0.126933	0.999765	0.00092433	0.999763	0.00092845	0.941529	0.0784906	0.941513	0.078501	0.947931	0.137429	0.999761	0.00093212	0.999759	0.00093626	0.930148	0.0857899	0.930133	0.0857993	0.944711	0.141614
SARBOE	0.986086	0.0403386	0.986086	0.0403386	0.906307	0.149123	0.906307	0.149123	0.897035	0.215137	0.986082	0.0403452	0.986082	0.0403452	0.880147	0.168662	0.880147	0.168662	0.88399	0.228359	0.986046	0.0403975	0.986046	0.0403975	0.892124	0.160013	0.892124	0.160013	0.880696	0.231578	0.98604	0.0404056	0.98604	0.0404056	0.867962	0.177028	0.867962	0.177028	0.869656	0.242055
SARBUK	0.984176	0.0452557	0.984174	0.0452581	0.911659	0.0860537	0.911642	0.0860618	0.905526	0.202305	0.984183	0.0452445	0.984183	0.0452445	0.899341	0.0918573	0.899341	0.0918573	0.901457	0.206616	0.984161	0.0452764	0.984161	0.0452764	0.897183	0.0928368	0.897183	0.0928368	0.888761	0.219523	0.984168	0.0452663	0.98416	0.0452778	0.884537	0.0983806	0.884502	0.0983952	0.884841	0.223357
TEPGUS	0.992862	0.0354252	0.9928	0.0355775	0.906754	0.151694	0.906636	0.151789	0.900239	0.216087	0.992845	0.0354672	0.992845	0.0354672	0.89172	0.163465	0.89172	0.163465	0.893291	0.223484	0.99278	0.0356292	0.992719	0.0357781	0.892234	0.163077	0.892225	0.163084	0.884604	0.232403	0.992753	0.0356934	0.992667	0.0359068	0.877109	0.174146	0.87709	0.174159	0.877785	0.239171
UKALEZ	0.979417	0.00189788	0.979417	0.00189788	0.926287	0.104946	0.926287	0.104946	0.922646	0.179851	0.979418	0.00189783	0.979418	0.00189783	0.915337	0.112471	0.915337	0.112471	0.918526	0.184578	0.979407	0.00189832	0.979407	0.00189832	0.910099	0.115898	0.910099	0.115898	0.904929	0.199386	0.979409	0.00189827	0.979401	0.00189861	0.899178	0.122736	0.899146	0.122756	0.901125	0.203336
WIYFAM	0.95571	0.000935	0.955709	0.00093501	0.937824	0.108195	0.937764	0.108247	0.937921	0.157278	0.95571	0.000935	0.955708	0.00093502	0.935594	0.110118	0.935473	0.110221	0.937472	0.157846	0.955706	0.00093505	0.955706	0.00093505	0.926291	0.117802	0.926291	0.117802	0.925845	0.171896	0.955706	0.00093505	0.955706	0.00093505	0.924125	0.119521	0.924125	0.119521	0.92551	0.172284
Statistics for MOFs in Q4 (with at least one rotatable dihedrals, with at least one hindered dihedrals)
IBICED	0.995873	0.00433982	0.995873	0.00433982	0.941406	0.0916994	0.941406	0.0916994	0.942182	0.146113	0.995866	0.0043439	0.995866	0.0043439	0.909145	0.114186	0.909145	0.114186	0.924908	0.166514	0.995866	0.00434375	0.995866	0.00434375	0.929055	0.100902	0.929055	0.100902	0.926966	0.164217	0.995858	0.00434781	0.995852	0.00435091	0.901251	0.119044	0.901222	0.119061	0.914458	0.177723
TUMDEM	0.928592	0.00276613	0.928592	0.00276613	0.915492	0.136635	0.915475	0.136649	0.913063	0.194965	0.928594	0.00276609	0.928567	0.00276662	0.904081	0.145568	0.902331	0.14689	0.905369	0.203408	0.928589	0.00276618	0.928589	0.00276618	0.893269	0.153554	0.893269	0.153554	0.891583	0.217722	0.928592	0.00276614	0.928592	0.00276614	0.884098	0.160015	0.884098	0.160015	0.887524	0.22176

## Sheet: MOFs_runtime_info
MOF_name	run time(hr) avg wc AP	run time(hr) ind wc AP	run time(hr) avg woc AP	run time(hr) ind woc AP	run time(hr) avg woc BP	run time(hr) ind woc BP
Run time for MOFs in Q1 (with no rotatable dihedrals, with no hindered dihedrals)
AFITEP	1.98	1.55	1.22	1.17	2.01	1.92
AMOYOR	2.43	2.17	1.58	1.51	3.41	3.07
ARAKAH	14.09	13.18	9.43	8.98	18.94	18.14
ARIBOS	4.8	4.52	3.26	3.14	7.61	7.28
ATOBIW	36.31	32.06	20.97	20.12	46.87	42.06
BOMCOX	23.84	21.62	15.97	15.59	31.15	25.62
BUSQIQ	0.55	0.52	0.36	0.35	0.93	0.9
BUVWOF03	16.29	15	11.59	12.67	20.45	19.79
BUVYIB	5.53	4.33	3.74	3.05	5.37	5.23
COMDOY	0.25	0.24	0.22	0.21	0.36	0.38
DIXJIF	10.58	10.02	6.05	5.99	11.91	10.99
DONNEA	0.3	0.3	0.21	0.2	0.47	0.47
DONNIE	0.58	0.55	0.51	0.45	0.92	0.77
EBEMII	5.04	4.73	3.54	3.42	5.82	5.58
EBOBIJ	2.09	1.96	1.5	1.43	2.67	2.67
EBOBUV	2.54	2.68	1.86	1.79	3.22	3.1
EKEHUZ	1.4	1.19	0.88	0.85	2.15	1.93
EMIVAY	9.54	9.01	5.72	5.43	11.17	10.89
EMOFIX	8.19	7.77	6.26	5.2	11.31	10.43
ESEDAJ	7.76	7.78	5.47	6.58	11.01	11.54
FIPWOS	0.94	0.88	0.65	0.62	1.3	1.22
FIPXEJ	4.14	3.91	2.65	2.42	5.85	5.54
FUBNOH	3.03	2.88	2	1.93	4.1	3.62
FURFOP	8.6	8.05	5.77	5.47	10.24	9.87
GUYLOC	8.79	8.31	5.89	5.98	11.7	11.86
GUYLUI	9.33	8.8	6.5	6.88	11.56	11.04
HECQUB	16.11	17.28	10.64	9.52	21.47	20.98
HIFTOG02	7.52	7.34	5.33	5.53	7.98	6.46
HIFVUO	9.97	9.63	6.88	6.65	11.68	11.86
HOZDOR	1.02	1.04	0.74	0.76	1.4	1.24
IBOCIO	4.37	3.87	2.95	3.07	6.04	5.83
KEWZOD	3.83	3.07	2.36	2.28	4.37	4.21
KINDIW	2.74	2.56	1.74	1.64	3.78	3.6
KURSOH	4.75	4.87	4.07	3.85	5.9	7.29
LALYOO	21	18.58	14.49	13.91	25.21	24.55
LIWXIZ	6.55	5.28	4.23	3.37	6.92	6.55
LODPOL	6.15	5.48	3.76	3.6	6.92	6.6
LOJLAZ	2.71	2.54	1.8	1.91	3.12	3.01
LUFCAS	3.39	3.19	2.4	2.6	4.66	4.5
MADVUJ	2.14	2.03	1.59	1.53	3.14	3.03
MADWAQ	2.4	2.26	1.75	1.78	3.18	3.07
MAZSUD	0.8	0.77	0.54	0.55	1.06	1.04
MEKDUC	3.21	3.12	2.53	2.46	4.13	3.86
MIBQAR01	18.52	18.06	10.89	11.58	22.68	27.25
MIZKOW	4.73	4.4	3.35	3.24	5.58	6.51
MOPFOO	4.44	4.71	3.52	3.05	6.67	6.51
MUGQAI	12.22	9.9	7.15	7.38	17.26	17.15
NEKREB	3.81	3.69	2.83	2.77	6.89	6.81
NOMQAJ01	3.43	3.24	2.55	2.45	4.09	3.91
OGIBUD	1.27	1.3	0.86	0.83	1.57	1.54
OJIWIO	5.02	4.69	3.05	2.91	6.18	6
OPOBIF	10.22	9.13	6.49	7.34	11.08	10.7
OVICUS	2.57	2.52	2.02	1.88	3.27	3.4
PEYPIU	3.59	3.34	2.47	2.34	4.76	5
PIXHUB	3.28	2.83	1.98	1.92	4.46	3.7
PORVUO	1.73	1.62	1.22	1.16	2.12	2.04
POSFOU	4.12	3.53	2.56	2.75	4.5	4.77
QIVYUR	2.56	2.45	1.84	1.73	3.46	3.3
QIWCUW	22.87	21.4	14.81	14.12	25.61	24.52
QOKCID	2.05	2.06	1.32	1.21	2.28	2.65
QOTBAE	6.61	6.71	5.73	5.55	10.57	10.27
QUPHUF	6.6	6.2	4.37	3.92	7.64	8.02
QURSEC	5.29	5	3.48	3.33	7.3	7.97
REDROI	3.04	2.79	2.05	1.9	4.47	4.19
REYBAA	6.36	5.97	4.28	4.05	7.7	7.2
SOCLAZ	4.69	4.35	3.13	2.97	6.65	6.58
SOWCOY01	1.9	1.49	1.35	1.14	2.17	2.03
TUBLIN	4.88	4.89	3.15	3.29	5.9	5.63
VACFUB01	0.84	0.91	0.62	0.59	1.14	1.02
WECJAR	11.13	10.39	6.77	6.46	12.93	12.45
WOBHIF01	4.25	3.81	2.95	3	4.69	4.57
XAHROQ	0.96	1	0.78	0.73	1.59	1.63
XARCEB	7.07	6.6	5.58	5.48	9.25	9.3
XEDPIH	2.5	2.16	1.62	1.5	3.35	3.17
XEXMEU	4.45	4.03	2.74	3.6	5.11	4.9
YARKEJ	4.97	4.65	3.65	3.46	6.47	6.18
YARSIV	4.9	4.52	3.26	3.1	8.38	7.41
YUSGID	5.46	4.09	2.91	2.69	5.54	5.56
Run time for MOFs in Q2 (with no rotatable dihedrals, with at least one hindered dihedrals)
XORGUI	1.39	1.35	0.92	0.88
Run time for MOFs in Q3 (with at least one rotatable dihedrals, with no hindered dihedrals)
ATOXEN	4	3.78	2.77	2.63
BEPMEQ	3.99	4.03	2.71	2.59
BEPNUH	4.8	4.89	3.52	3.18
BEPVID	3.37	3.16	2.04	2.06
BIBBUL	12.36	10.61	8.57	7.61
BUYDEG	8.78	10.19	6.15	5.93
CEGDUO	4.26	4.04	3.04	2.93
CEGFAW	6.19	5.88	4.9	4.64
CUQRIR	7.49	7.39	4.84	4.63
ESIFIX	18.45	17.21	12.62	16.51
EWUGEK	16.94	15.04	10.48	9.48
FOCYUT	4.78	4.47	3.15	3.03
GIRYIR	7.84	7.65	5.3	5.29
GIWMOP	4.71	4.45	3.78	3.62
GULPIN	4.79	4.74	3.25	3.1
GUMDEZ	2.37	2.23	1.68	1.59
HEBZAR	18.1	14.66	10.14	13.91
HEBZEV	11.66	12.65	8.02	8.12
HIHJUF	6.01	6.17	4.53	4.28
HOXGEH	10.97	10.57	7.91	7.75
JIVFUQ	0.57	0.63	0.46	0.44
KACZUM	1.58	1.35	1.01	0.97
KATDAM	33.27	27.59	18.65	19.26
KINJUO	25.73	21.76	15.1	14.35
MEJQID	2.57	2.1	1.54	1.47
OTOZOO	4.42	4.37	3.1	2.94
PEGBEK01	6.78	6.32	5.21	4.93
PITMOW	30.48	26.92	19.89	21.08
PUFVUJ	12.58	11.91	8.95	8.49
QESYOD	17.09	16.22	12.66	12.26
SARBOE	2.96	2.41	1.81	1.66
SARBUK	28.28	27.14	18.46	16.23
TEPGUS	3.14	2.95	1.88	1.8
UKALEZ	8.46	8.16	6.13	5.85
WIYFAM	2.28	2.25	1.67	1.57
Run time for MOFs in Q4 (with at least one rotatable dihedrals, with at least one hindered dihedrals)
IBICED	8.36	7.87	5.74	5.11
TUMDEM	3.84	3.6	2.56	2.44

## Sheet: MOFs_rot_smart_selected_modes
MOF_name	dihedral type index	mode 1	mode 2	mode 3	mode 4	mode 5	mode 6	mode 7
Smart-selected modes for MOFs in Q3 (with at least one rotatable dihedrals, with no hindered dihedrals)
BEPMEQ
	14	0	0	1	0	0	0	0
BEPNUH
	41	0	0	1	0	0	0	0
	42	0	0	1	0	0	0	0
	43	0	0	1	0	0	0	0
BUYDEG
	2	1	1	1	0	1	0	0
CUQRIR
	20	0	1	1	0	0	0	0
	21	1	0	1	0	0	0	0
GULPIN
	32	0	0	1	0	0	0	0
KACZUM
	2	1	1	1	0	1	0	0
KINJUO
	56	0	0	1	0	0	0	1
	57	0	0	1	0	0	0	0
MEJQID
	10	0	1	0	0	0	0	0
PUFVUJ
	9	0	0	1	0	0	0	1
TEPGUS
	7	1	1	1	0	1	0	0
	15	0	1	0	0	0	0	0
CEGFAW
	11	0	0	1	0	0	0	0
	12	0	0	1	0	0	0	0
	13	0	0	1	0	0	0	1
	14	0	0	1	0	0	0	0
ATOXEN
	34	0	0	1	0	0	0	0
	35	0	0	1	0	0	0	0
CEGDUO
	5	0	0	1	0	0	0	1
	6	0	0	1	0	0	0	0
UKALEZ
	14	1	1	1	0	0	0	0
	17	1	1	1	0	0	0	0
HIHJUF
	16	0	1	0	0	0	0	0
FOCYUT
	7	1	1	1	0	1	0	0
ESIFIX
	0	0	0	1	0	0	0	0
	3	1	1	1	1	0	0	0
	4	1	1	1	1	0	0	0
	5	0	1	0	0	0	1	0
	6	0	1	0	0	0	1	0
	9	0	1	0	0	0	1	0
GIRYIR
	23	0	1	0	0	0	1	0
	24	0	1	0	0	0	1	0
	25	0	1	0	0	0	1	0
HEBZAR
	4	0	1	0	1	0	1	0
	6	0	1	0	1	0	1	0
	7	0	1	0	1	0	1	0
	8	0	1	0	0	0	0	0
	9	0	1	0	0	0	0	0
BIBBUL
	30	0	0	1	0	0	0	0
	31	1	0	1	0	0	0	0
WIYFAM
	3	0	1	1	0	0	0	1
SARBUK
	7	0	1	0	0	0	0	0
PITMOW
	0	0	0	1	0	0	0	0
	1	0	0	1	0	0	0	0
	2	0	0	1	0	0	0	0
	3	0	0	1	0	0	0	0
	4	0	0	1	0	0	0	0
BEPVID
	10	0	1	1	0	0	0	1
	11	0	1	1	0	0	0	1
	12	1	1	1	0	1	1	1
	24	1	1	1	0	0	0	0
	25	0	1	1	0	0	0	0
GIWMOP
	11	1	1	0	0	0	0	0
SARBOE
	16	1	1	0	0	1	0	0
	17	0	1	0	0	0	1	0
OTOZOO
	28	1	1	1	0	0	0	1
KATDAM
	20	0	1	0	0	0	1	0
	21	0	1	0	0	0	1	0
	22	0	1	0	0	0	1	0
EWUGEK
	35	1	1	1	1	1	1	0
JIVFUQ
	3	1	1	1	0	0	0	0
	8	1	1	1	1	1	1	1
HOXGEH
	0	0	0	1	0	0	0	1
	1	0	0	1	0	0	0	0
	6	0	0	1	0	0	0	0
	7	0	0	1	0	0	0	0
	8	0	0	1	0	0	0	0
	9	0	0	1	0	0	0	0
	10	0	0	1	0	0	0	0
	11	0	0	1	0	0	0	1
	18	1	0	1	0	0	0	0
	19	1	0	1	0	0	0	0
	20	0	0	1	0	0	0	0
	21	0	0	1	0	0	0	0
	26	1	0	1	0	0	0	0
	27	0	0	1	0	0	0	0
PEGBEK01
	33	0	0	1	0	0	0	0
	34	0	0	1	0	0	0	0
	35	0	0	1	0	0	0	0
	39	1	1	1	0	1	0	1
HEBZEV
	7	0	1	0	0	0	0	0
QESYOD
	66	1	1	1	0	1	0	1
	67	1	1	1	0	1	0	1
	68	0	0	1	0	0	0	0
	69	0	0	1	0	0	0	1
	70	0	0	1	0	0	0	1
	71	1	1	1	1	0	0	0
	72	1	1	1	0	0	0	0
	73	1	1	1	0	1	0	1
	74	1	1	1	0	0	0	0
GUMDEZ
	4	0	0	1	0	0	0	0
	5	0	0	1	0	0	0	0
Smart-selected modes for MOFs in Q4 (with at least one rotatable dihedrals, with at least one hindered dihedrals)
IBICED
	23	1	1	1	0	1	0	1
	24	0	0	1	0	0	0	0
TUMDEM
	11	0	1	1	0	1	0	1

## Sheet: MOFs_Q1_Q2_number_of_k's
MOF_name	#k's bond_stretch_TA_avg	#k's bond_stretch_lambda0_avg	#k's bond_stretch_lambda_best_avg	#k's UB_stretch_TA_avg	#k's UB_stretch_lambda0_avg	#k's UB_stretch_lambda_best_avg	#k's bends_TA_avg	#k's bends_lambda0_avg	#k's bends_lambda_best_avg	#k's bond_bond_cross_TA_avg	#k's bond_bond_cross_lambda0_avg	#k's bond_bond_cross_lambda_best_avg	#k's NR_hind_dihed_TA_avg	#k's NR_hind_dihed_lambda0_avg	#k's NR_hind_dihed_lambda_best_avg	#k's dihed_with_linear_bond_angle_TA_avg	#k's dihed_with_linear_bond_angle_lambda0_avg	#k's dihed_with_linear_bond_angle_lambda_best_avg	#k's tot_TA_avg	#k's tot_lambda0_avg	#k's tot_lambda_best_avg	#k's bond_stretch_TA_ind	#k's bond_stretch_lambda0_ind	#k's bond_stretch_lambda_best_ind	#k's UB_stretch_TA_ind	#k's UB_stretch_lambda0_ind	#k's UB_stretch_lambda_best_ind	#k's bends_TA_ind	#k's bends_lambda0_ind	#k's bends_lambda_best_ind	#k's bond_bond_cross_TA_ind	#k's bond_bond_cross_lambda0_ind	#k's bond_bond_cross_lambda_best_ind	#k's NR_hind_dihed_TA_ind	#k's NR_hind_dihed_lambda0_ind	#k's NR_hind_dihed_lambda_best_ind	#k's dihed_with_linear_bond_angle_TA_ind	#k's dihed_with_linear_bond_angle_lambda0_ind	#k's dihed_with_linear_bond_angle_lambda_best_ind	#k's tot_TA_ind	#k's tot_lambda0_ind	#k's tot_lambda_best_ind
Number of k's for MOFs in Q1 (with no rotatable dihedrals, with no hindered dihedrals) with bond-bond cross terms
AFITEP	17	17	17	0	0	0	39	37	37	39	39	38	27	24	24	0	0	0	122	117	116	17	17	17	0	0	0	39	37	37	39	39	39	27	24	24	0	0	0	122	117	134
AMOYOR	18	18	18	0	0	0	49	48	48	49	46	41	24	22	22	0	0	0	140	134	129	18	18	18	0	0	0	49	48	48	49	48	46	24	22	22	0	0	0	140	136	178
ARAKAH	22	22	22	0	0	0	65	63	63	65	65	64	30	29	29	0	0	0	182	179	178	22	22	22	0	0	0	65	63	63	65	64	64	30	29	29	0	0	0	182	178	90
ARIBOS	22	22	22	0	0	0	62	52	52	62	60	55	37	34	34	0	0	0	183	168	163	22	22	22	0	0	0	62	52	52	62	62	61	37	34	34	0	0	0	183	170	87
ATOBIW	28	28	28	0	0	0	79	75	75	79	73	66	45	44	44	0	0	0	231	220	213	28	28	28	0	0	0	79	75	75	79	77	76	45	44	44	0	0	0	231	224	200
BOMCOX	24	24	24	0	0	0	86	78	78	86	86	84	80	77	77	0	0	0	276	265	263	24	24	24	0	0	0	86	77	77	86	85	85	80	77	77	0	0	0	276	263	156
BUSQIQ	12	12	12	1	1	1	40	26	26	47	46	28	18	10	10	0	0	0	118	95	77	12	12	12	1	1	1	40	25	26	47	46	27	18	9	9	0	0	0	118	93	71
BUVWOF03	24	24	24	0	0	0	51	51	51	51	51	50	47	42	42	0	0	0	173	168	167	24	24	24	0	0	0	51	51	51	51	51	51	47	42	42	0	0	0	173	168	173
BUVYIB	24	24	24	0	0	0	54	54	54	54	53	53	45	44	44	0	0	0	177	175	175	24	24	24	0	0	0	54	54	54	54	53	53	45	44	44	0	0	0	177	175	111
COMDOY	8	8	8	0	0	0	16	14	14	16	16	16	6	4	4	0	0	0	46	42	42	8	8	8	0	0	0	16	14	14	16	16	16	6	4	4	0	0	0	46	42	81
DIXJIF	21	21	21	0	0	0	57	56	56	57	57	54	26	25	25	0	0	0	161	159	156	21	21	21	0	0	0	57	56	56	57	57	56	26	25	25	0	0	0	161	159	90
DONNEA	8	8	8	0	0	0	21	18	17	21	21	19	8	7	7	0	0	0	58	54	51	8	8	8	0	0	0	21	18	18	21	19	19	8	7	7	0	0	0	58	52	37
DONNIE	7	7	7	0	0	0	15	12	12	15	15	14	6	5	4	0	0	0	43	39	37	7	7	7	0	0	0	15	12	12	15	15	14	6	5	4	0	0	0	43	39	138
EBEMII	22	22	22	2	2	2	58	53	52	60	60	60	47	42	42	0	0	0	189	179	178	22	22	22	2	2	2	58	52	52	60	60	59	47	42	41	0	0	0	189	178	171
EBOBIJ	15	15	15	0	0	0	31	31	31	31	31	30	14	13	13	0	0	0	91	90	89	15	15	15	0	0	0	31	31	31	31	31	31	14	13	13	0	0	0	91	90	230
EBOBUV	17	17	17	0	0	0	30	27	27	30	30	30	16	16	16	0	0	0	93	90	90	17	17	17	0	0	0	30	27	27	30	30	27	16	16	16	0	0	0	93	90	211
EKEHUZ	7	7	7	0	0	0	28	27	27	28	27	27	17	7	6	0	0	0	80	68	67	7	7	7	0	0	0	28	27	27	28	27	26	17	7	7	0	0	0	80	68	127
EMIVAY	29	29	29	0	0	0	73	72	72	73	73	67	33	29	29	0	0	0	208	203	197	29	29	29	0	0	0	73	73	73	73	73	69	33	29	29	0	0	0	208	204	95
EMOFIX	30	30	30	0	0	0	87	84	84	87	81	75	33	30	30	0	0	0	237	225	219	30	30	30	0	0	0	87	84	84	87	86	76	33	30	30	0	0	0	237	230	85
ESEDAJ	12	12	12	0	0	0	41	37	37	41	41	41	30	27	27	0	0	0	124	117	117	12	12	12	0	0	0	41	38	38	41	41	41	30	27	27	0	0	0	124	118	196
FIPWOS	28	28	28	0	0	0	59	59	59	59	56	56	18	14	14	0	0	0	164	157	157	28	28	28	0	0	0	59	59	59	59	55	55	18	14	14	0	0	0	164	156	112
FIPXEJ	31	31	31	0	0	0	114	113	109	114	112	25	37	31	25	0	0	0	296	287	190	31	31	31	0	0	0	114	114	111	114	109	99	37	31	31	0	0	0	296	285	197
FUBNOH	16	16	16	0	0	0	35	31	31	35	35	35	17	16	16	0	0	0	103	98	98	16	16	16	0	0	0	35	31	31	35	35	34	17	16	16	0	0	0	103	98	200
FURFOP	24	24	24	0	0	0	99	94	93	99	95	32	69	59	56	0	0	0	291	272	205	24	24	24	0	0	0	99	93	93	99	95	93	69	58	58	0	0	0	291	270	68
GUYLOC	18	18	18	0	0	0	55	54	54	55	55	55	30	29	29	0	0	0	158	156	156	18	18	18	0	0	0	55	54	54	55	55	55	30	29	29	0	0	0	158	156	162
GUYLUI	19	19	19	0	0	0	54	53	53	54	54	53	30	27	27	0	0	0	157	153	152	19	19	19	0	0	0	54	53	53	54	54	54	30	27	27	0	0	0	157	153	190
HECQUB	15	15	15	0	0	0	29	25	25	29	29	29	10	10	10	4	2	2	87	81	81	15	15	15	0	0	0	29	25	25	29	29	29	10	10	10	4	2	2	87	81	117
HIFTOG02	7	7	7	0	0	0	22	20	20	22	22	22	36	26	26	0	0	0	87	75	75	7	7	7	0	0	0	22	19	18	22	22	22	36	25	25	0	0	0	87	73	169
HIFVUO	6	6	6	0	0	0	23	23	23	23	23	23	35	20	19	0	0	0	87	72	71	6	6	6	0	0	0	23	23	23	23	23	23	35	19	19	0	0	0	87	71	223
HOZDOR	11	11	11	0	0	0	51	48	45	51	50	42	33	19	20	0	0	0	146	128	118	11	11	11	0	0	0	51	46	46	51	51	49	33	19	18	0	0	0	146	127	263
IBOCIO	22	22	22	0	0	0	102	99	99	102	96	70	56	44	41	0	0	0	282	261	232	22	22	22	0	0	0	102	101	98	102	101	85	56	41	40	0	0	0	282	265	75
KEWZOD	19	19	19	0	0	0	45	41	40	45	45	45	26	23	23	2	1	1	137	129	128	19	19	19	0	0	0	45	40	40	45	45	45	26	23	23	2	1	1	137	128	168
KINDIW	20	20	20	3	3	3	76	67	66	83	82	79	37	31	31	0	0	0	219	203	199	20	20	20	3	3	3	76	69	69	83	81	79	37	31	31	0	0	0	219	204	175
KURSOH	24	24	24	0	0	0	59	56	56	59	57	51	37	32	32	0	0	0	179	169	163	24	24	24	0	0	0	59	56	56	59	59	59	37	34	34	0	0	0	179	173	42
LALYOO	15	15	15	2	2	2	45	35	35	49	49	49	36	20	20	0	0	0	147	121	121	15	15	15	2	2	2	45	35	35	49	48	48	36	21	21	0	0	0	147	121	158
LIWXIZ	32	32	32	0	0	0	112	106	105	112	111	71	55	49	48	0	0	0	311	298	256	32	32	32	0	0	0	112	107	106	112	112	108	55	49	49	0	0	0	311	300	52
LODPOL	21	21	21	0	0	0	60	59	59	60	59	55	36	34	33	0	0	0	177	173	168	21	21	21	0	0	0	60	59	58	60	59	58	36	33	33	0	0	0	177	172	37
LOJLAZ	13	13	13	0	0	0	30	29	29	30	30	30	16	16	16	0	0	0	89	88	88	13	13	13	0	0	0	30	29	29	30	30	30	16	16	16	0	0	0	89	88	176
LUFCAS	18	18	18	0	0	0	41	35	35	41	41	40	19	18	18	0	0	0	119	112	111	18	18	18	0	0	0	41	35	35	41	41	40	19	18	18	0	0	0	119	112	67
MADVUJ	8	8	8	0	0	0	31	31	31	31	30	30	14	13	13	0	0	0	84	82	82	8	8	8	0	0	0	31	31	31	31	29	29	14	13	13	0	0	0	84	81	220
MADWAQ	8	8	8	0	0	0	32	32	32	32	30	30	21	20	20	0	0	0	93	90	90	8	8	8	0	0	0	32	32	32	32	31	30	21	20	20	0	0	0	93	91	118
MAZSUD	19	19	19	0	0	0	46	38	38	46	46	43	28	23	23	0	0	0	139	126	123	19	19	19	0	0	0	46	38	38	46	46	39	28	23	23	0	0	0	139	126	272
MEKDUC	20	20	20	0	0	0	49	47	47	49	49	41	33	29	29	0	0	0	151	145	137	20	20	20	0	0	0	49	48	48	49	49	49	33	29	29	0	0	0	151	146	97
MIBQAR01	7	7	7	0	0	0	11	9	9	11	11	11	6	5	5	0	0	0	35	32	32	7	7	7	0	0	0	11	9	9	11	11	11	6	5	5	0	0	0	35	32	268
MIZKOW	22	22	22	0	0	0	81	65	65	81	81	66	36	29	29	0	0	0	220	197	182	22	22	22	0	0	0	81	65	64	81	80	76	36	31	31	0	0	0	220	198	156
MOPFOO	13	13	13	0	0	0	27	26	26	27	27	27	12	10	10	0	0	0	79	76	76	13	13	13	0	0	0	27	26	26	27	27	27	12	9	9	0	0	0	79	75	153
MUGQAI	22	22	22	0	0	0	63	61	60	63	63	61	33	31	31	0	0	0	181	177	174	22	22	22	0	0	0	63	59	59	63	63	63	33	30	30	0	0	0	181	174	81
NEKREB	7	7	7	0	0	0	13	13	13	13	13	13	4	4	4	0	0	0	37	37	37	7	7	7	0	0	0	13	13	13	13	13	13	4	4	4	0	0	0	37	37	72
NOMQAJ01	19	19	19	0	0	0	45	41	41	45	44	44	35	34	34	0	0	0	144	138	138	19	19	19	0	0	0	45	41	41	45	44	44	35	34	34	0	0	0	144	138	124
OGIBUD	12	12	12	0	0	0	42	34	33	42	41	38	23	19	19	0	0	0	119	106	102	12	12	12	0	0	0	42	32	32	42	42	39	23	20	20	0	0	0	119	106	245
OJIWIO	22	22	22	0	0	0	58	57	57	58	57	56	38	36	36	0	0	0	176	172	171	22	22	22	0	0	0	58	57	57	58	58	57	38	36	35	0	0	0	176	173	128
OPOBIF	27	27	27	0	0	0	73	67	67	73	68	61	67	52	50	0	0	0	240	214	205	27	27	27	0	0	0	73	66	66	73	73	73	67	52	51	0	0	0	240	218	202
OVICUS	22	22	22	0	0	0	54	51	50	54	54	54	26	22	22	0	0	0	156	149	148	22	22	22	0	0	0	54	51	51	54	54	54	26	22	22	0	0	0	156	149	121
PEYPIU	19	19	19	0	0	0	78	77	77	78	78	78	62	56	56	0	0	0	237	230	230	19	19	19	0	0	0	78	77	77	78	77	77	62	57	57	0	0	0	237	230	295
PIXHUB	19	19	19	1	1	1	74	74	74	77	76	53	49	42	41	0	0	0	220	212	188	19	19	19	1	1	1	74	74	74	77	76	76	49	41	41	0	0	0	220	211	170
PORVUO	17	17	17	0	0	0	43	42	42	43	43	43	26	25	25	0	0	0	129	127	127	17	17	17	0	0	0	43	42	42	43	43	43	26	25	25	0	0	0	129	127	88
POSFOU	18	18	18	0	0	0	40	39	39	40	39	39	16	14	14	0	0	0	114	110	110	18	18	18	0	0	0	40	39	39	40	39	39	16	14	14	0	0	0	114	110	119
QIVYUR	17	17	17	0	0	0	33	32	32	33	31	31	14	14	14	0	0	0	97	94	94	17	17	17	0	0	0	33	32	32	33	32	32	14	14	14	0	0	0	97	95	146
QIWCUW	29	29	29	0	0	0	66	64	64	66	64	62	42	38	38	0	0	0	203	195	193	29	29	29	0	0	0	66	64	64	66	66	60	42	38	38	0	0	0	203	197	32
QOKCID	18	18	18	0	0	0	49	47	46	49	49	45	22	19	19	0	0	0	138	133	128	18	18	18	0	0	0	49	45	45	49	49	48	22	18	18	0	0	0	138	130	193
QOTBAE	14	14	14	0	0	0	30	29	29	30	30	30	14	12	12	0	0	0	88	85	85	14	14	14	0	0	0	30	29	29	30	30	30	14	12	12	0	0	0	88	85	75
QUPHUF	18	18	18	0	0	0	70	67	67	70	68	60	44	42	42	0	0	0	202	195	187	18	18	18	0	0	0	70	67	67	70	68	67	44	44	44	0	0	0	202	197	174
QURSEC	11	11	11	0	0	0	42	41	41	42	42	42	20	18	18	0	0	0	115	112	112	11	11	11	0	0	0	42	41	41	42	42	42	20	18	18	0	0	0	115	112	103
REDROI	17	17	17	2	2	2	59	46	44	63	63	50	32	23	23	0	0	0	173	151	136	17	17	17	2	2	2	59	45	44	63	63	58	32	23	22	0	0	0	173	150	217
REYBAA	26	26	26	0	0	0	66	64	64	66	63	53	41	41	41	0	0	0	199	194	184	26	26	26	0	0	0	66	64	64	66	66	66	41	41	41	0	0	0	199	197	149
SOCLAZ	32	32	32	0	0	0	72	69	69	72	71	71	31	29	29	0	0	0	207	201	201	32	32	32	0	0	0	72	69	69	72	70	70	31	29	29	0	0	0	207	200	110
SOWCOY01	18	18	18	0	0	0	41	41	41	41	41	40	28	26	26	0	0	0	128	126	125	18	18	18	0	0	0	41	40	40	41	41	40	28	26	26	0	0	0	128	125	191
TUBLIN	29	29	29	0	0	0	89	85	85	89	84	78	50	48	48	0	0	0	257	246	240	29	29	29	0	0	0	89	85	85	89	88	87	50	48	48	0	0	0	257	250	129
VACFUB01	10	10	10	0	0	0	23	22	21	23	23	23	14	14	14	0	0	0	70	69	68	10	10	10	0	0	0	23	21	21	23	23	23	14	14	14	0	0	0	70	68	143
WECJAR	21	21	21	0	0	0	56	56	56	56	56	55	31	30	30	0	0	0	164	163	162	21	21	21	0	0	0	56	55	55	56	56	56	31	30	30	0	0	0	164	162	124
WOBHIF01	13	13	13	2	2	2	26	20	20	30	30	30	22	10	10	0	0	0	93	75	75	13	13	13	2	2	2	26	20	20	30	30	30	22	10	10	0	0	0	93	75	249
XAHROQ	8	8	8	0	0	0	21	20	20	21	21	21	9	9	9	8	4	4	67	62	62	8	8	8	0	0	0	21	20	20	21	21	21	9	9	9	8	3	3	67	61	75
XARCEB	26	26	26	0	0	0	56	53	53	56	56	56	24	20	20	0	0	0	162	155	155	26	26	26	0	0	0	56	53	53	56	55	55	24	20	20	0	0	0	162	154	61
XEDPIH	17	17	17	0	0	0	52	51	51	52	51	51	28	27	27	0	0	0	149	146	146	17	17	17	0	0	0	52	51	51	52	51	51	28	27	27	0	0	0	149	146	154
XEXMEU	22	22	22	0	0	0	59	58	58	59	59	56	38	35	35	0	0	0	178	174	171	22	22	22	0	0	0	59	56	56	59	59	59	38	35	35	0	0	0	178	172	146
YARKEJ	26	26	26	0	0	0	67	67	67	67	66	65	34	33	33	0	0	0	194	192	191	26	26	26	0	0	0	67	66	66	67	67	65	34	33	33	0	0	0	194	192	172
YARSIV	25	25	25	2	2	2	73	67	67	76	76	74	35	27	27	0	0	0	211	197	195	25	25	25	2	2	2	73	66	66	76	76	68	35	31	31	0	0	0	211	200	192
YUSGID	35	35	35	2	2	2	100	93	92	102	102	78	49	45	46	0	0	0	288	277	253	35	35	35	2	2	2	100	93	93	102	102	102	49	45	45	0	0	0	288	277	277
Number of k's for MOFs in Q1 (with no rotatable dihedrals, with no hindered dihedrals) without bond-bond cross terms
AFITEP	17	17	17	0	0	0	39	37	37	0	0	0	27	24	24	0	0	0	83	78	78	17	17	17	0	0	0	39	37	37	0	0	0	27	24	24	0	0	0	83	78	78
AMOYOR	18	18	18	0	0	0	49	48	48	0	0	0	24	22	22	0	0	0	91	88	88	18	18	18	0	0	0	49	48	48	0	0	0	24	22	21	0	0	0	91	88	87
ARAKAH	22	22	22	0	0	0	65	63	63	0	0	0	30	29	29	0	0	0	117	114	114	22	22	22	0	0	0	65	63	63	0	0	0	30	29	29	0	0	0	117	114	114
ARIBOS	22	22	22	0	0	0	62	52	52	0	0	0	37	34	34	0	0	0	121	108	108	22	22	22	0	0	0	62	52	52	0	0	0	37	34	34	0	0	0	121	108	108
ATOBIW	28	28	28	0	0	0	79	75	75	0	0	0	45	44	44	0	0	0	152	147	147	28	28	28	0	0	0	79	75	75	0	0	0	45	44	44	0	0	0	152	147	147
BOMCOX	24	24	24	0	0	0	86	79	79	0	0	0	80	77	77	0	0	0	190	180	180	24	24	24	0	0	0	86	79	79	0	0	0	80	77	77	0	0	0	190	180	180
BUSQIQ	12	12	12	1	1	1	40	22	22	0	0	0	18	10	10	0	0	0	71	45	45	12	12	12	1	1	1	40	22	22	0	0	0	18	11	10	0	0	0	71	46	45
BUVWOF03	24	24	24	0	0	0	51	51	51	0	0	0	47	42	42	0	0	0	122	117	117	24	24	24	0	0	0	51	51	51	0	0	0	47	42	42	0	0	0	122	117	117
BUVYIB	24	24	24	0	0	0	54	54	54	0	0	0	45	44	44	0	0	0	123	122	122	24	24	24	0	0	0	54	54	54	0	0	0	45	44	44	0	0	0	123	122	122
COMDOY	8	8	8	0	0	0	16	14	14	0	0	0	6	4	4	0	0	0	30	26	26	8	8	8	0	0	0	16	14	14	0	0	0	6	4	4	0	0	0	30	26	26
DIXJIF	21	21	21	0	0	0	57	56	56	0	0	0	26	25	25	0	0	0	104	102	102	21	21	21	0	0	0	57	56	56	0	0	0	26	25	25	0	0	0	104	102	102
DONNEA	8	8	8	0	0	0	21	19	17	0	0	0	8	7	7	0	0	0	37	34	32	8	8	8	0	0	0	21	19	17	0	0	0	8	7	7	0	0	0	37	34	32
DONNIE	7	7	7	0	0	0	15	12	12	0	0	0	6	4	4	0	0	0	28	23	23	7	7	7	0	0	0	15	12	12	0	0	0	6	4	4	0	0	0	28	23	23
EBEMII	22	22	22	2	2	2	58	54	54	0	0	0	47	39	38	0	0	0	129	117	116	22	22	22	2	2	2	58	54	54	0	0	0	47	38	37	0	0	0	129	116	115
EBOBIJ	15	15	15	0	0	0	31	31	31	0	0	0	14	13	13	0	0	0	60	59	59	15	15	15	0	0	0	31	31	31	0	0	0	14	13	13	0	0	0	60	59	59
EBOBUV	17	17	17	0	0	0	30	28	27	0	0	0	16	16	16	0	0	0	63	61	60	17	17	17	0	0	0	30	28	27	0	0	0	16	16	16	0	0	0	63	61	60
EKEHUZ	7	7	7	0	0	0	28	27	27	0	0	0	17	7	6	0	0	0	52	41	40	7	7	7	0	0	0	28	27	27	0	0	0	17	6	6	0	0	0	52	40	40
EMIVAY	29	29	29	0	0	0	73	73	73	0	0	0	33	29	29	0	0	0	135	131	131	29	29	29	0	0	0	73	73	73	0	0	0	33	29	29	0	0	0	135	131	131
EMOFIX	30	30	30	0	0	0	87	85	85	0	0	0	33	30	30	0	0	0	150	145	145	30	30	30	0	0	0	87	85	85	0	0	0	33	30	30	0	0	0	150	145	145
ESEDAJ	12	12	12	0	0	0	41	38	38	0	0	0	30	27	27	0	0	0	83	77	77	12	12	12	0	0	0	41	38	38	0	0	0	30	27	27	0	0	0	83	77	77
FIPWOS	28	28	28	0	0	0	59	58	58	0	0	0	18	14	14	0	0	0	105	100	100	28	28	28	0	0	0	59	58	58	0	0	0	18	14	14	0	0	0	105	100	100
FIPXEJ	31	31	31	0	0	0	114	112	112	0	0	0	37	30	30	0	0	0	182	173	173	31	31	31	0	0	0	114	113	113	0	0	0	37	31	30	0	0	0	182	175	174
FUBNOH	16	15	15	0	0	0	35	32	32	0	0	0	17	16	16	0	0	0	68	63	63	16	15	15	0	0	0	35	32	32	0	0	0	17	16	16	0	0	0	68	63	63
FURFOP	24	24	24	0	0	0	99	94	93	0	0	0	69	59	56	0	0	0	192	177	173	24	24	24	0	0	0	99	93	93	0	0	0	69	59	56	0	0	0	192	176	173
GUYLOC	18	18	18	0	0	0	55	54	54	0	0	0	30	29	29	0	0	0	103	101	101	18	18	18	0	0	0	55	54	54	0	0	0	30	29	29	0	0	0	103	101	101
GUYLUI	19	19	19	0	0	0	54	53	53	0	0	0	30	28	28	0	0	0	103	100	100	19	19	19	0	0	0	54	53	53	0	0	0	30	28	28	0	0	0	103	100	100
HECQUB	15	15	15	0	0	0	29	26	26	0	0	0	10	9	9	4	2	2	58	52	52	15	15	15	0	0	0	29	26	26	0	0	0	10	9	9	4	2	2	58	52	52
HIFTOG02	7	7	7	0	0	0	22	20	20	0	0	0	36	25	25	0	0	0	65	52	52	7	7	7	0	0	0	22	20	20	0	0	0	36	26	25	0	0	0	65	53	52
HIFVUO	6	6	6	0	0	0	23	23	23	0	0	0	35	19	19	0	0	0	64	48	48	6	6	6	0	0	0	23	23	23	0	0	0	35	19	19	0	0	0	64	48	48
HOZDOR	11	11	11	0	0	0	51	47	45	0	0	0	33	21	20	0	0	0	95	79	76	11	11	11	0	0	0	51	48	46	0	0	0	33	19	18	0	0	0	95	78	75
IBOCIO	22	22	22	0	0	0	102	101	98	0	0	0	56	44	42	0	0	0	180	167	162	22	22	22	0	0	0	102	100	99	0	0	0	56	43	39	0	0	0	180	165	160
KEWZOD	19	19	19	0	0	0	45	41	41	0	0	0	26	23	23	2	1	1	92	84	84	19	19	19	0	0	0	45	40	40	0	0	0	26	23	23	2	1	1	92	83	83
KINDIW	20	20	20	3	3	3	76	67	66	0	0	0	37	30	30	0	0	0	136	120	119	20	20	20	3	3	3	76	67	66	0	0	0	37	32	32	0	0	0	136	122	121
KURSOH	24	24	24	0	0	0	59	56	56	0	0	0	37	33	33	0	0	0	120	113	113	24	24	24	0	0	0	59	56	56	0	0	0	37	35	35	0	0	0	120	115	115
LALYOO	15	15	15	2	2	2	45	30	30	0	0	0	36	19	19	0	0	0	98	66	66	15	15	15	2	2	2	45	30	30	0	0	0	36	20	20	0	0	0	98	67	67
LIWXIZ	32	32	32	0	0	0	112	106	106	0	0	0	55	49	48	0	0	0	199	187	186	32	32	32	0	0	0	112	107	107	0	0	0	55	49	48	0	0	0	199	188	187
LODPOL	21	21	21	0	0	0	60	59	59	0	0	0	36	34	33	0	0	0	117	114	113	21	21	21	0	0	0	60	59	59	0	0	0	36	33	33	0	0	0	117	113	113
LOJLAZ	13	13	13	0	0	0	30	29	29	0	0	0	16	16	16	0	0	0	59	58	58	13	13	13	0	0	0	30	29	29	0	0	0	16	16	16	0	0	0	59	58	58
LUFCAS	18	18	18	0	0	0	41	36	36	0	0	0	19	18	18	0	0	0	78	72	72	18	18	18	0	0	0	41	36	36	0	0	0	19	18	18	0	0	0	78	72	72
MADVUJ	8	8	8	0	0	0	31	31	31	0	0	0	14	13	13	0	0	0	53	52	52	8	8	8	0	0	0	31	31	31	0	0	0	14	13	13	0	0	0	53	52	52
MADWAQ	8	8	8	0	0	0	32	32	32	0	0	0	21	20	20	0	0	0	61	60	60	8	8	8	0	0	0	32	32	32	0	0	0	21	21	20	0	0	0	61	61	60
MAZSUD	19	19	19	0	0	0	46	38	38	0	0	0	28	24	24	0	0	0	93	81	81	19	19	19	0	0	0	46	38	38	0	0	0	28	23	23	0	0	0	93	80	80
MEKDUC	20	20	20	0	0	0	49	47	47	0	0	0	33	31	31	0	0	0	102	98	98	20	20	20	0	0	0	49	48	48	0	0	0	33	31	31	0	0	0	102	99	99
MIBQAR01	7	7	7	0	0	0	11	10	10	0	0	0	6	5	5	0	0	0	24	22	22	7	7	7	0	0	0	11	10	10	0	0	0	6	5	5	0	0	0	24	22	22
MIZKOW	22	22	22	0	0	0	81	67	67	0	0	0	36	29	29	0	0	0	139	118	118	22	22	22	0	0	0	81	66	65	0	0	0	36	31	30	0	0	0	139	119	117
MOPFOO	13	13	13	0	0	0	27	27	27	0	0	0	12	10	10	0	0	0	52	50	50	13	13	13	0	0	0	27	27	27	0	0	0	12	10	10	0	0	0	52	50	50
MUGQAI	22	22	22	0	0	0	63	61	61	0	0	0	33	32	32	0	0	0	118	115	115	22	22	22	0	0	0	63	61	61	0	0	0	33	31	31	0	0	0	118	114	114
NEKREB	7	7	7	0	0	0	13	13	13	0	0	0	4	4	4	0	0	0	24	24	24	7	7	7	0	0	0	13	13	13	0	0	0	4	4	4	0	0	0	24	24	24
NOMQAJ01	19	18	18	0	0	0	45	41	41	0	0	0	35	34	34	0	0	0	99	93	93	19	18	18	0	0	0	45	41	41	0	0	0	35	34	34	0	0	0	99	93	93
OGIBUD	12	12	12	0	0	0	42	34	33	0	0	0	23	19	19	0	0	0	77	65	64	12	12	12	0	0	0	42	33	32	0	0	0	23	20	20	0	0	0	77	65	64
OJIWIO	22	22	22	0	0	0	58	57	57	0	0	0	38	36	35	0	0	0	118	115	114	22	22	22	0	0	0	58	57	57	0	0	0	38	35	35	0	0	0	118	114	114
OPOBIF	27	27	27	0	0	0	73	67	67	0	0	0	67	51	45	0	0	0	167	145	139	27	27	27	0	0	0	73	67	67	0	0	0	67	52	49	0	0	0	167	146	143
OVICUS	22	22	22	0	0	0	54	50	50	0	0	0	26	23	23	0	0	0	102	95	95	22	22	22	0	0	0	54	50	50	0	0	0	26	22	22	0	0	0	102	94	94
PEYPIU	19	19	19	0	0	0	78	77	76	0	0	0	62	56	56	0	0	0	159	152	151	19	19	19	0	0	0	78	77	77	0	0	0	62	57	56	0	0	0	159	153	152
PIXHUB	19	19	19	1	1	1	74	74	74	0	0	0	49	39	38	0	0	0	143	133	132	19	19	19	1	1	1	74	74	74	0	0	0	49	38	38	0	0	0	143	132	132
PORVUO	17	17	17	0	0	0	43	42	42	0	0	0	26	25	25	0	0	0	86	84	84	17	17	17	0	0	0	43	42	42	0	0	0	26	25	25	0	0	0	86	84	84
POSFOU	18	18	18	0	0	0	40	39	39	0	0	0	16	14	14	0	0	0	74	71	71	18	18	18	0	0	0	40	39	39	0	0	0	16	14	14	0	0	0	74	71	71
QIVYUR	17	17	17	0	0	0	33	32	32	0	0	0	14	14	14	0	0	0	64	63	63	17	17	17	0	0	0	33	32	32	0	0	0	14	14	14	0	0	0	64	63	63
QIWCUW	29	29	29	0	0	0	66	64	64	0	0	0	42	38	38	0	0	0	137	131	131	29	29	29	0	0	0	66	64	64	0	0	0	42	38	38	0	0	0	137	131	131
QOKCID	18	18	18	0	0	0	49	45	45	0	0	0	22	19	19	0	0	0	89	82	82	18	18	18	0	0	0	49	44	44	0	0	0	22	18	18	0	0	0	89	80	80
QOTBAE	14	14	14	0	0	0	30	29	29	0	0	0	14	12	12	0	0	0	58	55	55	14	14	14	0	0	0	30	29	29	0	0	0	14	12	12	0	0	0	58	55	55
QUPHUF	18	18	18	0	0	0	70	67	67	0	0	0	44	44	43	0	0	0	132	129	128	18	18	18	0	0	0	70	67	67	0	0	0	44	44	44	0	0	0	132	129	129
QURSEC	11	11	11	0	0	0	42	41	41	0	0	0	20	18	18	0	0	0	73	70	70	11	11	11	0	0	0	42	41	41	0	0	0	20	18	18	0	0	0	73	70	70
REDROI	17	17	17	2	2	2	59	43	42	0	0	0	32	25	25	0	0	0	110	87	86	17	17	17	2	2	2	59	44	43	0	0	0	32	24	24	0	0	0	110	87	86
REYBAA	26	26	26	0	0	0	66	64	64	0	0	0	41	41	41	0	0	0	133	131	131	26	26	26	0	0	0	66	65	65	0	0	0	41	41	41	0	0	0	133	132	132
SOCLAZ	32	32	32	0	0	0	72	70	70	0	0	0	31	30	29	0	0	0	135	132	131	32	32	32	0	0	0	72	70	70	0	0	0	31	30	30	0	0	0	135	132	132
SOWCOY01	18	18	18	0	0	0	41	40	40	0	0	0	28	26	26	0	0	0	87	84	84	18	18	18	0	0	0	41	40	40	0	0	0	28	26	26	0	0	0	87	84	84
TUBLIN	29	29	29	0	0	0	89	86	86	0	0	0	50	48	48	0	0	0	168	163	163	29	29	29	0	0	0	89	86	86	0	0	0	50	48	48	0	0	0	168	163	163
VACFUB01	10	10	10	0	0	0	23	21	21	0	0	0	14	14	13	0	0	0	47	45	44	10	10	10	0	0	0	23	22	21	0	0	0	14	14	13	0	0	0	47	46	44
WECJAR	21	21	21	0	0	0	56	55	55	0	0	0	31	30	30	0	0	0	108	106	106	21	21	21	0	0	0	56	56	56	0	0	0	31	30	30	0	0	0	108	107	107
WOBHIF01	13	13	13	2	2	2	26	16	15	0	0	0	22	13	12	0	0	0	63	44	42	13	13	13	2	2	2	26	16	15	0	0	0	22	13	12	0	0	0	63	44	42
XAHROQ	8	8	8	0	0	0	21	20	20	0	0	0	9	9	9	8	4	3	46	41	40	8	8	8	0	0	0	21	20	19	0	0	0	9	9	9	8	3	2	46	40	38
XARCEB	26	25	25	0	0	0	56	53	53	0	0	0	24	21	21	0	0	0	106	99	99	26	25	25	0	0	0	56	53	53	0	0	0	24	21	21	0	0	0	106	99	99
XEDPIH	17	17	17	0	0	0	52	51	51	0	0	0	28	27	27	0	0	0	97	95	95	17	17	17	0	0	0	52	51	51	0	0	0	28	27	27	0	0	0	97	95	95
XEXMEU	22	22	22	0	0	0	59	58	58	0	0	0	38	35	35	0	0	0	119	115	115	22	22	22	0	0	0	59	57	57	0	0	0	38	35	35	0	0	0	119	114	114
YARKEJ	26	26	26	0	0	0	67	67	67	0	0	0	34	33	33	0	0	0	127	126	126	26	26	26	0	0	0	67	67	67	0	0	0	34	33	33	0	0	0	127	126	126
YARSIV	25	25	25	2	2	2	73	65	65	0	0	0	35	26	26	0	0	0	135	118	118	25	25	25	2	2	2	73	66	66	0	0	0	35	29	29	0	0	0	135	122	122
YUSGID	35	35	35	2	2	2	100	95	94	0	0	0	49	44	44	0	0	0	186	176	175	35	35	35	2	2	2	100	94	94	0	0	0	49	45	45	0	0	0	186	176	176
Number of k's for MOFs in Q2 (with no rotatable dihedrals, with at least one hindered dihedrals) with bond-bond cross terms
XORGUI	24	24	24	0	0	0	41	40	40	41	41	41	21	19	19	0	0	0	127	124	124	24	24	24	0	0	0	41	40	40	41	41	41	21	19	19	0	0	0	127	124	124
Number of k's for MOFs in Q2 (with no rotatable dihedrals, with at least one hindered dihedrals) without bond-bond cross terms
XORGUI	24	24	24	0	0	0	41	40	40	0	0	0	21	20	20	0	0	0	86	84	84	24	24	24	0	0	0	41	40	40	0	0	0	21	20	20	0	0	0	86	84	84

## Sheet: MOFs_Q3_Q4_number_of_k's
MOF_name	#k's bond_stretch_TA_avg	#k's bond_stretch_lambda0_avg	#k's bond_stretch_lambda_best_avg	#k's UB_stretch_TA_avg	#k's UB_stretch_lambda0_avg	#k's UB_stretch_lambda_best_avg	#k's bends_TA_avg	#k's bends_lambda0_avg	#k's bends_lambda_best_avg	#k's bond_bond_cross_TA_avg	#k's bond_bond_cross_lambda0_avg	#k's bond_bond_cross_lambda_best_avg	#k's NR_hind_dihed_TA_avg	#k's NR_hind_dihed_lambda0_avg	#k's NR_hind_dihed_lambda_best_avg	#k's dihed_with_linear_bond_angle_TA_avg	#k's dihed_with_linear_bond_angle_lambda0_avg	#k's dihed_with_linear_bond_angle_lambda_best_avg	#k's rot_dihed_TA_avg	#k's rot_dihed_lambda0_avg	#k's rot_dihed_lambda_best_avg	#k's tot_TA_avg	#k's tot_lambda0_avg	#k's tot_lambda_best_avg	#k's bond_stretch_TA_ind	#k's bond_stretch_lambda0_ind	#k's bond_stretch_lambda_best_ind	#k's UB_stretch_TA_ind	#k's UB_stretch_lambda0_ind	#k's UB_stretch_lambda_best_ind	#k's bends_TA_ind	#k's bends_lambda0_ind	#k's bends_lambda_best_ind	#k's bond_bond_cross_TA_ind	#k's bond_bond_cross_lambda0_ind	#k's bond_bond_cross_lambda_best_ind	#k's NR_hind_dihed_TA_ind	#k's NR_hind_dihed_lambda0_ind	#k's NR_hind_dihed_lambda_best_ind	#k's dihed_with_linear_bond_angle_TA_ind	#k's dihed_with_linear_bond_angle_lambda0_ind	#k's dihed_with_linear_bond_angle_lambda_best_ind	#k's rot_dihed_TA_ind	#k's rot_dihed_lambda0_ind	#k's rot_dihed_lambda_best_ind	#k's tot_TA_ind	#k's tot_lambda0_ind	#k's tot_lambda_best_ind
Number of k's for MOFs in Q3 (with at least one rotatable dihedrals, with no hindered dihedrals) with bond-bond cross terms
ATOXEN	21	21	21	0	0	0	77	72	70	77	77	58	54	49	49	0	0	0	2	2	2	231	221	200	21	21	21	0	0	0	77	73	73	77	77	77	54	49	49	0	0	0	2	2	2	231	222	222
BEPMEQ	20	20	20	0	0	0	53	52	52	53	50	38	32	20	20	0	0	0	1	1	1	159	143	131	20	20	20	0	0	0	53	52	52	53	52	48	32	20	20	0	0	0	1	1	1	159	145	141
BEPNUH	21	21	21	0	0	0	57	54	54	57	56	54	48	29	29	0	0	0	3	3	3	186	163	161	21	21	21	0	0	0	57	54	54	57	57	57	48	28	28	0	0	0	3	3	3	186	163	163
BEPVID	25	25	25	0	0	0	70	68	68	70	69	68	33	30	30	6	3	3	17	14	14	221	209	208	25	25	25	0	0	0	70	66	66	70	69	69	33	29	29	6	3	3	17	14	14	221	206	206
BIBBUL	29	29	29	0	0	0	84	83	83	84	78	78	41	36	36	0	0	0	3	3	3	241	229	229	29	29	29	0	0	0	84	83	83	84	81	80	41	37	37	0	0	0	3	3	3	241	233	232
BUYDEG	17	17	17	0	0	0	34	32	32	34	33	33	15	13	13	0	0	0	4	4	4	104	99	99	17	17	17	0	0	0	34	32	32	34	33	33	15	13	13	0	0	0	4	4	4	104	99	99
CEGDUO	11	11	11	0	0	0	33	32	31	33	32	32	17	16	16	0	0	0	3	3	3	97	94	93	11	11	11	0	0	0	33	31	31	33	32	31	17	16	16	0	0	0	3	3	3	97	93	92
CEGFAW	12	12	12	0	0	0	45	41	41	45	41	41	44	38	38	0	0	0	5	5	5	151	137	137	12	12	12	0	0	0	45	40	39	45	42	42	44	38	38	0	0	0	5	5	5	151	137	136
CUQRIR	17	17	17	0	0	0	50	50	50	50	48	44	20	17	17	0	0	0	4	4	4	141	136	132	17	17	17	0	0	0	50	50	50	50	50	49	20	17	17	0	0	0	4	4	4	141	138	137
ESIFIX	18	18	18	0	0	0	44	38	38	44	42	41	21	13	13	0	0	0	9	8	7	136	119	117	18	18	18	0	0	0	44	38	38	44	44	44	21	13	13	0	0	0	9	8	8	136	121	121
EWUGEK	23	23	23	0	0	0	90	78	78	90	85	75	44	31	29	0	0	0	6	6	6	253	223	211	23	23	23	0	0	0	90	78	78	90	88	87	44	32	30	0	0	0	6	6	6	253	227	224
FOCYUT	24	24	24	4	4	4	85	70	70	91	89	89	57	53	53	0	0	0	4	4	4	265	244	244	24	24	24	4	4	4	85	70	70	91	89	89	57	52	52	0	0	0	4	4	4	265	243	243
GIRYIR	33	33	33	0	0	0	79	75	75	79	79	79	53	48	48	0	0	0	6	5	5	250	240	240	33	33	33	0	0	0	79	75	75	79	79	79	53	48	48	0	0	0	6	4	4	250	239	239
GIWMOP	23	23	23	0	0	0	48	40	39	48	47	32	17	13	13	4	3	2	2	2	2	142	128	111	23	23	23	0	0	0	48	42	42	48	48	48	17	12	12	4	2	2	2	2	2	142	129	129
GULPIN	24	24	24	0	0	0	66	64	64	66	66	64	32	31	30	0	0	0	1	1	1	189	186	183	24	24	24	0	0	0	66	63	63	66	66	66	32	31	31	0	0	0	1	1	1	189	185	185
GUMDEZ	18	18	18	0	0	0	50	49	48	50	48	43	22	17	17	0	0	0	2	2	2	142	134	128	18	18	18	0	0	0	50	50	49	50	50	45	22	16	17	0	0	0	2	2	2	142	136	131
HEBZAR	17	17	17	0	0	0	40	35	35	40	40	40	29	26	26	0	0	0	11	10	10	137	128	128	17	17	17	0	0	0	40	36	36	40	39	39	29	25	25	0	0	0	11	10	10	137	127	127
HEBZEV	17	17	17	0	0	0	38	33	33	38	37	37	27	19	19	0	0	0	1	1	1	121	107	107	17	17	17	0	0	0	38	34	34	38	37	37	27	20	19	0	0	0	1	1	1	121	109	108
HIHJUF	18	18	18	0	0	0	34	31	31	34	34	34	23	16	16	0	0	0	1	1	1	110	100	100	18	18	18	0	0	0	34	31	31	34	34	34	23	16	16	0	0	0	1	1	1	110	100	100
HOXGEH	23	23	23	2	2	2	68	66	66	70	63	62	40	28	28	0	0	0	19	14	14	222	196	195	23	23	23	2	2	2	68	66	66	70	65	61	40	26	26	0	0	0	19	14	13	222	196	191
JIVFUQ	13	13	13	0	0	0	23	21	21	23	22	22	8	5	5	0	0	0	10	10	10	77	71	71	13	13	13	0	0	0	23	21	21	23	22	22	8	5	5	0	0	0	10	10	10	77	71	71
KACZUM	23	23	23	0	0	0	41	41	41	41	41	38	17	16	16	0	0	0	4	4	4	126	125	122	23	23	23	0	0	0	41	41	41	41	41	38	17	16	16	0	0	0	4	4	4	126	125	122
KATDAM	36	36	36	0	0	0	100	99	99	100	96	93	66	65	65	0	0	0	6	6	6	308	302	299	36	36	36	0	0	0	100	99	99	100	99	99	66	65	65	0	0	0	6	6	6	308	305	305
KINJUO	35	35	35	2	2	2	101	99	99	105	101	99	61	60	60	0	0	0	3	3	3	307	300	298	35	35	35	2	2	2	101	98	98	105	103	100	61	61	60	0	0	0	3	3	3	307	302	298
MEJQID	25	25	25	0	0	0	50	49	49	50	50	49	22	20	20	0	0	0	1	1	1	148	145	144	25	25	25	0	0	0	50	49	49	50	50	49	22	20	20	0	0	0	1	1	1	148	145	144
OTOZOO	26	26	26	0	0	0	66	62	62	66	66	66	31	28	28	0	0	0	4	4	4	193	186	186	26	26	26	0	0	0	66	63	63	66	66	66	31	28	28	0	0	0	4	4	4	193	187	187
PEGBEK01	20	20	20	0	0	0	73	71	71	73	73	72	37	30	30	0	0	0	8	8	8	211	202	201	20	20	20	0	0	0	73	71	71	73	73	73	37	30	30	0	0	0	8	8	8	211	202	202
PITMOW	35	35	35	0	0	0	108	103	103	108	106	101	67	64	64	0	0	0	5	5	5	323	313	308	35	35	35	0	0	0	108	100	99	108	108	104	67	65	64	0	0	0	5	5	5	323	313	307
PUFVUJ	31	31	31	2	2	2	66	63	63	68	68	68	24	23	23	0	0	0	2	2	2	193	189	189	31	31	31	2	2	2	66	63	63	68	68	68	24	23	23	0	0	0	2	2	2	193	189	189
QESYOD	11	11	11	0	0	0	49	43	43	49	48	48	74	48	45	0	0	0	23	15	15	206	165	162	11	11	11	0	0	0	49	43	43	49	48	48	74	46	46	0	0	0	24	15	15	207	163	163
SARBOE	19	19	19	0	0	0	49	47	47	49	49	49	22	21	21	0	0	0	5	5	5	144	141	141	19	19	19	0	0	0	49	47	47	49	49	49	22	21	21	0	0	0	5	5	5	144	141	141
SARBUK	16	16	16	0	0	0	28	27	27	28	27	27	12	10	10	0	0	0	1	1	1	85	81	81	16	16	16	0	0	0	28	27	27	28	27	27	12	10	9	0	0	0	1	1	1	85	81	80
TEPGUS	30	30	30	0	0	0	57	56	56	57	57	57	22	19	19	0	0	0	5	5	5	171	167	167	30	30	30	0	0	0	57	56	56	57	57	55	22	19	19	0	0	0	5	5	5	171	167	165
UKALEZ	20	20	20	0	0	0	55	54	54	55	55	55	24	23	23	0	0	0	6	6	6	160	158	158	20	20	20	0	0	0	55	54	54	55	55	55	24	22	22	0	0	0	6	6	6	160	157	157
WIYFAM	14	14	14	0	0	0	28	26	26	28	28	26	11	10	9	0	0	0	3	3	3	84	81	78	14	14	14	0	0	0	28	26	26	28	28	28	11	10	9	0	0	0	3	3	3	84	81	80
Number of k's for MOFs in Q3 (with at least one rotatable dihedrals, with no hindered dihedrals) without bond-bond cross terms
ATOXEN	21	21	21	0	0	0	77	72	72	0	0	0	54	49	49	0	0	0	2	2	2	154	144	144	21	21	21	0	0	0	77	71	71	0	0	0	54	49	49	0	0	0	2	2	2	154	143	143
BEPMEQ	20	20	20	0	0	0	53	52	52	0	0	0	32	20	20	0	0	0	1	1	1	106	93	93	20	20	20	0	0	0	53	53	53	0	0	0	32	20	20	0	0	0	1	1	1	106	94	94
BEPNUH	21	21	21	0	0	0	57	55	55	0	0	0	48	28	28	0	0	0	3	2	2	129	106	106	21	21	21	0	0	0	57	55	55	0	0	0	48	28	28	0	0	0	3	2	2	129	106	106
BEPVID	25	25	25	0	0	0	70	67	66	0	0	0	33	30	30	6	3	3	17	14	14	151	139	138	25	25	25	0	0	0	70	66	66	0	0	0	33	29	29	6	3	3	17	14	14	151	137	137
BIBBUL	29	29	29	0	0	0	84	83	83	0	0	0	41	35	35	0	0	0	3	3	3	157	150	150	29	29	29	0	0	0	84	82	82	0	0	0	41	35	35	0	0	0	3	3	3	157	149	149
BUYDEG	17	17	17	0	0	0	34	32	32	0	0	0	15	13	13	0	0	0	4	4	4	70	66	66	17	17	17	0	0	0	34	32	32	0	0	0	15	13	13	0	0	0	4	4	4	70	66	66
CEGDUO	11	11	11	0	0	0	33	31	31	0	0	0	17	15	14	0	0	0	3	3	3	64	60	59	11	11	11	0	0	0	33	31	31	0	0	0	17	15	14	0	0	0	3	3	3	64	60	59
CEGFAW	12	12	12	0	0	0	45	42	37	0	0	0	44	37	36	0	0	0	5	5	5	106	96	90	12	12	12	0	0	0	45	40	38	0	0	0	44	37	36	0	0	0	5	5	5	106	94	91
CUQRIR	17	17	17	0	0	0	50	50	50	0	0	0	20	17	17	0	0	0	4	4	4	91	88	88	17	17	17	0	0	0	50	50	50	0	0	0	20	17	17	0	0	0	4	4	4	91	88	88
ESIFIX	18	18	18	0	0	0	44	38	38	0	0	0	21	13	13	0	0	0	9	7	7	92	76	76	18	18	18	0	0	0	44	38	38	0	0	0	21	13	13	0	0	0	9	7	7	92	76	76
EWUGEK	23	23	23	0	0	0	90	82	81	0	0	0	44	31	29	0	0	0	6	6	6	163	142	139	23	23	23	0	0	0	90	82	82	0	0	0	44	32	29	0	0	0	6	6	6	163	143	140
FOCYUT	24	23	23	4	4	4	85	65	65	0	0	0	57	50	50	0	0	0	4	4	4	174	146	146	24	23	23	4	4	4	85	67	66	0	0	0	57	51	51	0	0	0	4	4	4	174	149	148
GIRYIR	33	33	33	0	0	0	79	75	74	0	0	0	53	48	48	0	0	0	6	5	4	171	161	159	33	33	33	0	0	0	79	74	74	0	0	0	53	48	48	0	0	0	6	4	4	171	159	159
GIWMOP	23	23	23	0	0	0	48	39	39	0	0	0	17	13	13	4	2	2	2	2	2	94	79	79	23	23	23	0	0	0	48	43	42	0	0	0	17	13	13	4	2	0	2	2	2	94	83	80
GULPIN	24	24	24	0	0	0	66	63	63	0	0	0	32	31	31	0	0	0	1	1	1	123	119	119	24	24	24	0	0	0	66	63	63	0	0	0	32	31	31	0	0	0	1	1	1	123	119	119
GUMDEZ	18	18	18	0	0	0	50	48	48	0	0	0	22	17	17	0	0	0	2	2	2	92	85	85	18	18	18	0	0	0	50	49	49	0	0	0	22	17	17	0	0	0	2	2	2	92	86	86
HEBZAR	17	17	17	0	0	0	40	37	37	0	0	0	29	25	25	0	0	0	11	10	10	97	89	89	17	17	17	0	0	0	40	36	36	0	0	0	29	25	25	0	0	0	11	10	10	97	88	88
HEBZEV	17	17	17	0	0	0	38	35	35	0	0	0	27	19	19	0	0	0	1	1	1	83	72	72	17	17	17	0	0	0	38	33	33	0	0	0	27	20	17	0	0	0	1	1	1	83	71	68
HIHJUF	18	18	18	0	0	0	34	32	32	0	0	0	23	16	16	0	0	0	1	1	1	76	67	67	18	18	18	0	0	0	34	32	32	0	0	0	23	16	16	0	0	0	1	1	1	76	67	67
HOXGEH	23	23	23	2	2	2	68	64	64	0	0	0	40	29	29	0	0	0	19	11	11	152	129	129	23	23	23	2	2	2	68	64	64	0	0	0	40	28	28	0	0	0	19	11	10	152	128	127
JIVFUQ	13	13	13	0	0	0	23	22	22	0	0	0	8	5	5	0	0	0	10	10	10	54	50	50	13	13	13	0	0	0	23	22	22	0	0	0	8	5	5	0	0	0	10	10	10	54	50	50
KACZUM	23	23	23	0	0	0	41	41	41	0	0	0	17	16	16	0	0	0	4	4	4	85	84	84	23	23	23	0	0	0	41	41	41	0	0	0	17	16	16	0	0	0	4	4	4	85	84	84
KATDAM	36	36	36	0	0	0	100	100	100	0	0	0	66	65	65	0	0	0	6	6	6	208	207	207	36	36	36	0	0	0	100	100	100	0	0	0	66	65	65	0	0	0	6	6	6	208	207	207
KINJUO	35	35	35	2	2	2	101	101	101	0	0	0	61	60	60	0	0	0	3	3	3	202	201	201	35	35	35	2	2	2	101	101	101	0	0	0	61	60	60	0	0	0	3	3	3	202	201	201
MEJQID	25	25	25	0	0	0	50	49	49	0	0	0	22	20	20	0	0	0	1	1	1	98	95	95	25	25	25	0	0	0	50	49	49	0	0	0	22	20	20	0	0	0	1	1	1	98	95	95
OTOZOO	26	26	26	0	0	0	66	63	63	0	0	0	31	28	28	0	0	0	4	4	4	127	121	121	26	26	26	0	0	0	66	63	63	0	0	0	31	29	28	0	0	0	4	4	4	127	122	121
PEGBEK01	20	20	20	0	0	0	73	70	70	0	0	0	37	31	31	0	0	0	8	8	8	138	129	129	20	20	20	0	0	0	73	70	70	0	0	0	37	30	30	0	0	0	8	8	8	138	128	128
PITMOW	35	35	35	0	0	0	108	102	102	0	0	0	67	63	63	0	0	0	5	5	5	215	205	205	35	35	35	0	0	0	108	102	101	0	0	0	67	64	64	0	0	0	5	5	5	215	206	205
PUFVUJ	31	31	31	2	2	2	66	64	64	0	0	0	24	21	21	0	0	0	2	2	2	125	120	120	31	31	31	2	2	2	66	64	64	0	0	0	24	21	21	0	0	0	2	2	2	125	120	120
QESYOD	11	11	11	0	0	0	49	47	47	0	0	0	74	45	45	0	0	0	23	15	14	157	118	117	11	11	11	0	0	0	49	47	47	0	0	0	74	45	45	0	0	0	24	14	13	158	117	116
SARBOE	19	19	19	0	0	0	49	47	47	0	0	0	22	21	21	0	0	0	5	5	5	95	92	92	19	19	19	0	0	0	49	47	47	0	0	0	22	21	21	0	0	0	5	5	5	95	92	92
SARBUK	16	16	16	0	0	0	28	27	27	0	0	0	12	10	9	0	0	0	1	1	1	57	54	53	16	16	16	0	0	0	28	27	27	0	0	0	12	10	10	0	0	0	1	1	1	57	54	54
TEPGUS	30	30	30	0	0	0	57	56	56	0	0	0	22	19	18	0	0	0	5	5	5	114	110	109	30	30	30	0	0	0	57	56	56	0	0	0	22	19	18	0	0	0	5	5	5	114	110	109
UKALEZ	20	20	20	0	0	0	55	54	53	0	0	0	24	22	22	0	0	0	6	6	6	105	102	101	20	20	20	0	0	0	55	54	54	0	0	0	24	22	22	0	0	0	6	6	6	105	102	102
WIYFAM	14	14	14	0	0	0	28	26	26	0	0	0	11	9	9	0	0	0	3	3	3	56	52	52	14	14	14	0	0	0	28	26	26	0	0	0	11	9	9	0	0	0	3	3	3	56	52	52
Number of k's for MOFs in Q4 (with at least one rotatable dihedrals, with at least one hindered dihedrals) with bond-bond cross terms
IBICED	22	22	22	0	0	0	60	59	59	60	57	57	43	30	30	0	0	0	6	6	6	191	174	174	22	22	22	0	0	0	60	58	58	60	59	59	43	29	29	0	0	0	6	6	6	191	174	174
TUMDEM	28	28	28	2	2	2	61	61	61	65	63	44	26	24	25	0	0	0	4	4	4	186	182	164	28	28	28	2	2	2	61	61	61	65	64	63	26	24	24	0	0	0	4	4	4	186	183	182
Number of k's for MOFs in Q4 (with at least one rotatable dihedrals, with at least one hindered dihedrals) without bond-bond cross terms
IBICED	22	22	22	0	0	0	60	60	60	0	0	0	43	29	28	0	0	0	6	6	6	131	117	116	22	22	22	0	0	0	60	59	59	0	0	0	43	29	29	0	0	0	6	6	6	131	116	116
TUMDEM	28	28	28	2	2	2	61	60	60	0	0	0	26	23	23	0	0	0	4	4	4	121	117	117	28	28	28	2	2	2	61	60	60	0	0	0	26	23	23	0	0	0	4	4	4	121	117	117
